# Supplementary material for: COVID-19 and human-nature relationships: Vermonters’ activities in nature and associated nonmaterial values during the pandemic
Source: PLoS One. 2020 Dec 11;15(12):e0243697. doi: 10.1371/journal.pone.0243697 (PMC7732125; doi:10.1371/journal.pone.0243697)
Supplement: S1 Dataset — (XLSX) [file pone.0243697.s001.xlsx]

## Sheet: CELLS FOR ANALYSIS
id	ActivityEquation	BikingOrdinalScaleNum	BikingOrdinalScaleCat	Biking	BoatingOrdinalScaleNum	BoatingOrdinalScaleCat	Boating	CampingOrdinalScaleNum	CampingOrdinalScaleCat	Camping	FishingOrdinalScaleNum	FishingOrdinalScaleCat	Fishing	GardeningOrdinalScaleNum	GardeningOrdinalScaleCat	Gardening	GatheringOrdinalScaleNum	GatheringOrdinalScaleCat	Gathering	HikingOrdinalScaleNum	HikingOrdinalScaleCat	Hiking	HuntingOrdinalScaleNum	HuntingOrdinalScaleCat	Hunting	JoggingOrdinalScaleNum	JoggingOrdinalScaleCat	Jogging	PhotographyOrdinalScaleNum	PhotographyOrdinalScaleCat	Photography	RelaxOthersOrdinalScaleNum	RelaxOthersOrdinalScaleCat	RelaxOthers	RelaxMyselfOrdinalScaleNum	RelaxMyselfOrdinalScaleCat	RelaxMyself	RockClimbingOrdinalScaleNum	RockClimbingOrdinalScaleCat	RockClimbing	WalkingOrdinalScaleNum	WalkingOrdinalScaleCat	Walking	WildlifeOrdinalScaleNum	WildlifeOrdinalScaleCat	Wildlife	BENE_AESTH	BENE_CREATIVE	BENE_TRADITION
6	A1 A1 A5 A1 A7 A6 A7 A1 A8 A5 A1 A5 A1 A7 A8	0	Doesn't do activity	A1	0	Doesn't do activity	A1	2	No change	A5	0	Doesn't do activity	A1	3	More	A7	3	More	A6	3	More	A7	0	Doesn't do activity	A1	3	More	A8	2	No change	A5	0	Doesn't do activity	A1	2	No change	A5	0	Doesn't do activity	A1	3	More	A7	3	More	A8	7	6	5
9	A5 A5 A5 A1 A6 A6 A5 A1 A7 A1 A4 A3 A1 A7 A6	2	No change	A5	2	No change	A5	2	No change	A5	0	Doesn't do activity	A1	3	More	A6	3	More	A6	2	No change	A5	0	Doesn't do activity	A1	3	More	A7	0	Doesn't do activity	A1	1	Less	A4	1	Less	A3	0	Doesn't do activity	A1	3	More	A7	3	More	A6	7	5	5
10	A6 A4 A2 A5 A7 A6 A4 A6 A5 A1 A4 A5 A1 A4 A5	3	More	A6	1	Less	A4	1	Less	A2	2	No change	A5	3	More	A7	3	More	A6	1	Less	A4	3	More	A6	2	No change	A5	0	Doesn't do activity	A1	1	Less	A4	2	No change	A5	0	Doesn't do activity	A1	1	Less	A4	2	No change	A5	7	5	7
11	A1 A1 A1 A1 A6 A1 A2 A1 A1 A7 A3 A1 A1 A3 A3	0	Doesn't do activity	A1	0	Doesn't do activity	A1	0	Doesn't do activity	A1	0	Doesn't do activity	A1	3	More	A6	0	Doesn't do activity	A1	1	Less	A2	0	Doesn't do activity	A1	0	Doesn't do activity	A1	3	More	A7	1	Less	A3	0	Doesn't do activity	A1	0	Doesn't do activity	A1	1	Less	A3	1	Less	A3	7	7	4
12	A6 A4 A3 A1 A7 A1 A5 A1 A1 A1 A3 A6 A1 A4 A1	3	More	A6	1	Less	A4	1	Less	A3	0	Doesn't do activity	A1	3	More	A7	0	Doesn't do activity	A1	2	No change	A5	0	Doesn't do activity	A1	0	Doesn't do activity	A1	0	Doesn't do activity	A1	1	Less	A3	3	More	A6	0	Doesn't do activity	A1	1	Less	A4	0	Doesn't do activity	A1	5	5	5
13	A5 A5 A3 A6 A5 A6 A5 A6 A6 A1 A3 A6 A1 A6 A5	2	No change	A5	2	No change	A5	1	Less	A3	3	More	A6	2	No change	A5	3	More	A6	2	No change	A5	3	More	A6	3	More	A6	0	Doesn't do activity	A1	1	Less	A3	3	More	A6	0	Doesn't do activity	A1	3	More	A6	2	No change	A5	7	5	7
14	A6 A5 A1 A5 A6 A1 A5 A1 A2 A1 A2 A5 A1 A7 A6	3	More	A6	2	No change	A5	0	Doesn't do activity	A1	2	No change	A5	3	More	A6	0	Doesn't do activity	A1	2	No change	A5	0	Doesn't do activity	A1	1	Less	A2	0	Doesn't do activity	A1	1	Less	A2	2	No change	A5	0	Doesn't do activity	A1	3	More	A7	3	More	A6	4	4	4
15	A5 A5 A1 A1 A5 A1 A5 A1 A1 A1 A2 A7 A8 A1 A1	2	No change	A5	2	No change	A5	0	Doesn't do activity	A1	0	Doesn't do activity	A1	2	No change	A5	0	Doesn't do activity	A1	2	No change	A5	0	Doesn't do activity	A1	0	Doesn't do activity	A1	0	Doesn't do activity	A1	1	Less	A2	3	More	A7	3	More	A8	0	Doesn't do activity	A1	0	Doesn't do activity	A1	7	7	7
16	A1 A1 A1 A1 A7 A6 A5 A5 A1 A5 A2 A8 A5 A6 A6	0	Doesn't do activity	A1	0	Doesn't do activity	A1	0	Doesn't do activity	A1	0	Doesn't do activity	A1	3	More	A7	3	More	A6	2	No change	A5	2	No change	A5	0	Doesn't do activity	A1	2	No change	A5	1	Less	A2	3	More	A8	2	No change	A5	3	More	A6	3	More	A6	7	7	5
18	A1 A5 A5 A5 A5 A1 A5 A7 A5 A5 A7 A5 A1 A7 A7	0	Doesn't do activity	A1	2	No change	A5	2	No change	A5	2	No change	A5	2	No change	A5	0	Doesn't do activity	A1	2	No change	A5	3	More	A7	2	No change	A5	2	No change	A5	3	More	A7	2	No change	A5	0	Doesn't do activity	A1	3	More	A7	3	More	A7	7	7	7
19	A5 A5 A3 A5 A5 A1 A5 A5 A3 A1 A2 A5 A1 A6 A1	2	No change	A5	2	No change	A5	1	Less	A3	2	No change	A5	2	No change	A5	0	Doesn't do activity	A1	2	No change	A5	2	No change	A5	1	Less	A3	0	Doesn't do activity	A1	1	Less	A2	2	No change	A5	0	Doesn't do activity	A1	3	More	A6	0	Doesn't do activity	A1	6	6	7
20	A1 A1 A1 A5 A6 A6 A7 A5 A1 A1 A1 A1 A1 A1 A8	0	Doesn't do activity	A1	0	Doesn't do activity	A1	0	Doesn't do activity	A1	2	No change	A5	3	More	A6	3	More	A6	3	More	A7	2	No change	A5	0	Doesn't do activity	A1	0	Doesn't do activity	A1	0	Doesn't do activity	A1	0	Doesn't do activity	A1	0	Doesn't do activity	A1	0	Doesn't do activity	A1	3	More	A8	7	7	7
22	A2 A5 A2 A5 A6 A1 A5 A7 A7 A1 A5 A6 A1 A5 A5	1	Less	A2	2	No change	A5	1	Less	A2	2	No change	A5	3	More	A6	0	Doesn't do activity	A1	2	No change	A5	3	More	A7	3	More	A7	0	Doesn't do activity	A1	2	No change	A5	3	More	A6	0	Doesn't do activity	A1	2	No change	A5	2	No change	A5	7	7	7
23	A5 A6 A3 A5 A6 A1 A6 A5 A1 A6 A3 A7 A1 A6 A7	2	No change	A5	3	More	A6	1	Less	A3	2	No change	A5	3	More	A6	0	Doesn't do activity	A1	3	More	A6	2	No change	A5	0	Doesn't do activity	A1	3	More	A6	1	Less	A3	3	More	A7	0	Doesn't do activity	A1	3	More	A6	3	More	A7	6	5	7
24	A5 A6 A2 A6 A5 A5 A4 A6 A5 A5 A2 A6 A2 A5 A5	2	No change	A5	3	More	A6	1	Less	A2	3	More	A6	2	No change	A5	2	No change	A5	1	Less	A4	3	More	A6	2	No change	A5	2	No change	A5	1	Less	A2	3	More	A6	1	Less	A2	2	No change	A5	2	No change	A5	7	7	7
25	A6 A5 A1 A6 A5 A5 A5 A6 A5 A1 A5 A6 A6 A5 A1	3	More	A6	2	No change	A5	0	Doesn't do activity	A1	3	More	A6	2	No change	A5	2	No change	A5	2	No change	A5	3	More	A6	2	No change	A5	0	Doesn't do activity	A1	2	No change	A5	3	More	A6	3	More	A6	2	No change	A5	0	Doesn't do activity	A1	7	6	7
29	A6 A1 A1 A1 A1 A1 A5 A1 A1 A1 A2 A8 A1 A7 A8	3	More	A6	0	Doesn't do activity	A1	0	Doesn't do activity	A1	0	Doesn't do activity	A1	0	Doesn't do activity	A1	0	Doesn't do activity	A1	2	No change	A5	0	Doesn't do activity	A1	0	Doesn't do activity	A1	0	Doesn't do activity	A1	1	Less	A2	3	More	A8	0	Doesn't do activity	A1	3	More	A7	3	More	A8	7	6	4
31	A7 A1 A5 A7 A6 A1 A6 A5 A7 A1 A6 A6 A1 A6 A1	3	More	A7	0	Doesn't do activity	A1	2	No change	A5	3	More	A7	3	More	A6	0	Doesn't do activity	A1	3	More	A6	2	No change	A5	3	More	A7	0	Doesn't do activity	A1	3	More	A6	3	More	A6	0	Doesn't do activity	A1	3	More	A6	0	Doesn't do activity	A1	7	5	6
32	A1 A5 A5 A6 A5 A5 A7 A7 A1 A1 A1 A5 A1 A5 A6	0	Doesn't do activity	A1	2	No change	A5	2	No change	A5	3	More	A6	2	No change	A5	2	No change	A5	3	More	A7	3	More	A7	0	Doesn't do activity	A1	0	Doesn't do activity	A1	0	Doesn't do activity	A1	2	No change	A5	0	Doesn't do activity	A1	2	No change	A5	3	More	A6	7	7	7
33	A1 A5 A1 A1 A7 A1 A5 A1 A8 A1 A8 A8 A1 A6 A5	0	Doesn't do activity	A1	2	No change	A5	0	Doesn't do activity	A1	0	Doesn't do activity	A1	3	More	A7	0	Doesn't do activity	A1	2	No change	A5	0	Doesn't do activity	A1	3	More	A8	0	Doesn't do activity	A1	3	More	A8	3	More	A8	0	Doesn't do activity	A1	3	More	A6	2	No change	A5	4	3	2
34	A5 A1 A1 A1 A6 A1 A7 A1 A1 A1 A7 A7 A1 A7 A1	2	No change	A5	0	Doesn't do activity	A1	0	Doesn't do activity	A1	0	Doesn't do activity	A1	3	More	A6	0	Doesn't do activity	A1	3	More	A7	0	Doesn't do activity	A1	0	Doesn't do activity	A1	0	Doesn't do activity	A1	3	More	A7	3	More	A7	0	Doesn't do activity	A1	3	More	A7	0	Doesn't do activity	A1	7	4	4
35	A5 A5 A5 A7 A7 A7 A6 A7 A6 A5 A5 A5 A1 A6 A6	2	No change	A5	2	No change	A5	2	No change	A5	3	More	A7	3	More	A7	3	More	A7	3	More	A6	3	More	A7	3	More	A6	2	No change	A5	2	No change	A5	2	No change	A5	0	Doesn't do activity	A1	3	More	A6	3	More	A6	7	7	7
36	A1 A3 A3 A3 A6 A4 A4 A5 A5 A1 A2 A3 A1 A5 A5	0	Doesn't do activity	A1	1	Less	A3	1	Less	A3	1	Less	A3	3	More	A6	1	Less	A4	1	Less	A4	2	No change	A5	2	No change	A5	0	Doesn't do activity	A1	1	Less	A2	1	Less	A3	0	Doesn't do activity	A1	2	No change	A5	2	No change	A5	7	6	7
37	A2 A3 A1 A1 A5 A1 A5 A1 A1 A5 A5 A5 A1 A5 A5	1	Less	A2	1	Less	A3	0	Doesn't do activity	A1	0	Doesn't do activity	A1	2	No change	A5	0	Doesn't do activity	A1	2	No change	A5	0	Doesn't do activity	A1	0	Doesn't do activity	A1	2	No change	A5	2	No change	A5	2	No change	A5	0	Doesn't do activity	A1	2	No change	A5	2	No change	A5	7	7	5
40	A1 A5 A3 A5 A8 A5 A3 A7 A7 A6 A6 A4 A2 A1 A1	0	Doesn't do activity	A1	2	No change	A5	1	Less	A3	2	No change	A5	3	More	A8	2	No change	A5	1	Less	A3	3	More	A7	3	More	A7	3	More	A6	3	More	A6	1	Less	A4	1	Less	A2	0	Doesn't do activity	A1	0	Doesn't do activity	A1	7	7	7
42	A5 A1 A2 A2 A5 A3 A2 A1 A1 A8 A2 A7 A5 A8 A6	2	No change	A5	0	Doesn't do activity	A1	1	Less	A2	1	Less	A2	2	No change	A5	1	Less	A3	1	Less	A2	0	Doesn't do activity	A1	0	Doesn't do activity	A1	3	More	A8	1	Less	A2	3	More	A7	2	No change	A5	3	More	A8	3	More	A6	7	7	7
44	A1 A1 A1 A1 A8 A1 A6 A1 A1 A6 A7 A7 A1 A8 A7	0	Doesn't do activity	A1	0	Doesn't do activity	A1	0	Doesn't do activity	A1	0	Doesn't do activity	A1	3	More	A8	0	Doesn't do activity	A1	3	More	A6	0	Doesn't do activity	A1	0	Doesn't do activity	A1	3	More	A6	3	More	A7	3	More	A7	0	Doesn't do activity	A1	3	More	A8	3	More	A7	7	7	7
47	A5 A1 A1 A1 A1 A1 A1 A1 A5 A1 A6 A1 A1 A6 A5	2	No change	A5	0	Doesn't do activity	A1	0	Doesn't do activity	A1	0	Doesn't do activity	A1	0	Doesn't do activity	A1	0	Doesn't do activity	A1	0	Doesn't do activity	A1	0	Doesn't do activity	A1	2	No change	A5	0	Doesn't do activity	A1	3	More	A6	0	Doesn't do activity	A1	0	Doesn't do activity	A1	3	More	A6	2	No change	A5	6	5	5
48	A5 A5 A2 A1 A1 A1 A5 A1 A1 A5 A5 A5 A1 A5 A5	2	No change	A5	2	No change	A5	1	Less	A2	0	Doesn't do activity	A1	0	Doesn't do activity	A1	0	Doesn't do activity	A1	2	No change	A5	0	Doesn't do activity	A1	0	Doesn't do activity	A1	2	No change	A5	2	No change	A5	2	No change	A5	0	Doesn't do activity	A1	2	No change	A5	2	No change	A5	7	6	6
49	A1 A1 A1 A1 A1 A1 A1 A1 A1 A5 A1 A1 A1 A5 A5	0	Doesn't do activity	A1	0	Doesn't do activity	A1	0	Doesn't do activity	A1	0	Doesn't do activity	A1	0	Doesn't do activity	A1	0	Doesn't do activity	A1	0	Doesn't do activity	A1	0	Doesn't do activity	A1	0	Doesn't do activity	A1	2	No change	A5	0	Doesn't do activity	A1	0	Doesn't do activity	A1	0	Doesn't do activity	A1	2	No change	A5	2	No change	A5	6	6	7
50	A1 A2 A5 A3 A5 A4 A2 A5 A1 A1 A2 A4 A1 A6 A4	0	Doesn't do activity	A1	1	Less	A2	2	No change	A5	1	Less	A3	2	No change	A5	1	Less	A4	1	Less	A2	2	No change	A5	0	Doesn't do activity	A1	0	Doesn't do activity	A1	1	Less	A2	1	Less	A4	0	Doesn't do activity	A1	3	More	A6	1	Less	A4	7	4	7
51	A8 A5 A5 A6 A8 A5 A6 A1 A6 A8 A8 A8 A5 A8 A8	3	More	A8	2	No change	A5	2	No change	A5	3	More	A6	3	More	A8	2	No change	A5	3	More	A6	0	Doesn't do activity	A1	3	More	A6	3	More	A8	3	More	A8	3	More	A8	2	No change	A5	3	More	A8	3	More	A8	7	7	7
55	A1 A1 A5 A5 A7 A8 A8 A1 A3 A5 A3 A7 A1 A8 A7	0	Doesn't do activity	A1	0	Doesn't do activity	A1	2	No change	A5	2	No change	A5	3	More	A7	3	More	A8	3	More	A8	0	Doesn't do activity	A1	1	Less	A3	2	No change	A5	1	Less	A3	3	More	A7	0	Doesn't do activity	A1	3	More	A8	3	More	A7	7	6	7
56	A5 A6 A1 A5 A5 A1 A5 A5 A7 A5 A5 A5 A1 A4 A7	2	No change	A5	3	More	A6	0	Doesn't do activity	A1	2	No change	A5	2	No change	A5	0	Doesn't do activity	A1	2	No change	A5	2	No change	A5	3	More	A7	2	No change	A5	2	No change	A5	2	No change	A5	0	Doesn't do activity	A1	1	Less	A4	3	More	A7	4	3	3
58	A1 A1 A1 A1 A6 A5 A6 A5 A1 A7 A6 A8 A2 A8 A8	0	Doesn't do activity	A1	0	Doesn't do activity	A1	0	Doesn't do activity	A1	0	Doesn't do activity	A1	3	More	A6	2	No change	A5	3	More	A6	2	No change	A5	0	Doesn't do activity	A1	3	More	A7	3	More	A6	3	More	A8	1	Less	A2	3	More	A8	3	More	A8	7	7	7
62	A1 A1 A1 A1 A1 A1 A5 A1 A1 A1 A5 A6 A1 A5 A5	0	Doesn't do activity	A1	0	Doesn't do activity	A1	0	Doesn't do activity	A1	0	Doesn't do activity	A1	0	Doesn't do activity	A1	0	Doesn't do activity	A1	2	No change	A5	0	Doesn't do activity	A1	0	Doesn't do activity	A1	0	Doesn't do activity	A1	2	No change	A5	3	More	A6	0	Doesn't do activity	A1	2	No change	A5	2	No change	A5	6	5	4
64	A1 A2 A1 A1 A2 A2 A2 A1 A1 A2 A2 A2 A1 A2 A2	0	Doesn't do activity	A1	1	Less	A2	0	Doesn't do activity	A1	0	Doesn't do activity	A1	1	Less	A2	1	Less	A2	1	Less	A2	0	Doesn't do activity	A1	0	Doesn't do activity	A1	1	Less	A2	1	Less	A2	1	Less	A2	0	Doesn't do activity	A1	1	Less	A2	1	Less	A2	4	4	4
65	A7 A1 A3 A1 A6 A1 A5 A1 A1 A2 A3 A3 A1 A7 A1	3	More	A7	0	Doesn't do activity	A1	1	Less	A3	0	Doesn't do activity	A1	3	More	A6	0	Doesn't do activity	A1	2	No change	A5	0	Doesn't do activity	A1	0	Doesn't do activity	A1	1	Less	A2	1	Less	A3	1	Less	A3	0	Doesn't do activity	A1	3	More	A7	0	Doesn't do activity	A1	7	5	7
67	A5 A5 A5 A1 A8 A6 A6 A1 A1 A1 A7 A7 A1 A8 A7	2	No change	A5	2	No change	A5	2	No change	A5	0	Doesn't do activity	A1	3	More	A8	3	More	A6	3	More	A6	0	Doesn't do activity	A1	0	Doesn't do activity	A1	0	Doesn't do activity	A1	3	More	A7	3	More	A7	0	Doesn't do activity	A1	3	More	A8	3	More	A7	7	7	7
68	A1 A5 A2 A1 A5 A1 A6 A1 A1 A1 A7 A7 A1 A6 A7	0	Doesn't do activity	A1	2	No change	A5	1	Less	A2	0	Doesn't do activity	A1	2	No change	A5	0	Doesn't do activity	A1	3	More	A6	0	Doesn't do activity	A1	0	Doesn't do activity	A1	0	Doesn't do activity	A1	3	More	A7	3	More	A7	0	Doesn't do activity	A1	3	More	A6	3	More	A7	5	6	5
69	A6 A8 A5 A8 A5 A7 A4 A1 A4 A5 A7 A4 A1 A8 A8	3	More	A6	3	More	A8	2	No change	A5	3	More	A8	2	No change	A5	3	More	A7	1	Less	A4	0	Doesn't do activity	A1	1	Less	A4	2	No change	A5	3	More	A7	1	Less	A4	0	Doesn't do activity	A1	3	More	A8	3	More	A8	6	6	7
71	A1 A1 A1 A1 A1 A1 A1 A1 A1 A1 A1 A8 A1 A8 A1	0	Doesn't do activity	A1	0	Doesn't do activity	A1	0	Doesn't do activity	A1	0	Doesn't do activity	A1	0	Doesn't do activity	A1	0	Doesn't do activity	A1	0	Doesn't do activity	A1	0	Doesn't do activity	A1	0	Doesn't do activity	A1	0	Doesn't do activity	A1	0	Doesn't do activity	A1	3	More	A8	0	Doesn't do activity	A1	3	More	A8	0	Doesn't do activity	A1	6	6	4
73	A5 A1 A1 A1 A8 A1 A7 A1 A1 A1 A2 A6 A1 A8 A7	2	No change	A5	0	Doesn't do activity	A1	0	Doesn't do activity	A1	0	Doesn't do activity	A1	3	More	A8	0	Doesn't do activity	A1	3	More	A7	0	Doesn't do activity	A1	0	Doesn't do activity	A1	0	Doesn't do activity	A1	1	Less	A2	3	More	A6	0	Doesn't do activity	A1	3	More	A8	3	More	A7	7	4	4
74	A1 A6 A1 A1 A7 A1 A8 A1 A1 A7 A8 A8 A1 A7 A1	0	Doesn't do activity	A1	3	More	A6	0	Doesn't do activity	A1	0	Doesn't do activity	A1	3	More	A7	0	Doesn't do activity	A1	3	More	A8	0	Doesn't do activity	A1	0	Doesn't do activity	A1	3	More	A7	3	More	A8	3	More	A8	0	Doesn't do activity	A1	3	More	A7	0	Doesn't do activity	A1	7	7	7
75	A6 A6 A4 A1 A5 A1 A7 A1 A6 A1 A6 A6 A1 A7 A1	3	More	A6	3	More	A6	1	Less	A4	0	Doesn't do activity	A1	2	No change	A5	0	Doesn't do activity	A1	3	More	A7	0	Doesn't do activity	A1	3	More	A6	0	Doesn't do activity	A1	3	More	A6	3	More	A6	0	Doesn't do activity	A1	3	More	A7	0	Doesn't do activity	A1	7	5	7
77	A6 A5 A5 A1 A6 A5 A6 A1 A1 A1 A6 A6 A1 A6 A6	3	More	A6	2	No change	A5	2	No change	A5	0	Doesn't do activity	A1	3	More	A6	2	No change	A5	3	More	A6	0	Doesn't do activity	A1	0	Doesn't do activity	A1	0	Doesn't do activity	A1	3	More	A6	3	More	A6	0	Doesn't do activity	A1	3	More	A6	3	More	A6	7	6	7
78	A1 A1 A1 A1 A5 A4 A6 A1 A1 A1 A5 A5 A1 A5 A1	0	Doesn't do activity	A1	0	Doesn't do activity	A1	0	Doesn't do activity	A1	0	Doesn't do activity	A1	2	No change	A5	1	Less	A4	3	More	A6	0	Doesn't do activity	A1	0	Doesn't do activity	A1	0	Doesn't do activity	A1	2	No change	A5	2	No change	A5	0	Doesn't do activity	A1	2	No change	A5	0	Doesn't do activity	A1	7	5	6
79	A5 A1 A3 A5 A4 A1 A7 A1 A6 A6 A2 A6 A1 A7 A6	2	No change	A5	0	Doesn't do activity	A1	1	Less	A3	2	No change	A5	1	Less	A4	0	Doesn't do activity	A1	3	More	A7	0	Doesn't do activity	A1	3	More	A6	3	More	A6	1	Less	A2	3	More	A6	0	Doesn't do activity	A1	3	More	A7	3	More	A6	7	7	7
80	A5 A5 A1 A1 A7 A1 A7 A1 A1 A1 A8 A5 A1 A8 A8	2	No change	A5	2	No change	A5	0	Doesn't do activity	A1	0	Doesn't do activity	A1	3	More	A7	0	Doesn't do activity	A1	3	More	A7	0	Doesn't do activity	A1	0	Doesn't do activity	A1	0	Doesn't do activity	A1	3	More	A8	2	No change	A5	0	Doesn't do activity	A1	3	More	A8	3	More	A8	7	5	5
81	A1 A1 A2 A1 A6 A1 A5 A1 A5 A6 A6 A6 A1 A7 A7	0	Doesn't do activity	A1	0	Doesn't do activity	A1	1	Less	A2	0	Doesn't do activity	A1	3	More	A6	0	Doesn't do activity	A1	2	No change	A5	0	Doesn't do activity	A1	2	No change	A5	3	More	A6	3	More	A6	3	More	A6	0	Doesn't do activity	A1	3	More	A7	3	More	A7	7	7	5
84	A1 A1 A1 A1 A6 A1 A1 A1 A1 A4 A2 A7 A1 A6 A5	0	Doesn't do activity	A1	0	Doesn't do activity	A1	0	Doesn't do activity	A1	0	Doesn't do activity	A1	3	More	A6	0	Doesn't do activity	A1	0	Doesn't do activity	A1	0	Doesn't do activity	A1	0	Doesn't do activity	A1	1	Less	A4	1	Less	A2	3	More	A7	0	Doesn't do activity	A1	3	More	A6	2	No change	A5	6	4	4
87	A2 A1 A1 A1 A8 A1 A2 A1 A1 A5 A3 A8 A1 A8 A6	1	Less	A2	0	Doesn't do activity	A1	0	Doesn't do activity	A1	0	Doesn't do activity	A1	3	More	A8	0	Doesn't do activity	A1	1	Less	A2	0	Doesn't do activity	A1	0	Doesn't do activity	A1	2	No change	A5	1	Less	A3	3	More	A8	0	Doesn't do activity	A1	3	More	A8	3	More	A6	7	4	4
90	A1 A1 A1 A1 A6 A1 A1 A1 A1 A5 A6 A7 A1 A8 A1	0	Doesn't do activity	A1	0	Doesn't do activity	A1	0	Doesn't do activity	A1	0	Doesn't do activity	A1	3	More	A6	0	Doesn't do activity	A1	0	Doesn't do activity	A1	0	Doesn't do activity	A1	0	Doesn't do activity	A1	2	No change	A5	3	More	A6	3	More	A7	0	Doesn't do activity	A1	3	More	A8	0	Doesn't do activity	A1	6	6	7
92	A1 A1 A1 A1 A7 A1 A6 A1 A1 A1 A1 A1 A1 A7 A1	0	Doesn't do activity	A1	0	Doesn't do activity	A1	0	Doesn't do activity	A1	0	Doesn't do activity	A1	3	More	A7	0	Doesn't do activity	A1	3	More	A6	0	Doesn't do activity	A1	0	Doesn't do activity	A1	0	Doesn't do activity	A1	0	Doesn't do activity	A1	0	Doesn't do activity	A1	0	Doesn't do activity	A1	3	More	A7	0	Doesn't do activity	A1	7	4	6
94	A4 A1 A1 A1 A2 A1 A6 A1 A1 A1 A1 A7 A1 A7 A7	1	Less	A4	0	Doesn't do activity	A1	0	Doesn't do activity	A1	0	Doesn't do activity	A1	1	Less	A2	0	Doesn't do activity	A1	3	More	A6	0	Doesn't do activity	A1	0	Doesn't do activity	A1	0	Doesn't do activity	A1	0	Doesn't do activity	A1	3	More	A7	0	Doesn't do activity	A1	3	More	A7	3	More	A7	7	5	6
97	A6 A2 A2 A1 A7 A1 A2 A1 A1 A7 A6 A6 A1 A6 A5	3	More	A6	1	Less	A2	1	Less	A2	0	Doesn't do activity	A1	3	More	A7	0	Doesn't do activity	A1	1	Less	A2	0	Doesn't do activity	A1	0	Doesn't do activity	A1	3	More	A7	3	More	A6	3	More	A6	0	Doesn't do activity	A1	3	More	A6	2	No change	A5	6	6	4
99	A1 A1 A1 A1 A5 A1 A2 A1 A1 A5 A2 A2 A1 A3 A5	0	Doesn't do activity	A1	0	Doesn't do activity	A1	0	Doesn't do activity	A1	0	Doesn't do activity	A1	2	No change	A5	0	Doesn't do activity	A1	1	Less	A2	0	Doesn't do activity	A1	0	Doesn't do activity	A1	2	No change	A5	1	Less	A2	1	Less	A2	0	Doesn't do activity	A1	1	Less	A3	2	No change	A5	7	7	4
100	A1 A5 A5 A1 A5 A1 A5 A1 A1 A1 A3 A3 A1 A7 A6	0	Doesn't do activity	A1	2	No change	A5	2	No change	A5	0	Doesn't do activity	A1	2	No change	A5	0	Doesn't do activity	A1	2	No change	A5	0	Doesn't do activity	A1	0	Doesn't do activity	A1	0	Doesn't do activity	A1	1	Less	A3	1	Less	A3	0	Doesn't do activity	A1	3	More	A7	3	More	A6	7	2	2
102	A6 A1 A1 A1 A5 A1 A5 A1 A1 A6 A5 A6 A1 A5 A1	3	More	A6	0	Doesn't do activity	A1	0	Doesn't do activity	A1	0	Doesn't do activity	A1	2	No change	A5	0	Doesn't do activity	A1	2	No change	A5	0	Doesn't do activity	A1	0	Doesn't do activity	A1	3	More	A6	2	No change	A5	3	More	A6	0	Doesn't do activity	A1	2	No change	A5	0	Doesn't do activity	A1	7	7	7
104	A1 A5 A1 A1 A5 A1 A4 A1 A1 A5 A3 A4 A1 A4 A5	0	Doesn't do activity	A1	2	No change	A5	0	Doesn't do activity	A1	0	Doesn't do activity	A1	2	No change	A5	0	Doesn't do activity	A1	1	Less	A4	0	Doesn't do activity	A1	0	Doesn't do activity	A1	2	No change	A5	1	Less	A3	1	Less	A4	0	Doesn't do activity	A1	1	Less	A4	2	No change	A5	7	7	4
107	A5 A4 A3 A1 A6 A1 A4 A1 A1 A1 A2 A6 A1 A7 A1	2	No change	A5	1	Less	A4	1	Less	A3	0	Doesn't do activity	A1	3	More	A6	0	Doesn't do activity	A1	1	Less	A4	0	Doesn't do activity	A1	0	Doesn't do activity	A1	0	Doesn't do activity	A1	1	Less	A2	3	More	A6	0	Doesn't do activity	A1	3	More	A7	0	Doesn't do activity	A1	7	5	5
108	A4 A3 A2 A1 A5 A1 A1 A1 A1 A1 A2 A5 A1 A8 A7	1	Less	A4	1	Less	A3	1	Less	A2	0	Doesn't do activity	A1	2	No change	A5	0	Doesn't do activity	A1	0	Doesn't do activity	A1	0	Doesn't do activity	A1	0	Doesn't do activity	A1	0	Doesn't do activity	A1	1	Less	A2	2	No change	A5	0	Doesn't do activity	A1	3	More	A8	3	More	A7	7	4	7
109	A8 A5 A5 A8 A8 A8 A8 A5 A1 A1 A8 A8 A1 A8 A8	3	More	A8	2	No change	A5	2	No change	A5	3	More	A8	3	More	A8	3	More	A8	3	More	A8	2	No change	A5	0	Doesn't do activity	A1	0	Doesn't do activity	A1	3	More	A8	3	More	A8	0	Doesn't do activity	A1	3	More	A8	3	More	A8	6	3	6
111	A6 A1 A1 A1 A8 A8 A7 A1 A6 A8 A8 A8 A1 A8 A6	3	More	A6	0	Doesn't do activity	A1	0	Doesn't do activity	A1	0	Doesn't do activity	A1	3	More	A8	3	More	A8	3	More	A7	0	Doesn't do activity	A1	3	More	A6	3	More	A8	3	More	A8	3	More	A8	0	Doesn't do activity	A1	3	More	A8	3	More	A6	7	7	7
113	A7 A5 A1 A4 A7 A1 A5 A1 A1 A5 A3 A3 A1 A5 A5	3	More	A7	2	No change	A5	0	Doesn't do activity	A1	1	Less	A4	3	More	A7	0	Doesn't do activity	A1	2	No change	A5	0	Doesn't do activity	A1	0	Doesn't do activity	A1	2	No change	A5	1	Less	A3	1	Less	A3	0	Doesn't do activity	A1	2	No change	A5	2	No change	A5	6	5	6
114	A5 A1 A1 A1 A7 A6 A6 A1 A6 A4 A3 A6 A1 A6 A5	2	No change	A5	0	Doesn't do activity	A1	0	Doesn't do activity	A1	0	Doesn't do activity	A1	3	More	A7	3	More	A6	3	More	A6	0	Doesn't do activity	A1	3	More	A6	1	Less	A4	1	Less	A3	3	More	A6	0	Doesn't do activity	A1	3	More	A6	2	No change	A5	7	6	7
117	A1 A5 A5 A1 A7 A6 A8 A1 A1 A6 A2 A6 A1 A7 A7	0	Doesn't do activity	A1	2	No change	A5	2	No change	A5	0	Doesn't do activity	A1	3	More	A7	3	More	A6	3	More	A8	0	Doesn't do activity	A1	0	Doesn't do activity	A1	3	More	A6	1	Less	A2	3	More	A6	0	Doesn't do activity	A1	3	More	A7	3	More	A7	7	7	7
121	A1 A5 A5 A1 A5 A1 A5 A1 A1 A7 A6 A7 A1 A7 A5	0	Doesn't do activity	A1	2	No change	A5	2	No change	A5	0	Doesn't do activity	A1	2	No change	A5	0	Doesn't do activity	A1	2	No change	A5	0	Doesn't do activity	A1	0	Doesn't do activity	A1	3	More	A7	3	More	A6	3	More	A7	0	Doesn't do activity	A1	3	More	A7	2	No change	A5	7	5	4
122	A1 A5 A1 A1 A8 A6 A1 A1 A1 A1 A1 A5 A1 A6 A6	0	Doesn't do activity	A1	2	No change	A5	0	Doesn't do activity	A1	0	Doesn't do activity	A1	3	More	A8	3	More	A6	0	Doesn't do activity	A1	0	Doesn't do activity	A1	0	Doesn't do activity	A1	0	Doesn't do activity	A1	0	Doesn't do activity	A1	2	No change	A5	0	Doesn't do activity	A1	3	More	A6	3	More	A6	6	4	4
123	A1 A1 A1 A1 A8 A1 A5 A1 A1 A6 A2 A5 A1 A7 A7	0	Doesn't do activity	A1	0	Doesn't do activity	A1	0	Doesn't do activity	A1	0	Doesn't do activity	A1	3	More	A8	0	Doesn't do activity	A1	2	No change	A5	0	Doesn't do activity	A1	0	Doesn't do activity	A1	3	More	A6	1	Less	A2	2	No change	A5	0	Doesn't do activity	A1	3	More	A7	3	More	A7	7	6	1
124	A1 A1 A5 A1 A7 A1 A1 A1 A1 A1 A4 A7 A1 A6 A7	0	Doesn't do activity	A1	0	Doesn't do activity	A1	2	No change	A5	0	Doesn't do activity	A1	3	More	A7	0	Doesn't do activity	A1	0	Doesn't do activity	A1	0	Doesn't do activity	A1	0	Doesn't do activity	A1	0	Doesn't do activity	A1	1	Less	A4	3	More	A7	0	Doesn't do activity	A1	3	More	A6	3	More	A7	6	6	6
125	A1 A1 A1 A1 A6 A8 A7 A1 A5 A5 A7 A7 A1 A7 A7	0	Doesn't do activity	A1	0	Doesn't do activity	A1	0	Doesn't do activity	A1	0	Doesn't do activity	A1	3	More	A6	3	More	A8	3	More	A7	0	Doesn't do activity	A1	2	No change	A5	2	No change	A5	3	More	A7	3	More	A7	0	Doesn't do activity	A1	3	More	A7	3	More	A7	7	7	5
126	A1 A1 A1 A1 A2 A1 A1 A1 A1 A3 A3 A1 A1 A2 A4	0	Doesn't do activity	A1	0	Doesn't do activity	A1	0	Doesn't do activity	A1	0	Doesn't do activity	A1	1	Less	A2	0	Doesn't do activity	A1	0	Doesn't do activity	A1	0	Doesn't do activity	A1	0	Doesn't do activity	A1	1	Less	A3	1	Less	A3	0	Doesn't do activity	A1	0	Doesn't do activity	A1	1	Less	A2	1	Less	A4	7	6	6
127	A1 A5 A1 A5 A8 A1 A5 A1 A1 A7 A5 A7 A1 A5 A8	0	Doesn't do activity	A1	2	No change	A5	0	Doesn't do activity	A1	2	No change	A5	3	More	A8	0	Doesn't do activity	A1	2	No change	A5	0	Doesn't do activity	A1	0	Doesn't do activity	A1	3	More	A7	2	No change	A5	3	More	A7	0	Doesn't do activity	A1	2	No change	A5	3	More	A8	7	6	7
128	A1 A1 A1 A1 A6 A5 A5 A1 A6 A1 A7 A7 A1 A7 A7	0	Doesn't do activity	A1	0	Doesn't do activity	A1	0	Doesn't do activity	A1	0	Doesn't do activity	A1	3	More	A6	2	No change	A5	2	No change	A5	0	Doesn't do activity	A1	3	More	A6	0	Doesn't do activity	A1	3	More	A7	3	More	A7	0	Doesn't do activity	A1	3	More	A7	3	More	A7	6	4	5
132	A1 A5 A1 A1 A6 A1 A1 A1 A1 A8 A7 A8 A1 A8 A8	0	Doesn't do activity	A1	2	No change	A5	0	Doesn't do activity	A1	0	Doesn't do activity	A1	3	More	A6	0	Doesn't do activity	A1	0	Doesn't do activity	A1	0	Doesn't do activity	A1	0	Doesn't do activity	A1	3	More	A8	3	More	A7	3	More	A8	0	Doesn't do activity	A1	3	More	A8	3	More	A8	7	7	7
133	A5 A1 A1 A1 A5 A1 A6 A1 A1 A5 A2 A5 A1 A6 A5	2	No change	A5	0	Doesn't do activity	A1	0	Doesn't do activity	A1	0	Doesn't do activity	A1	2	No change	A5	0	Doesn't do activity	A1	3	More	A6	0	Doesn't do activity	A1	0	Doesn't do activity	A1	2	No change	A5	1	Less	A2	2	No change	A5	0	Doesn't do activity	A1	3	More	A6	2	No change	A5	6	5	6
135	A5 A5 A1 A1 A7 A1 A7 A1 A1 A8 A2 A8 A1 A8 A5	2	No change	A5	2	No change	A5	0	Doesn't do activity	A1	0	Doesn't do activity	A1	3	More	A7	0	Doesn't do activity	A1	3	More	A7	0	Doesn't do activity	A1	0	Doesn't do activity	A1	3	More	A8	1	Less	A2	3	More	A8	0	Doesn't do activity	A1	3	More	A8	2	No change	A5	7	4	4
137	A5 A5 A5 A1 A8 A5 A5 A1 A1 A7 A6 A5 A1 A5 A1	2	No change	A5	2	No change	A5	2	No change	A5	0	Doesn't do activity	A1	3	More	A8	2	No change	A5	2	No change	A5	0	Doesn't do activity	A1	0	Doesn't do activity	A1	3	More	A7	3	More	A6	2	No change	A5	0	Doesn't do activity	A1	2	No change	A5	0	Doesn't do activity	A1	7	4	5
138	A1 A3 A1 A1 A8 A4 A8 A1 A1 A1 A2 A8 A1 A8 A4	0	Doesn't do activity	A1	1	Less	A3	0	Doesn't do activity	A1	0	Doesn't do activity	A1	3	More	A8	1	Less	A4	3	More	A8	0	Doesn't do activity	A1	0	Doesn't do activity	A1	0	Doesn't do activity	A1	1	Less	A2	3	More	A8	0	Doesn't do activity	A1	3	More	A8	1	Less	A4	4	4	4
139	A5 A5 A2 A1 A5 A1 A5 A5 A1 A6 A2 A1 A1 A5 A5	2	No change	A5	2	No change	A5	1	Less	A2	0	Doesn't do activity	A1	2	No change	A5	0	Doesn't do activity	A1	2	No change	A5	2	No change	A5	0	Doesn't do activity	A1	3	More	A6	1	Less	A2	0	Doesn't do activity	A1	0	Doesn't do activity	A1	2	No change	A5	2	No change	A5	6	2	7
140	A1 A1 A1 A1 A5 A1 A1 A1 A1 A5 A3 A5 A1 A1 A6	0	Doesn't do activity	A1	0	Doesn't do activity	A1	0	Doesn't do activity	A1	0	Doesn't do activity	A1	2	No change	A5	0	Doesn't do activity	A1	0	Doesn't do activity	A1	0	Doesn't do activity	A1	0	Doesn't do activity	A1	2	No change	A5	1	Less	A3	2	No change	A5	0	Doesn't do activity	A1	0	Doesn't do activity	A1	3	More	A6	6	5	4
141	A2 A1 A1 A1 A8 A1 A8 A1 A8 A8 A7 A1 A1 A8 A8	1	Less	A2	0	Doesn't do activity	A1	0	Doesn't do activity	A1	0	Doesn't do activity	A1	3	More	A8	0	Doesn't do activity	A1	3	More	A8	0	Doesn't do activity	A1	3	More	A8	3	More	A8	3	More	A7	0	Doesn't do activity	A1	0	Doesn't do activity	A1	3	More	A8	3	More	A8	7	5	5
142	A1 A5 A5 A5 A6 A6 A6 A6 A1 A1 A5 A5 A5 A5 A5	0	Doesn't do activity	A1	2	No change	A5	2	No change	A5	2	No change	A5	3	More	A6	3	More	A6	3	More	A6	3	More	A6	0	Doesn't do activity	A1	0	Doesn't do activity	A1	2	No change	A5	2	No change	A5	2	No change	A5	2	No change	A5	2	No change	A5	6	4	7
143	A1 A1 A1 A5 A6 A6 A8 A5 A1 A1 A1 A8 A5 A8 A5	0	Doesn't do activity	A1	0	Doesn't do activity	A1	0	Doesn't do activity	A1	2	No change	A5	3	More	A6	3	More	A6	3	More	A8	2	No change	A5	0	Doesn't do activity	A1	0	Doesn't do activity	A1	0	Doesn't do activity	A1	3	More	A8	2	No change	A5	3	More	A8	2	No change	A5	7	1	7
144	A1 A1 A1 A1 A6 A1 A1 A1 A1 A5 A2 A5 A1 A7 A5	0	Doesn't do activity	A1	0	Doesn't do activity	A1	0	Doesn't do activity	A1	0	Doesn't do activity	A1	3	More	A6	0	Doesn't do activity	A1	0	Doesn't do activity	A1	0	Doesn't do activity	A1	0	Doesn't do activity	A1	2	No change	A5	1	Less	A2	2	No change	A5	0	Doesn't do activity	A1	3	More	A7	2	No change	A5	7	6	7
145	A1 A1 A1 A1 A1 A1 A1 A1 A1 A5 A2 A5 A1 A7 A1	0	Doesn't do activity	A1	0	Doesn't do activity	A1	0	Doesn't do activity	A1	0	Doesn't do activity	A1	0	Doesn't do activity	A1	0	Doesn't do activity	A1	0	Doesn't do activity	A1	0	Doesn't do activity	A1	0	Doesn't do activity	A1	2	No change	A5	1	Less	A2	2	No change	A5	0	Doesn't do activity	A1	3	More	A7	0	Doesn't do activity	A1	7	5	6
146	A1 A1 A1 A1 A5 A1 A1 A1 A1 A1 A1 A5 A1 A5 A1	0	Doesn't do activity	A1	0	Doesn't do activity	A1	0	Doesn't do activity	A1	0	Doesn't do activity	A1	2	No change	A5	0	Doesn't do activity	A1	0	Doesn't do activity	A1	0	Doesn't do activity	A1	0	Doesn't do activity	A1	0	Doesn't do activity	A1	0	Doesn't do activity	A1	2	No change	A5	0	Doesn't do activity	A1	2	No change	A5	0	Doesn't do activity	A1	7	4	4
147	A5 A5 A3 A3 A7 A5 A5 A5 A5 A6 A1 A5 A5 A4 A5	2	No change	A5	2	No change	A5	1	Less	A3	1	Less	A3	3	More	A7	2	No change	A5	2	No change	A5	2	No change	A5	2	No change	A5	3	More	A6	0	Doesn't do activity	A1	2	No change	A5	2	No change	A5	1	Less	A4	2	No change	A5	7	5	4
148	A1 A1 A1 A1 A8 A7 A7 A1 A2 A8 A2 A7 A1 A8 A6	0	Doesn't do activity	A1	0	Doesn't do activity	A1	0	Doesn't do activity	A1	0	Doesn't do activity	A1	3	More	A8	3	More	A7	3	More	A7	0	Doesn't do activity	A1	1	Less	A2	3	More	A8	1	Less	A2	3	More	A7	0	Doesn't do activity	A1	3	More	A8	3	More	A6	7	7	7
150	A1 A1 A1 A1 A5 A1 A1 A1 A1 A5 A3 A6 A1 A1 A6	0	Doesn't do activity	A1	0	Doesn't do activity	A1	0	Doesn't do activity	A1	0	Doesn't do activity	A1	2	No change	A5	0	Doesn't do activity	A1	0	Doesn't do activity	A1	0	Doesn't do activity	A1	0	Doesn't do activity	A1	2	No change	A5	1	Less	A3	3	More	A6	0	Doesn't do activity	A1	0	Doesn't do activity	A1	3	More	A6	7	6	7
152	A5 A5 A3 A1 A5 A5 A5 A1 A1 A1 A5 A5 A1 A5 A5	2	No change	A5	2	No change	A5	1	Less	A3	0	Doesn't do activity	A1	2	No change	A5	2	No change	A5	2	No change	A5	0	Doesn't do activity	A1	0	Doesn't do activity	A1	0	Doesn't do activity	A1	2	No change	A5	2	No change	A5	0	Doesn't do activity	A1	2	No change	A5	2	No change	A5	7	7	7
153	A1 A6 A5 A5 A5 A5 A6 A6 A1 A1 A5 A6 A1 A6 A6	0	Doesn't do activity	A1	3	More	A6	2	No change	A5	2	No change	A5	2	No change	A5	2	No change	A5	3	More	A6	3	More	A6	0	Doesn't do activity	A1	0	Doesn't do activity	A1	2	No change	A5	3	More	A6	0	Doesn't do activity	A1	3	More	A6	3	More	A6	7	6	7
154	A1 A4 A1 A5 A5 A1 A1 A1 A1 A1 A3 A1 A1 A4 A1	0	Doesn't do activity	A1	1	Less	A4	0	Doesn't do activity	A1	2	No change	A5	2	No change	A5	0	Doesn't do activity	A1	0	Doesn't do activity	A1	0	Doesn't do activity	A1	0	Doesn't do activity	A1	0	Doesn't do activity	A1	1	Less	A3	0	Doesn't do activity	A1	0	Doesn't do activity	A1	1	Less	A4	0	Doesn't do activity	A1	6	4	4
157	A1 A5 A5 A5 A6 A1 A5 A1 A8 A5 A2 A7 A1 A8 A8	0	Doesn't do activity	A1	2	No change	A5	2	No change	A5	2	No change	A5	3	More	A6	0	Doesn't do activity	A1	2	No change	A5	0	Doesn't do activity	A1	3	More	A8	2	No change	A5	1	Less	A2	3	More	A7	0	Doesn't do activity	A1	3	More	A8	3	More	A8	7	6	2
158	A1 A1 A1 A1 A5 A1 A5 A1 A1 A1 A5 A5 A1 A6 A5	0	Doesn't do activity	A1	0	Doesn't do activity	A1	0	Doesn't do activity	A1	0	Doesn't do activity	A1	2	No change	A5	0	Doesn't do activity	A1	2	No change	A5	0	Doesn't do activity	A1	0	Doesn't do activity	A1	0	Doesn't do activity	A1	2	No change	A5	2	No change	A5	0	Doesn't do activity	A1	3	More	A6	2	No change	A5	5	4	4
159	A8 A1 A1 A1 A7 A6 A8 A1 A1 A5 A1 A7 A1 A7 A7	3	More	A8	0	Doesn't do activity	A1	0	Doesn't do activity	A1	0	Doesn't do activity	A1	3	More	A7	3	More	A6	3	More	A8	0	Doesn't do activity	A1	0	Doesn't do activity	A1	2	No change	A5	0	Doesn't do activity	A1	3	More	A7	0	Doesn't do activity	A1	3	More	A7	3	More	A7	7	6	7
160	A7 A5 A5 A1 A7 A1 A4 A1 A1 A5 A7 A3 A1 A8 A1	3	More	A7	2	No change	A5	2	No change	A5	0	Doesn't do activity	A1	3	More	A7	0	Doesn't do activity	A1	1	Less	A4	0	Doesn't do activity	A1	0	Doesn't do activity	A1	2	No change	A5	3	More	A7	1	Less	A3	0	Doesn't do activity	A1	3	More	A8	0	Doesn't do activity	A1	5	3	6
161	A5 A5 A1 A1 A8 A5 A5 A1 A1 A5 A5 A5 A1 A8 A7	2	No change	A5	2	No change	A5	0	Doesn't do activity	A1	0	Doesn't do activity	A1	3	More	A8	2	No change	A5	2	No change	A5	0	Doesn't do activity	A1	0	Doesn't do activity	A1	2	No change	A5	2	No change	A5	2	No change	A5	0	Doesn't do activity	A1	3	More	A8	3	More	A7	7	7	7
162	A5 A5 A1 A1 A8 A1 A7 A1 A1 A1 A1 A8 A1 A8 A8	2	No change	A5	2	No change	A5	0	Doesn't do activity	A1	0	Doesn't do activity	A1	3	More	A8	0	Doesn't do activity	A1	3	More	A7	0	Doesn't do activity	A1	0	Doesn't do activity	A1	0	Doesn't do activity	A1	0	Doesn't do activity	A1	3	More	A8	0	Doesn't do activity	A1	3	More	A8	3	More	A8	7	6	7
163	A6 A1 A1 A5 A5 A1 A6 A1 A6 A5 A6 A1 A1 A6 A5	3	More	A6	0	Doesn't do activity	A1	0	Doesn't do activity	A1	2	No change	A5	2	No change	A5	0	Doesn't do activity	A1	3	More	A6	0	Doesn't do activity	A1	3	More	A6	2	No change	A5	3	More	A6	0	Doesn't do activity	A1	0	Doesn't do activity	A1	3	More	A6	2	No change	A5	7	7	7
164	A1 A5 A1 A1 A7 A1 A1 A1 A1 A6 A2 A5 A1 A6 A6	0	Doesn't do activity	A1	2	No change	A5	0	Doesn't do activity	A1	0	Doesn't do activity	A1	3	More	A7	0	Doesn't do activity	A1	0	Doesn't do activity	A1	0	Doesn't do activity	A1	0	Doesn't do activity	A1	3	More	A6	1	Less	A2	2	No change	A5	0	Doesn't do activity	A1	3	More	A6	3	More	A6	6	5	6
165	A1 A1 A1 A1 A8 A6 A5 A1 A1 A6 A6 A8 A1 A7 A8	0	Doesn't do activity	A1	0	Doesn't do activity	A1	0	Doesn't do activity	A1	0	Doesn't do activity	A1	3	More	A8	3	More	A6	2	No change	A5	0	Doesn't do activity	A1	0	Doesn't do activity	A1	3	More	A6	3	More	A6	3	More	A8	0	Doesn't do activity	A1	3	More	A7	3	More	A8	7	7	7
166	A1 A8 A5 A1 A8 A5 A5 A1 A1 A8 A7 A8 A1 A8 A5	0	Doesn't do activity	A1	3	More	A8	2	No change	A5	0	Doesn't do activity	A1	3	More	A8	2	No change	A5	2	No change	A5	0	Doesn't do activity	A1	0	Doesn't do activity	A1	3	More	A8	3	More	A7	3	More	A8	0	Doesn't do activity	A1	3	More	A8	2	No change	A5	7	7	7
167	A2 A1 A1 A1 A6 A5 A5 A1 A1 A6 A4 A3 A1 A6 A6	1	Less	A2	0	Doesn't do activity	A1	0	Doesn't do activity	A1	0	Doesn't do activity	A1	3	More	A6	2	No change	A5	2	No change	A5	0	Doesn't do activity	A1	0	Doesn't do activity	A1	3	More	A6	1	Less	A4	1	Less	A3	0	Doesn't do activity	A1	3	More	A6	3	More	A6	7	7	7
168	A6 A1 A1 A1 A7 A1 A1 A1 A1 A1 A2 A7 A1 A7 A1	3	More	A6	0	Doesn't do activity	A1	0	Doesn't do activity	A1	0	Doesn't do activity	A1	3	More	A7	0	Doesn't do activity	A1	0	Doesn't do activity	A1	0	Doesn't do activity	A1	0	Doesn't do activity	A1	0	Doesn't do activity	A1	1	Less	A2	3	More	A7	0	Doesn't do activity	A1	3	More	A7	0	Doesn't do activity	A1	7	6	6
170	A1 A1 A1 A1 A5 A1 A5 A1 A1 A1 A3 A7 A1 A6 A5	0	Doesn't do activity	A1	0	Doesn't do activity	A1	0	Doesn't do activity	A1	0	Doesn't do activity	A1	2	No change	A5	0	Doesn't do activity	A1	2	No change	A5	0	Doesn't do activity	A1	0	Doesn't do activity	A1	0	Doesn't do activity	A1	1	Less	A3	3	More	A7	0	Doesn't do activity	A1	3	More	A6	2	No change	A5	7	4	5
171	A1 A5 A6 A6 A8 A8 A5 A7 A1 A1 A6 A6 A1 A5 A8	0	Doesn't do activity	A1	2	No change	A5	3	More	A6	3	More	A6	3	More	A8	3	More	A8	2	No change	A5	3	More	A7	0	Doesn't do activity	A1	0	Doesn't do activity	A1	3	More	A6	3	More	A6	0	Doesn't do activity	A1	2	No change	A5	3	More	A8	7	6	7
172	A5 A1 A1 A1 A5 A1 A5 A1 A6 A1 A5 A5 A1 A5 A5	2	No change	A5	0	Doesn't do activity	A1	0	Doesn't do activity	A1	0	Doesn't do activity	A1	2	No change	A5	0	Doesn't do activity	A1	2	No change	A5	0	Doesn't do activity	A1	3	More	A6	0	Doesn't do activity	A1	2	No change	A5	2	No change	A5	0	Doesn't do activity	A1	2	No change	A5	2	No change	A5	7	7	4
173	A8 A1 A1 A1 A8 A8 A1 A1 A1 A3 A1 A8 A1 A8 A4	3	More	A8	0	Doesn't do activity	A1	0	Doesn't do activity	A1	0	Doesn't do activity	A1	3	More	A8	3	More	A8	0	Doesn't do activity	A1	0	Doesn't do activity	A1	0	Doesn't do activity	A1	1	Less	A3	0	Doesn't do activity	A1	3	More	A8	0	Doesn't do activity	A1	3	More	A8	1	Less	A4	7	7	7
174	A1 A1 A1 A1 A8 A7 A1 A1 A1 A8 A6 A5 A1 A6 A8	0	Doesn't do activity	A1	0	Doesn't do activity	A1	0	Doesn't do activity	A1	0	Doesn't do activity	A1	3	More	A8	3	More	A7	0	Doesn't do activity	A1	0	Doesn't do activity	A1	0	Doesn't do activity	A1	3	More	A8	3	More	A6	2	No change	A5	0	Doesn't do activity	A1	3	More	A6	3	More	A8	7	6	6
176	A3 A3 A2 A1 A7 A1 A2 A1 A5 A5 A2 A2 A1 A2 A4	1	Less	A3	1	Less	A3	1	Less	A2	0	Doesn't do activity	A1	3	More	A7	0	Doesn't do activity	A1	1	Less	A2	0	Doesn't do activity	A1	2	No change	A5	2	No change	A5	1	Less	A2	1	Less	A2	0	Doesn't do activity	A1	1	Less	A2	1	Less	A4	7	7	7
177	A1 A1 A2 A1 A7 A1 A4 A1 A1 A4 A3 A7 A1 A8 A5	0	Doesn't do activity	A1	0	Doesn't do activity	A1	1	Less	A2	0	Doesn't do activity	A1	3	More	A7	0	Doesn't do activity	A1	1	Less	A4	0	Doesn't do activity	A1	0	Doesn't do activity	A1	1	Less	A4	1	Less	A3	3	More	A7	0	Doesn't do activity	A1	3	More	A8	2	No change	A5	7	5	4
178	A1 A1 A1 A1 A7 A5 A5 A1 A1 A5 A6 A7 A1 A8 A7	0	Doesn't do activity	A1	0	Doesn't do activity	A1	0	Doesn't do activity	A1	0	Doesn't do activity	A1	3	More	A7	2	No change	A5	2	No change	A5	0	Doesn't do activity	A1	0	Doesn't do activity	A1	2	No change	A5	3	More	A6	3	More	A7	0	Doesn't do activity	A1	3	More	A8	3	More	A7	7	5	7
180	A7 A5 A3 A1 A7 A1 A5 A1 A1 A5 A6 A7 A1 A6 A6	3	More	A7	2	No change	A5	1	Less	A3	0	Doesn't do activity	A1	3	More	A7	0	Doesn't do activity	A1	2	No change	A5	0	Doesn't do activity	A1	0	Doesn't do activity	A1	2	No change	A5	3	More	A6	3	More	A7	0	Doesn't do activity	A1	3	More	A6	3	More	A6	7	4	4
181	A7 A6 A5 A1 A6 A1 A6 A1 A1 A6 A2 A6 A1 A7 A7	3	More	A7	3	More	A6	2	No change	A5	0	Doesn't do activity	A1	3	More	A6	0	Doesn't do activity	A1	3	More	A6	0	Doesn't do activity	A1	0	Doesn't do activity	A1	3	More	A6	1	Less	A2	3	More	A6	0	Doesn't do activity	A1	3	More	A7	3	More	A7	7	7	7
182	A1 A1 A1 A1 A5 A1 A1 A1 A1 A7 A3 A4 A1 A5 A5	0	Doesn't do activity	A1	0	Doesn't do activity	A1	0	Doesn't do activity	A1	0	Doesn't do activity	A1	2	No change	A5	0	Doesn't do activity	A1	0	Doesn't do activity	A1	0	Doesn't do activity	A1	0	Doesn't do activity	A1	3	More	A7	1	Less	A3	1	Less	A4	0	Doesn't do activity	A1	2	No change	A5	2	No change	A5	7	7	5
183	A8 A1 A1 A1 A8 A1 A7 A1 A3 A5 A3 A6 A1 A5 A7	3	More	A8	0	Doesn't do activity	A1	0	Doesn't do activity	A1	0	Doesn't do activity	A1	3	More	A8	0	Doesn't do activity	A1	3	More	A7	0	Doesn't do activity	A1	1	Less	A3	2	No change	A5	1	Less	A3	3	More	A6	0	Doesn't do activity	A1	2	No change	A5	3	More	A7	7	7	7
184	A1 A1 A1 A7 A8 A5 A8 A1 A1 A6 A2 A8 A1 A8 A8	0	Doesn't do activity	A1	0	Doesn't do activity	A1	0	Doesn't do activity	A1	3	More	A7	3	More	A8	2	No change	A5	3	More	A8	0	Doesn't do activity	A1	0	Doesn't do activity	A1	3	More	A6	1	Less	A2	3	More	A8	0	Doesn't do activity	A1	3	More	A8	3	More	A8	7	7	7
186	A1 A1 A1 A1 A8 A1 A2 A1 A1 A7 A7 A7 A1 A7 A7	0	Doesn't do activity	A1	0	Doesn't do activity	A1	0	Doesn't do activity	A1	0	Doesn't do activity	A1	3	More	A8	0	Doesn't do activity	A1	1	Less	A2	0	Doesn't do activity	A1	0	Doesn't do activity	A1	3	More	A7	3	More	A7	3	More	A7	0	Doesn't do activity	A1	3	More	A7	3	More	A7	7	7	7
187	A1 A5 A1 A5 A5 A5 A1 A1 A1 A1 A2 A5 A1 A5 A5	0	Doesn't do activity	A1	2	No change	A5	0	Doesn't do activity	A1	2	No change	A5	2	No change	A5	2	No change	A5	0	Doesn't do activity	A1	0	Doesn't do activity	A1	0	Doesn't do activity	A1	0	Doesn't do activity	A1	1	Less	A2	2	No change	A5	0	Doesn't do activity	A1	2	No change	A5	2	No change	A5	7	7	7
188	A5 A5 A5 A1 A7 A5 A5 A1 A7 A7 A6 A6 A1 A6 A7	2	No change	A5	2	No change	A5	2	No change	A5	0	Doesn't do activity	A1	3	More	A7	2	No change	A5	2	No change	A5	0	Doesn't do activity	A1	3	More	A7	3	More	A7	3	More	A6	3	More	A6	0	Doesn't do activity	A1	3	More	A6	3	More	A7	7	6	6
189	A1 A3 A1 A1 A5 A1 A3 A1 A1 A1 A7 A1 A1 A6 A6	0	Doesn't do activity	A1	1	Less	A3	0	Doesn't do activity	A1	0	Doesn't do activity	A1	2	No change	A5	0	Doesn't do activity	A1	1	Less	A3	0	Doesn't do activity	A1	0	Doesn't do activity	A1	0	Doesn't do activity	A1	3	More	A7	0	Doesn't do activity	A1	0	Doesn't do activity	A1	3	More	A6	3	More	A6	7	7	7
190	A5 A3 A3 A7 A7 A1 A4 A1 A1 A5 A6 A5 A1 A7 A7	2	No change	A5	1	Less	A3	1	Less	A3	3	More	A7	3	More	A7	0	Doesn't do activity	A1	1	Less	A4	0	Doesn't do activity	A1	0	Doesn't do activity	A1	2	No change	A5	3	More	A6	2	No change	A5	0	Doesn't do activity	A1	3	More	A7	3	More	A7	7	6	6
191	A3 A3 A2 A1 A7 A6 A3 A1 A6 A6 A6 A6 A1 A8 A7	1	Less	A3	1	Less	A3	1	Less	A2	0	Doesn't do activity	A1	3	More	A7	3	More	A6	1	Less	A3	0	Doesn't do activity	A1	3	More	A6	3	More	A6	3	More	A6	3	More	A6	0	Doesn't do activity	A1	3	More	A8	3	More	A7	7	5	5
193	A6 A1 A1 A1 A8 A5 A7 A1 A1 A6 A1 A7 A1 A8 A6	3	More	A6	0	Doesn't do activity	A1	0	Doesn't do activity	A1	0	Doesn't do activity	A1	3	More	A8	2	No change	A5	3	More	A7	0	Doesn't do activity	A1	0	Doesn't do activity	A1	3	More	A6	0	Doesn't do activity	A1	3	More	A7	0	Doesn't do activity	A1	3	More	A8	3	More	A6	6	6	7
194	A6 A5 A1 A1 A7 A1 A6 A1 A6 A7 A4 A8 A1 A8 A8	3	More	A6	2	No change	A5	0	Doesn't do activity	A1	0	Doesn't do activity	A1	3	More	A7	0	Doesn't do activity	A1	3	More	A6	0	Doesn't do activity	A1	3	More	A6	3	More	A7	1	Less	A4	3	More	A8	0	Doesn't do activity	A1	3	More	A8	3	More	A8	7	7	7
196	A1 A1 A1 A1 A2 A1 A2 A1 A1 A1 A1 A1 A1 A1 A6	0	Doesn't do activity	A1	0	Doesn't do activity	A1	0	Doesn't do activity	A1	0	Doesn't do activity	A1	1	Less	A2	0	Doesn't do activity	A1	1	Less	A2	0	Doesn't do activity	A1	0	Doesn't do activity	A1	0	Doesn't do activity	A1	0	Doesn't do activity	A1	0	Doesn't do activity	A1	0	Doesn't do activity	A1	0	Doesn't do activity	A1	3	More	A6	1	7	7
197	A1 A5 A1 A1 A6 A1 A6 A1 A1 A7 A5 A7 A1 A6 A6	0	Doesn't do activity	A1	2	No change	A5	0	Doesn't do activity	A1	0	Doesn't do activity	A1	3	More	A6	0	Doesn't do activity	A1	3	More	A6	0	Doesn't do activity	A1	0	Doesn't do activity	A1	3	More	A7	2	No change	A5	3	More	A7	0	Doesn't do activity	A1	3	More	A6	3	More	A6	7	6	7
199	A6 A5 A3 A1 A7 A6 A6 A1 A1 A5 A2 A6 A2 A7 A7	3	More	A6	2	No change	A5	1	Less	A3	0	Doesn't do activity	A1	3	More	A7	3	More	A6	3	More	A6	0	Doesn't do activity	A1	0	Doesn't do activity	A1	2	No change	A5	1	Less	A2	3	More	A6	1	Less	A2	3	More	A7	3	More	A7	7	6	6
200	A1 A1 A1 A6 A5 A5 A6 A1 A1 A5 A6 A6 A5 A6 A5	0	Doesn't do activity	A1	0	Doesn't do activity	A1	0	Doesn't do activity	A1	3	More	A6	2	No change	A5	2	No change	A5	3	More	A6	0	Doesn't do activity	A1	0	Doesn't do activity	A1	2	No change	A5	3	More	A6	3	More	A6	2	No change	A5	3	More	A6	2	No change	A5	7	4	4
201	A3 A1 A1 A1 A7 A1 A1 A1 A1 A5 A4 A5 A1 A5 A5	1	Less	A3	0	Doesn't do activity	A1	0	Doesn't do activity	A1	0	Doesn't do activity	A1	3	More	A7	0	Doesn't do activity	A1	0	Doesn't do activity	A1	0	Doesn't do activity	A1	0	Doesn't do activity	A1	2	No change	A5	1	Less	A4	2	No change	A5	0	Doesn't do activity	A1	2	No change	A5	2	No change	A5	7	7	6
202	A1 A2 A2 A3 A8 A2 A2 A2 A1 A1 A4 A4 A1 A5 A2	0	Doesn't do activity	A1	1	Less	A2	1	Less	A2	1	Less	A3	3	More	A8	1	Less	A2	1	Less	A2	1	Less	A2	0	Doesn't do activity	A1	0	Doesn't do activity	A1	1	Less	A4	1	Less	A4	0	Doesn't do activity	A1	2	No change	A5	1	Less	A2	7	4	7
203	A5 A5 A1 A1 A5 A1 A5 A1 A1 A1 A2 A5 A1 A5 A5	2	No change	A5	2	No change	A5	0	Doesn't do activity	A1	0	Doesn't do activity	A1	2	No change	A5	0	Doesn't do activity	A1	2	No change	A5	0	Doesn't do activity	A1	0	Doesn't do activity	A1	0	Doesn't do activity	A1	1	Less	A2	2	No change	A5	0	Doesn't do activity	A1	2	No change	A5	2	No change	A5	7	5	3
205	A1 A2 A1 A1 A5 A1 A3 A1 A1 A5 A2 A3 A1 A3 A5	0	Doesn't do activity	A1	1	Less	A2	0	Doesn't do activity	A1	0	Doesn't do activity	A1	2	No change	A5	0	Doesn't do activity	A1	1	Less	A3	0	Doesn't do activity	A1	0	Doesn't do activity	A1	2	No change	A5	1	Less	A2	1	Less	A3	0	Doesn't do activity	A1	1	Less	A3	2	No change	A5	7	6	4
207	A1 A1 A1 A1 A8 A1 A8 A1 A1 A8 A4 A8 A1 A7 A8	0	Doesn't do activity	A1	0	Doesn't do activity	A1	0	Doesn't do activity	A1	0	Doesn't do activity	A1	3	More	A8	0	Doesn't do activity	A1	3	More	A8	0	Doesn't do activity	A1	0	Doesn't do activity	A1	3	More	A8	1	Less	A4	3	More	A8	0	Doesn't do activity	A1	3	More	A7	3	More	A8	7	7	5
208	A5 A5 A5 A5 A7 A6 A5 A6 A1 A5 A6 A6 A1 A5 A6	2	No change	A5	2	No change	A5	2	No change	A5	2	No change	A5	3	More	A7	3	More	A6	2	No change	A5	3	More	A6	0	Doesn't do activity	A1	2	No change	A5	3	More	A6	3	More	A6	0	Doesn't do activity	A1	2	No change	A5	3	More	A6	5	5	7
209	A5 A5 A5 A1 A7 A1 A6 A1 A1 A7 A2 A6 A1 A6 A7	2	No change	A5	2	No change	A5	2	No change	A5	0	Doesn't do activity	A1	3	More	A7	0	Doesn't do activity	A1	3	More	A6	0	Doesn't do activity	A1	0	Doesn't do activity	A1	3	More	A7	1	Less	A2	3	More	A6	0	Doesn't do activity	A1	3	More	A6	3	More	A7	7	7	6
210	A5 A1 A1 A1 A6 A6 A1 A1 A1 A1 A1 A5 A1 A1 A5	2	No change	A5	0	Doesn't do activity	A1	0	Doesn't do activity	A1	0	Doesn't do activity	A1	3	More	A6	3	More	A6	0	Doesn't do activity	A1	0	Doesn't do activity	A1	0	Doesn't do activity	A1	0	Doesn't do activity	A1	0	Doesn't do activity	A1	2	No change	A5	0	Doesn't do activity	A1	0	Doesn't do activity	A1	2	No change	A5	5	7	6
211	A1 A1 A1 A1 A5 A5 A6 A1 A1 A7 A6 A1 A1 A7 A8	0	Doesn't do activity	A1	0	Doesn't do activity	A1	0	Doesn't do activity	A1	0	Doesn't do activity	A1	2	No change	A5	2	No change	A5	3	More	A6	0	Doesn't do activity	A1	0	Doesn't do activity	A1	3	More	A7	3	More	A6	0	Doesn't do activity	A1	0	Doesn't do activity	A1	3	More	A7	3	More	A8	7	7	4
212	A6 A7 A5 A5 A6 A5 A7 A5 A6 A5 A7 A6 A5 A8 A7	3	More	A6	3	More	A7	2	No change	A5	2	No change	A5	3	More	A6	2	No change	A5	3	More	A7	2	No change	A5	3	More	A6	2	No change	A5	3	More	A7	3	More	A6	2	No change	A5	3	More	A8	3	More	A7	7	6	5
216	A1 A2 A1 A2 A6 A2 A3 A2 A1 A1 A1 A4 A1 A3 A5	0	Doesn't do activity	A1	1	Less	A2	0	Doesn't do activity	A1	1	Less	A2	3	More	A6	1	Less	A2	1	Less	A3	1	Less	A2	0	Doesn't do activity	A1	0	Doesn't do activity	A1	0	Doesn't do activity	A1	1	Less	A4	0	Doesn't do activity	A1	1	Less	A3	2	No change	A5	4	5	6
217	A1 A5 A5 A7 A6 A1 A5 A7 A1 A1 A6 A6 A1 A6 A6	0	Doesn't do activity	A1	2	No change	A5	2	No change	A5	3	More	A7	3	More	A6	0	Doesn't do activity	A1	2	No change	A5	3	More	A7	0	Doesn't do activity	A1	0	Doesn't do activity	A1	3	More	A6	3	More	A6	0	Doesn't do activity	A1	3	More	A6	3	More	A6	6	5	7
219	A1 A1 A1 A1 A5 A1 A6 A1 A1 A7 A3 A8 A1 A7 A6	0	Doesn't do activity	A1	0	Doesn't do activity	A1	0	Doesn't do activity	A1	0	Doesn't do activity	A1	2	No change	A5	0	Doesn't do activity	A1	3	More	A6	0	Doesn't do activity	A1	0	Doesn't do activity	A1	3	More	A7	1	Less	A3	3	More	A8	0	Doesn't do activity	A1	3	More	A7	3	More	A6	7	7	6
220	A8 A1 A1 A1 A8 A1 A7 A1 A1 A6 A1 A8 A1 A7 A8	3	More	A8	0	Doesn't do activity	A1	0	Doesn't do activity	A1	0	Doesn't do activity	A1	3	More	A8	0	Doesn't do activity	A1	3	More	A7	0	Doesn't do activity	A1	0	Doesn't do activity	A1	3	More	A6	0	Doesn't do activity	A1	3	More	A8	0	Doesn't do activity	A1	3	More	A7	3	More	A8	7	7	7
221	A1 A1 A1 A1 A5 A1 A2 A1 A1 A1 A3 A3 A1 A7 A3	0	Doesn't do activity	A1	0	Doesn't do activity	A1	0	Doesn't do activity	A1	0	Doesn't do activity	A1	2	No change	A5	0	Doesn't do activity	A1	1	Less	A2	0	Doesn't do activity	A1	0	Doesn't do activity	A1	0	Doesn't do activity	A1	1	Less	A3	1	Less	A3	0	Doesn't do activity	A1	3	More	A7	1	Less	A3	7	3	1
224	A5 A5 A1 A1 A6 A1 A1 A1 A1 A6 A5 A5 A1 A6 A6	2	No change	A5	2	No change	A5	0	Doesn't do activity	A1	0	Doesn't do activity	A1	3	More	A6	0	Doesn't do activity	A1	0	Doesn't do activity	A1	0	Doesn't do activity	A1	0	Doesn't do activity	A1	3	More	A6	2	No change	A5	2	No change	A5	0	Doesn't do activity	A1	3	More	A6	3	More	A6	6	2	2
225	A1 A1 A1 A1 A5 A1 A1 A1 A1 A4 A4 A1 A1 A5 A5	0	Doesn't do activity	A1	0	Doesn't do activity	A1	0	Doesn't do activity	A1	0	Doesn't do activity	A1	2	No change	A5	0	Doesn't do activity	A1	0	Doesn't do activity	A1	0	Doesn't do activity	A1	0	Doesn't do activity	A1	1	Less	A4	1	Less	A4	0	Doesn't do activity	A1	0	Doesn't do activity	A1	2	No change	A5	2	No change	A5	7	5	4
227	A6 A1 A1 A1 A6 A8 A7 A1 A5 A1 A1 A1 A1 A6 A8	3	More	A6	0	Doesn't do activity	A1	0	Doesn't do activity	A1	0	Doesn't do activity	A1	3	More	A6	3	More	A8	3	More	A7	0	Doesn't do activity	A1	2	No change	A5	0	Doesn't do activity	A1	0	Doesn't do activity	A1	0	Doesn't do activity	A1	0	Doesn't do activity	A1	3	More	A6	3	More	A8	7	3	7
228	A5 A1 A5 A1 A5 A1 A3 A1 A5 A1 A2 A5 A1 A5 A5	2	No change	A5	0	Doesn't do activity	A1	2	No change	A5	0	Doesn't do activity	A1	2	No change	A5	0	Doesn't do activity	A1	1	Less	A3	0	Doesn't do activity	A1	2	No change	A5	0	Doesn't do activity	A1	1	Less	A2	2	No change	A5	0	Doesn't do activity	A1	2	No change	A5	2	No change	A5	5	4	4
229	A1 A2 A2 A4 A6 A6 A2 A1 A7 A7 A6 A5 A1 A6 A7	0	Doesn't do activity	A1	1	Less	A2	1	Less	A2	1	Less	A4	3	More	A6	3	More	A6	1	Less	A2	0	Doesn't do activity	A1	3	More	A7	3	More	A7	3	More	A6	2	No change	A5	0	Doesn't do activity	A1	3	More	A6	3	More	A7	7	7	7
230	A1 A2 A1 A1 A6 A1 A6 A1 A1 A3 A2 A6 A1 A7 A5	0	Doesn't do activity	A1	1	Less	A2	0	Doesn't do activity	A1	0	Doesn't do activity	A1	3	More	A6	0	Doesn't do activity	A1	3	More	A6	0	Doesn't do activity	A1	0	Doesn't do activity	A1	1	Less	A3	1	Less	A2	3	More	A6	0	Doesn't do activity	A1	3	More	A7	2	No change	A5	7	5	7
231	A7 A5 A5 A5 A6 A5 A5 A1 A1 A4 A2 A4 A1 A6 A5	3	More	A7	2	No change	A5	2	No change	A5	2	No change	A5	3	More	A6	2	No change	A5	2	No change	A5	0	Doesn't do activity	A1	0	Doesn't do activity	A1	1	Less	A4	1	Less	A2	1	Less	A4	0	Doesn't do activity	A1	3	More	A6	2	No change	A5	6	5	4
233	A3 A3 A1 A1 A7 A1 A7 A1 A1 A1 A5 A5 A1 A7 A1	1	Less	A3	1	Less	A3	0	Doesn't do activity	A1	0	Doesn't do activity	A1	3	More	A7	0	Doesn't do activity	A1	3	More	A7	0	Doesn't do activity	A1	0	Doesn't do activity	A1	0	Doesn't do activity	A1	2	No change	A5	2	No change	A5	0	Doesn't do activity	A1	3	More	A7	0	Doesn't do activity	A1	7	6	6
235	A1 A5 A2 A6 A5 A1 A5 A5 A1 A1 A6 A6 A6 A5 A5	0	Doesn't do activity	A1	2	No change	A5	1	Less	A2	3	More	A6	2	No change	A5	0	Doesn't do activity	A1	2	No change	A5	2	No change	A5	0	Doesn't do activity	A1	0	Doesn't do activity	A1	3	More	A6	3	More	A6	3	More	A6	2	No change	A5	2	No change	A5	7	6	7
237	A1 A1 A1 A1 A5 A1 A5 A1 A1 A1 A2 A5 A1 A5 A3	0	Doesn't do activity	A1	0	Doesn't do activity	A1	0	Doesn't do activity	A1	0	Doesn't do activity	A1	2	No change	A5	0	Doesn't do activity	A1	2	No change	A5	0	Doesn't do activity	A1	0	Doesn't do activity	A1	0	Doesn't do activity	A1	1	Less	A2	2	No change	A5	0	Doesn't do activity	A1	2	No change	A5	1	Less	A3	7	2	2
241	A1 A1 A1 A1 A6 A1 A1 A1 A7 A5 A5 A1 A6 A1 A1	0	Doesn't do activity	A1	0	Doesn't do activity	A1	0	Doesn't do activity	A1	0	Doesn't do activity	A1	3	More	A6	0	Doesn't do activity	A1	0	Doesn't do activity	A1	0	Doesn't do activity	A1	3	More	A7	2	No change	A5	2	No change	A5	0	Doesn't do activity	A1	3	More	A6	0	Doesn't do activity	A1	0	Doesn't do activity	A1	7	7	5
242	A7 A5 A1 A1 A7 A7 A7 A1 A1 A6 A8 A7 A1 A7 A7	3	More	A7	2	No change	A5	0	Doesn't do activity	A1	0	Doesn't do activity	A1	3	More	A7	3	More	A7	3	More	A7	0	Doesn't do activity	A1	0	Doesn't do activity	A1	3	More	A6	3	More	A8	3	More	A7	0	Doesn't do activity	A1	3	More	A7	3	More	A7	7	7	7
243	A1 A1 A1 A1 A6 A1 A6 A1 A5 A5 A6 A6 A1 A5 A6	0	Doesn't do activity	A1	0	Doesn't do activity	A1	0	Doesn't do activity	A1	0	Doesn't do activity	A1	3	More	A6	0	Doesn't do activity	A1	3	More	A6	0	Doesn't do activity	A1	2	No change	A5	2	No change	A5	3	More	A6	3	More	A6	0	Doesn't do activity	A1	2	No change	A5	3	More	A6	7	5	4
244	A5 A5 A5 A1 A8 A5 A2 A1 A1 A5 A3 A7 A1 A8 A7	2	No change	A5	2	No change	A5	2	No change	A5	0	Doesn't do activity	A1	3	More	A8	2	No change	A5	1	Less	A2	0	Doesn't do activity	A1	0	Doesn't do activity	A1	2	No change	A5	1	Less	A3	3	More	A7	0	Doesn't do activity	A1	3	More	A8	3	More	A7	7	7	7
245	A8 A5 A5 A1 A8 A5 A5 A5 A1 A5 A6 A6 A1 A6 A6	3	More	A8	2	No change	A5	2	No change	A5	0	Doesn't do activity	A1	3	More	A8	2	No change	A5	2	No change	A5	2	No change	A5	0	Doesn't do activity	A1	2	No change	A5	3	More	A6	3	More	A6	0	Doesn't do activity	A1	3	More	A6	3	More	A6	7	6	6
246	A6 A5 A5 A5 A5 A5 A5 A6 A6 A5 A5 A5 A1 A7 A5	3	More	A6	2	No change	A5	2	No change	A5	2	No change	A5	2	No change	A5	2	No change	A5	2	No change	A5	3	More	A6	3	More	A6	2	No change	A5	2	No change	A5	2	No change	A5	0	Doesn't do activity	A1	3	More	A7	2	No change	A5	7	6	7
247	A7 A5 A2 A1 A6 A1 A7 A1 A7 A7 A7 A7 A1 A8 A7	3	More	A7	2	No change	A5	1	Less	A2	0	Doesn't do activity	A1	3	More	A6	0	Doesn't do activity	A1	3	More	A7	0	Doesn't do activity	A1	3	More	A7	3	More	A7	3	More	A7	3	More	A7	0	Doesn't do activity	A1	3	More	A8	3	More	A7	7	7	7
249	A5 A6 A3 A6 A7 A5 A6 A5 A6 A7 A7 A7 A1 A5 A6	2	No change	A5	3	More	A6	1	Less	A3	3	More	A6	3	More	A7	2	No change	A5	3	More	A6	2	No change	A5	3	More	A6	3	More	A7	3	More	A7	3	More	A7	0	Doesn't do activity	A1	2	No change	A5	3	More	A6	6	6	5
251	A5 A1 A1 A1 A8 A1 A1 A1 A2 A1 A4 A6 A1 A8 A6	2	No change	A5	0	Doesn't do activity	A1	0	Doesn't do activity	A1	0	Doesn't do activity	A1	3	More	A8	0	Doesn't do activity	A1	0	Doesn't do activity	A1	0	Doesn't do activity	A1	1	Less	A2	0	Doesn't do activity	A1	1	Less	A4	3	More	A6	0	Doesn't do activity	A1	3	More	A8	3	More	A6	7	6	6
252	A6 A1 A1 A1 A8 A1 A8 A1 A1 A4 A7 A7 A1 A7 A6	3	More	A6	0	Doesn't do activity	A1	0	Doesn't do activity	A1	0	Doesn't do activity	A1	3	More	A8	0	Doesn't do activity	A1	3	More	A8	0	Doesn't do activity	A1	0	Doesn't do activity	A1	1	Less	A4	3	More	A7	3	More	A7	0	Doesn't do activity	A1	3	More	A7	3	More	A6	7	5	5
253	A6 A1 A1 A1 A8 A6 A1 A1 A7 A6 A6 A7 A1 A7 A7	3	More	A6	0	Doesn't do activity	A1	0	Doesn't do activity	A1	0	Doesn't do activity	A1	3	More	A8	3	More	A6	0	Doesn't do activity	A1	0	Doesn't do activity	A1	3	More	A7	3	More	A6	3	More	A6	3	More	A7	0	Doesn't do activity	A1	3	More	A7	3	More	A7	7	7	6
254	A1 A1 A1 A1 A3 A7 A6 A1 A1 A8 A1 A1 A1 A7 A7	0	Doesn't do activity	A1	0	Doesn't do activity	A1	0	Doesn't do activity	A1	0	Doesn't do activity	A1	1	Less	A3	3	More	A7	3	More	A6	0	Doesn't do activity	A1	0	Doesn't do activity	A1	3	More	A8	0	Doesn't do activity	A1	0	Doesn't do activity	A1	0	Doesn't do activity	A1	3	More	A7	3	More	A7	7	7	7
255	A6 A5 A4 A1 A5 A5 A4 A1 A1 A5 A3 A5 A1 A5 A6	3	More	A6	2	No change	A5	1	Less	A4	0	Doesn't do activity	A1	2	No change	A5	2	No change	A5	1	Less	A4	0	Doesn't do activity	A1	0	Doesn't do activity	A1	2	No change	A5	1	Less	A3	2	No change	A5	0	Doesn't do activity	A1	2	No change	A5	3	More	A6	7	7	5
256	A1 A1 A1 A1 A6 A5 A6 A1 A1 A7 A6 A7 A1 A7 A7	0	Doesn't do activity	A1	0	Doesn't do activity	A1	0	Doesn't do activity	A1	0	Doesn't do activity	A1	3	More	A6	2	No change	A5	3	More	A6	0	Doesn't do activity	A1	0	Doesn't do activity	A1	3	More	A7	3	More	A6	3	More	A7	0	Doesn't do activity	A1	3	More	A7	3	More	A7	7	6	7
258	A5 A3 A2 A5 A5 A5 A6 A1 A1 A5 A6 A5 A1 A5 A5	2	No change	A5	1	Less	A3	1	Less	A2	2	No change	A5	2	No change	A5	2	No change	A5	3	More	A6	0	Doesn't do activity	A1	0	Doesn't do activity	A1	2	No change	A5	3	More	A6	2	No change	A5	0	Doesn't do activity	A1	2	No change	A5	2	No change	A5	7	6	7
259	A1 A1 A1 A1 A8 A6 A5 A1 A1 A5 A4 A6 A1 A6 A5	0	Doesn't do activity	A1	0	Doesn't do activity	A1	0	Doesn't do activity	A1	0	Doesn't do activity	A1	3	More	A8	3	More	A6	2	No change	A5	0	Doesn't do activity	A1	0	Doesn't do activity	A1	2	No change	A5	1	Less	A4	3	More	A6	0	Doesn't do activity	A1	3	More	A6	2	No change	A5	7	5	7
261	A5 A4 A4 A5 A6 A6 A6 A6 A5 A5 A4 A6 A1 A6 A6	2	No change	A5	1	Less	A4	1	Less	A4	2	No change	A5	3	More	A6	3	More	A6	3	More	A6	3	More	A6	2	No change	A5	2	No change	A5	1	Less	A4	3	More	A6	0	Doesn't do activity	A1	3	More	A6	3	More	A6	7	6	6
262	A1 A1 A1 A1 A1 A1 A3 A1 A1 A6 A6 A2 A1 A7 A7	0	Doesn't do activity	A1	0	Doesn't do activity	A1	0	Doesn't do activity	A1	0	Doesn't do activity	A1	0	Doesn't do activity	A1	0	Doesn't do activity	A1	1	Less	A3	0	Doesn't do activity	A1	0	Doesn't do activity	A1	3	More	A6	3	More	A6	1	Less	A2	0	Doesn't do activity	A1	3	More	A7	3	More	A7	7	6	5
264	A1 A5 A1 A5 A5 A1 A1 A1 A1 A1 A1 A1 A1 A1 A1	0	Doesn't do activity	A1	2	No change	A5	0	Doesn't do activity	A1	2	No change	A5	2	No change	A5	0	Doesn't do activity	A1	0	Doesn't do activity	A1	0	Doesn't do activity	A1	0	Doesn't do activity	A1	0	Doesn't do activity	A1	0	Doesn't do activity	A1	0	Doesn't do activity	A1	0	Doesn't do activity	A1	0	Doesn't do activity	A1	0	Doesn't do activity	A1	4	4	4
265	A5 A5 A3 A1 A8 A1 A3 A1 A1 A6 A7 A7 A1 A6 A7	2	No change	A5	2	No change	A5	1	Less	A3	0	Doesn't do activity	A1	3	More	A8	0	Doesn't do activity	A1	1	Less	A3	0	Doesn't do activity	A1	0	Doesn't do activity	A1	3	More	A6	3	More	A7	3	More	A7	0	Doesn't do activity	A1	3	More	A6	3	More	A7	7	7	6
266	A5 A5 A1 A5 A7 A1 A5 A1 A7 A4 A5 A7 A1 A8 A7	2	No change	A5	2	No change	A5	0	Doesn't do activity	A1	2	No change	A5	3	More	A7	0	Doesn't do activity	A1	2	No change	A5	0	Doesn't do activity	A1	3	More	A7	1	Less	A4	2	No change	A5	3	More	A7	0	Doesn't do activity	A1	3	More	A8	3	More	A7	7	7	5
268	A5 A5 A1 A1 A2 A1 A7 A1 A1 A6 A2 A6 A1 A8 A5	2	No change	A5	2	No change	A5	0	Doesn't do activity	A1	0	Doesn't do activity	A1	1	Less	A2	0	Doesn't do activity	A1	3	More	A7	0	Doesn't do activity	A1	0	Doesn't do activity	A1	3	More	A6	1	Less	A2	3	More	A6	0	Doesn't do activity	A1	3	More	A8	2	No change	A5	7	6	6
272	A6 A5 A3 A1 A7 A5 A3 A1 A7 A4 A5 A7 A2 A5 A5	3	More	A6	2	No change	A5	1	Less	A3	0	Doesn't do activity	A1	3	More	A7	2	No change	A5	1	Less	A3	0	Doesn't do activity	A1	3	More	A7	1	Less	A4	2	No change	A5	3	More	A7	1	Less	A2	2	No change	A5	2	No change	A5	7	7	7
274	A1 A1 A2 A5 A1 A5 A2 A8 A1 A1 A4 A6 A1 A6 A7	0	Doesn't do activity	A1	0	Doesn't do activity	A1	1	Less	A2	2	No change	A5	0	Doesn't do activity	A1	2	No change	A5	1	Less	A2	3	More	A8	0	Doesn't do activity	A1	0	Doesn't do activity	A1	1	Less	A4	3	More	A6	0	Doesn't do activity	A1	3	More	A6	3	More	A7	7	5	6
276	A5 A5 A5 A1 A6 A5 A4 A1 A6 A1 A2 A7 A1 A5 A5	2	No change	A5	2	No change	A5	2	No change	A5	0	Doesn't do activity	A1	3	More	A6	2	No change	A5	1	Less	A4	0	Doesn't do activity	A1	3	More	A6	0	Doesn't do activity	A1	1	Less	A2	3	More	A7	0	Doesn't do activity	A1	2	No change	A5	2	No change	A5	6	5	6
277	A7 A7 A7 A2 A8 A1 A4 A1 A1 A4 A8 A8 A8 A8 A8	3	More	A7	3	More	A7	3	More	A7	1	Less	A2	3	More	A8	0	Doesn't do activity	A1	1	Less	A4	0	Doesn't do activity	A1	0	Doesn't do activity	A1	1	Less	A4	3	More	A8	3	More	A8	3	More	A8	3	More	A8	3	More	A8	7	7	7
278	A6 A5 A3 A1 A7 A5 A6 A1 A1 A5 A6 A7 A1 A7 A7	3	More	A6	2	No change	A5	1	Less	A3	0	Doesn't do activity	A1	3	More	A7	2	No change	A5	3	More	A6	0	Doesn't do activity	A1	0	Doesn't do activity	A1	2	No change	A5	3	More	A6	3	More	A7	0	Doesn't do activity	A1	3	More	A7	3	More	A7	7	7	7
279	A5 A5 A5 A7 A7 A6 A7 A6 A4 A5 A5 A5 A5 A7 A5	2	No change	A5	2	No change	A5	2	No change	A5	3	More	A7	3	More	A7	3	More	A6	3	More	A7	3	More	A6	1	Less	A4	2	No change	A5	2	No change	A5	2	No change	A5	2	No change	A5	3	More	A7	2	No change	A5	7	5	5
280	A6 A5 A1 A1 A5 A1 A3 A1 A5 A5 A2 A6 A1 A5 A5	3	More	A6	2	No change	A5	0	Doesn't do activity	A1	0	Doesn't do activity	A1	2	No change	A5	0	Doesn't do activity	A1	1	Less	A3	0	Doesn't do activity	A1	2	No change	A5	2	No change	A5	1	Less	A2	3	More	A6	0	Doesn't do activity	A1	2	No change	A5	2	No change	A5	7	6	7
281	A8 A1 A1 A1 A6 A1 A6 A1 A7 A5 A7 A7 A1 A7 A7	3	More	A8	0	Doesn't do activity	A1	0	Doesn't do activity	A1	0	Doesn't do activity	A1	3	More	A6	0	Doesn't do activity	A1	3	More	A6	0	Doesn't do activity	A1	3	More	A7	2	No change	A5	3	More	A7	3	More	A7	0	Doesn't do activity	A1	3	More	A7	3	More	A7	7	5	6
282	A5 A1 A1 A1 A6 A3 A5 A1 A1 A5 A2 A5 A1 A4 A6	2	No change	A5	0	Doesn't do activity	A1	0	Doesn't do activity	A1	0	Doesn't do activity	A1	3	More	A6	1	Less	A3	2	No change	A5	0	Doesn't do activity	A1	0	Doesn't do activity	A1	2	No change	A5	1	Less	A2	2	No change	A5	0	Doesn't do activity	A1	1	Less	A4	3	More	A6	7	4	4
283	A5 A5 A5 A5 A6 A5 A5 A5 A5 A5 A6 A5 A5 A6 A6	2	No change	A5	2	No change	A5	2	No change	A5	2	No change	A5	3	More	A6	2	No change	A5	2	No change	A5	2	No change	A5	2	No change	A5	2	No change	A5	3	More	A6	2	No change	A5	2	No change	A5	3	More	A6	3	More	A6	7	5	4
284	A1 A1 A1 A1 A8 A1 A7 A1 A1 A6 A6 A1 A1 A7 A8	0	Doesn't do activity	A1	0	Doesn't do activity	A1	0	Doesn't do activity	A1	0	Doesn't do activity	A1	3	More	A8	0	Doesn't do activity	A1	3	More	A7	0	Doesn't do activity	A1	0	Doesn't do activity	A1	3	More	A6	3	More	A6	0	Doesn't do activity	A1	0	Doesn't do activity	A1	3	More	A7	3	More	A8	7	6	6
285	A6 A5 A5 A5 A8 A8 A7 A5 A1 A1 A8 A6 A1 A8 A8	3	More	A6	2	No change	A5	2	No change	A5	2	No change	A5	3	More	A8	3	More	A8	3	More	A7	2	No change	A5	0	Doesn't do activity	A1	0	Doesn't do activity	A1	3	More	A8	3	More	A6	0	Doesn't do activity	A1	3	More	A8	3	More	A8	7	3	3
286	A5 A5 A5 A5 A5 A5 A5 A5 A5 A5 A3 A5 A5 A5 A5	2	No change	A5	2	No change	A5	2	No change	A5	2	No change	A5	2	No change	A5	2	No change	A5	2	No change	A5	2	No change	A5	2	No change	A5	2	No change	A5	1	Less	A3	2	No change	A5	2	No change	A5	2	No change	A5	2	No change	A5	7	7	2
287	A1 A4 A2 A6 A6 A1 A3 A6 A6 A1 A3 A4 A1 A7 A6	0	Doesn't do activity	A1	1	Less	A4	1	Less	A2	3	More	A6	3	More	A6	0	Doesn't do activity	A1	1	Less	A3	3	More	A6	3	More	A6	0	Doesn't do activity	A1	1	Less	A3	1	Less	A4	0	Doesn't do activity	A1	3	More	A7	3	More	A6	7	6	6
288	A4 A1 A1 A1 A6 A1 A2 A1 A1 A3 A3 A6 A1 A7 A5	1	Less	A4	0	Doesn't do activity	A1	0	Doesn't do activity	A1	0	Doesn't do activity	A1	3	More	A6	0	Doesn't do activity	A1	1	Less	A2	0	Doesn't do activity	A1	0	Doesn't do activity	A1	1	Less	A3	1	Less	A3	3	More	A6	0	Doesn't do activity	A1	3	More	A7	2	No change	A5	7	7	6
289	A2 A2 A2 A2 A8 A1 A2 A1 A1 A1 A3 A8 A1 A8 A6	1	Less	A2	1	Less	A2	1	Less	A2	1	Less	A2	3	More	A8	0	Doesn't do activity	A1	1	Less	A2	0	Doesn't do activity	A1	0	Doesn't do activity	A1	0	Doesn't do activity	A1	1	Less	A3	3	More	A8	0	Doesn't do activity	A1	3	More	A8	3	More	A6	7	7	7
290	A1 A1 A1 A1 A6 A1 A1 A1 A1 A1 A1 A5 A1 A5 A6	0	Doesn't do activity	A1	0	Doesn't do activity	A1	0	Doesn't do activity	A1	0	Doesn't do activity	A1	3	More	A6	0	Doesn't do activity	A1	0	Doesn't do activity	A1	0	Doesn't do activity	A1	0	Doesn't do activity	A1	0	Doesn't do activity	A1	0	Doesn't do activity	A1	2	No change	A5	0	Doesn't do activity	A1	2	No change	A5	3	More	A6	7	4	5
291	A1 A1 A1 A1 A7 A1 A1 A1 A1 A1 A7 A1 A1 A1 A8	0	Doesn't do activity	A1	0	Doesn't do activity	A1	0	Doesn't do activity	A1	0	Doesn't do activity	A1	3	More	A7	0	Doesn't do activity	A1	0	Doesn't do activity	A1	0	Doesn't do activity	A1	0	Doesn't do activity	A1	0	Doesn't do activity	A1	3	More	A7	0	Doesn't do activity	A1	0	Doesn't do activity	A1	0	Doesn't do activity	A1	3	More	A8	7	6	6
292	A1 A1 A1 A1 A5 A1 A4 A1 A1 A8 A5 A7 A1 A8 A6	0	Doesn't do activity	A1	0	Doesn't do activity	A1	0	Doesn't do activity	A1	0	Doesn't do activity	A1	2	No change	A5	0	Doesn't do activity	A1	1	Less	A4	0	Doesn't do activity	A1	0	Doesn't do activity	A1	3	More	A8	2	No change	A5	3	More	A7	0	Doesn't do activity	A1	3	More	A8	3	More	A6	7	7	5
293	A3 A2 A2 A1 A5 A1 A2 A1 A1 A5 A4 A5 A1 A2 A5	1	Less	A3	1	Less	A2	1	Less	A2	0	Doesn't do activity	A1	2	No change	A5	0	Doesn't do activity	A1	1	Less	A2	0	Doesn't do activity	A1	0	Doesn't do activity	A1	2	No change	A5	1	Less	A4	2	No change	A5	0	Doesn't do activity	A1	1	Less	A2	2	No change	A5	7	7	6
294	A1 A1 A1 A1 A7 A6 A6 A1 A1 A5 A2 A6 A1 A7 A7	0	Doesn't do activity	A1	0	Doesn't do activity	A1	0	Doesn't do activity	A1	0	Doesn't do activity	A1	3	More	A7	3	More	A6	3	More	A6	0	Doesn't do activity	A1	0	Doesn't do activity	A1	2	No change	A5	1	Less	A2	3	More	A6	0	Doesn't do activity	A1	3	More	A7	3	More	A7	4	4	4
295	A1 A2 A2 A1 A7 A1 A8 A1 A1 A5 A6 A8 A1 A8 A6	0	Doesn't do activity	A1	1	Less	A2	1	Less	A2	0	Doesn't do activity	A1	3	More	A7	0	Doesn't do activity	A1	3	More	A8	0	Doesn't do activity	A1	0	Doesn't do activity	A1	2	No change	A5	3	More	A6	3	More	A8	0	Doesn't do activity	A1	3	More	A8	3	More	A6	6	4	2
296	A1 A1 A2 A6 A6 A1 A6 A6 A1 A1 A1 A1 A1 A7 A1	0	Doesn't do activity	A1	0	Doesn't do activity	A1	1	Less	A2	3	More	A6	3	More	A6	0	Doesn't do activity	A1	3	More	A6	3	More	A6	0	Doesn't do activity	A1	0	Doesn't do activity	A1	0	Doesn't do activity	A1	0	Doesn't do activity	A1	0	Doesn't do activity	A1	3	More	A7	0	Doesn't do activity	A1	7	4	6
297	A1 A5 A4 A1 A7 A1 A6 A1 A1 A5 A2 A7 A1 A6 A5	0	Doesn't do activity	A1	2	No change	A5	1	Less	A4	0	Doesn't do activity	A1	3	More	A7	0	Doesn't do activity	A1	3	More	A6	0	Doesn't do activity	A1	0	Doesn't do activity	A1	2	No change	A5	1	Less	A2	3	More	A7	0	Doesn't do activity	A1	3	More	A6	2	No change	A5	5	5	5
298	A2 A5 A3 A1 A1 A1 A5 A1 A7 A5 A2 A8 A1 A7 A8	1	Less	A2	2	No change	A5	1	Less	A3	0	Doesn't do activity	A1	0	Doesn't do activity	A1	0	Doesn't do activity	A1	2	No change	A5	0	Doesn't do activity	A1	3	More	A7	2	No change	A5	1	Less	A2	3	More	A8	0	Doesn't do activity	A1	3	More	A7	3	More	A8	7	7	7
299	A6 A8 A5 A5 A7 A1 A5 A1 A6 A5 A6 A6 A1 A7 A6	3	More	A6	3	More	A8	2	No change	A5	2	No change	A5	3	More	A7	0	Doesn't do activity	A1	2	No change	A5	0	Doesn't do activity	A1	3	More	A6	2	No change	A5	3	More	A6	3	More	A6	0	Doesn't do activity	A1	3	More	A7	3	More	A6	7	7	7
303	A1 A1 A1 A1 A6 A1 A1 A1 A1 A1 A7 A7 A1 A1 A6	0	Doesn't do activity	A1	0	Doesn't do activity	A1	0	Doesn't do activity	A1	0	Doesn't do activity	A1	3	More	A6	0	Doesn't do activity	A1	0	Doesn't do activity	A1	0	Doesn't do activity	A1	0	Doesn't do activity	A1	0	Doesn't do activity	A1	3	More	A7	3	More	A7	0	Doesn't do activity	A1	0	Doesn't do activity	A1	3	More	A6	7	7	6
304	A1 A5 A6 A1 A8 A1 A5 A1 A1 A6 A8 A8 A1 A7 A5	0	Doesn't do activity	A1	2	No change	A5	3	More	A6	0	Doesn't do activity	A1	3	More	A8	0	Doesn't do activity	A1	2	No change	A5	0	Doesn't do activity	A1	0	Doesn't do activity	A1	3	More	A6	3	More	A8	3	More	A8	0	Doesn't do activity	A1	3	More	A7	2	No change	A5	7	6	4
305	A1 A1 A1 A1 A5 A1 A1 A1 A1 A1 A5 A5 A1 A7 A6	0	Doesn't do activity	A1	0	Doesn't do activity	A1	0	Doesn't do activity	A1	0	Doesn't do activity	A1	2	No change	A5	0	Doesn't do activity	A1	0	Doesn't do activity	A1	0	Doesn't do activity	A1	0	Doesn't do activity	A1	0	Doesn't do activity	A1	2	No change	A5	2	No change	A5	0	Doesn't do activity	A1	3	More	A7	3	More	A6	7	5	5
306	A1 A1 A1 A1 A7 A1 A1 A1 A1 A1 A1 A1 A1 A8 A7	0	Doesn't do activity	A1	0	Doesn't do activity	A1	0	Doesn't do activity	A1	0	Doesn't do activity	A1	3	More	A7	0	Doesn't do activity	A1	0	Doesn't do activity	A1	0	Doesn't do activity	A1	0	Doesn't do activity	A1	0	Doesn't do activity	A1	0	Doesn't do activity	A1	0	Doesn't do activity	A1	0	Doesn't do activity	A1	3	More	A8	3	More	A7	7	6	7
307	A5 A6 A3 A8 A5 A5 A7 A8 A1 A1 A5 A7 A1 A5 A5	2	No change	A5	3	More	A6	1	Less	A3	3	More	A8	2	No change	A5	2	No change	A5	3	More	A7	3	More	A8	0	Doesn't do activity	A1	0	Doesn't do activity	A1	2	No change	A5	3	More	A7	0	Doesn't do activity	A1	2	No change	A5	2	No change	A5	7	4	7
308	A7 A1 A1 A1 A6 A1 A6 A1 A5 A5 A6 A7 A1 A7 A6	3	More	A7	0	Doesn't do activity	A1	0	Doesn't do activity	A1	0	Doesn't do activity	A1	3	More	A6	0	Doesn't do activity	A1	3	More	A6	0	Doesn't do activity	A1	2	No change	A5	2	No change	A5	3	More	A6	3	More	A7	0	Doesn't do activity	A1	3	More	A7	3	More	A6	7	7	7
309	A5 A5 A4 A5 A5 A5 A3 A1 A1 A1 A2 A5 A4 A5 A5	2	No change	A5	2	No change	A5	1	Less	A4	2	No change	A5	2	No change	A5	2	No change	A5	1	Less	A3	0	Doesn't do activity	A1	0	Doesn't do activity	A1	0	Doesn't do activity	A1	1	Less	A2	2	No change	A5	1	Less	A4	2	No change	A5	2	No change	A5	7	5	6
310	A7 A1 A5 A1 A7 A1 A1 A1 A5 A1 A7 A7 A1 A7 A7	3	More	A7	0	Doesn't do activity	A1	2	No change	A5	0	Doesn't do activity	A1	3	More	A7	0	Doesn't do activity	A1	0	Doesn't do activity	A1	0	Doesn't do activity	A1	2	No change	A5	0	Doesn't do activity	A1	3	More	A7	3	More	A7	0	Doesn't do activity	A1	3	More	A7	3	More	A7	5	3	3
311	A5 A1 A5 A1 A6 A1 A5 A1 A8 A1 A1 A5 A1 A6 A1	2	No change	A5	0	Doesn't do activity	A1	2	No change	A5	0	Doesn't do activity	A1	3	More	A6	0	Doesn't do activity	A1	2	No change	A5	0	Doesn't do activity	A1	3	More	A8	0	Doesn't do activity	A1	0	Doesn't do activity	A1	2	No change	A5	0	Doesn't do activity	A1	3	More	A6	0	Doesn't do activity	A1	7	4	5
314	A1 A1 A1 A1 A1 A6 A2 A1 A1 A7 A2 A2 A1 A2 A2	0	Doesn't do activity	A1	0	Doesn't do activity	A1	0	Doesn't do activity	A1	0	Doesn't do activity	A1	0	Doesn't do activity	A1	3	More	A6	1	Less	A2	0	Doesn't do activity	A1	0	Doesn't do activity	A1	3	More	A7	1	Less	A2	1	Less	A2	0	Doesn't do activity	A1	1	Less	A2	1	Less	A2	5	5	3
315	A6 A5 A5 A5 A7 A7 A6 A4 A6 A3 A3 A5 A4 A5 A5	3	More	A6	2	No change	A5	2	No change	A5	2	No change	A5	3	More	A7	3	More	A7	3	More	A6	1	Less	A4	3	More	A6	1	Less	A3	1	Less	A3	2	No change	A5	1	Less	A4	2	No change	A5	2	No change	A5	7	7	7
316	A1 A1 A1 A1 A8 A1 A1 A1 A6 A1 A3 A6 A1 A8 A1	0	Doesn't do activity	A1	0	Doesn't do activity	A1	0	Doesn't do activity	A1	0	Doesn't do activity	A1	3	More	A8	0	Doesn't do activity	A1	0	Doesn't do activity	A1	0	Doesn't do activity	A1	3	More	A6	0	Doesn't do activity	A1	1	Less	A3	3	More	A6	0	Doesn't do activity	A1	3	More	A8	0	Doesn't do activity	A1	6	6	5
318	A6 A2 A1 A1 A8 A5 A5 A1 A1 A8 A5 A7 A1 A7 A7	3	More	A6	1	Less	A2	0	Doesn't do activity	A1	0	Doesn't do activity	A1	3	More	A8	2	No change	A5	2	No change	A5	0	Doesn't do activity	A1	0	Doesn't do activity	A1	3	More	A8	2	No change	A5	3	More	A7	0	Doesn't do activity	A1	3	More	A7	3	More	A7	7	7	7
319	A1 A1 A1 A1 A5 A1 A1 A1 A1 A8 A1 A1 A1 A5 A1	0	Doesn't do activity	A1	0	Doesn't do activity	A1	0	Doesn't do activity	A1	0	Doesn't do activity	A1	2	No change	A5	0	Doesn't do activity	A1	0	Doesn't do activity	A1	0	Doesn't do activity	A1	0	Doesn't do activity	A1	3	More	A8	0	Doesn't do activity	A1	0	Doesn't do activity	A1	0	Doesn't do activity	A1	2	No change	A5	0	Doesn't do activity	A1	7	5	7
320	A2 A1 A1 A1 A6 A2 A2 A1 A2 A6 A1 A3 A1 A3 A8	1	Less	A2	0	Doesn't do activity	A1	0	Doesn't do activity	A1	0	Doesn't do activity	A1	3	More	A6	1	Less	A2	1	Less	A2	0	Doesn't do activity	A1	1	Less	A2	3	More	A6	0	Doesn't do activity	A1	1	Less	A3	0	Doesn't do activity	A1	1	Less	A3	3	More	A8	7	5	4
323	A1 A1 A5 A1 A7 A1 A6 A5 A5 A6 A6 A6 A1 A7 A6	0	Doesn't do activity	A1	0	Doesn't do activity	A1	2	No change	A5	0	Doesn't do activity	A1	3	More	A7	0	Doesn't do activity	A1	3	More	A6	2	No change	A5	2	No change	A5	3	More	A6	3	More	A6	3	More	A6	0	Doesn't do activity	A1	3	More	A7	3	More	A6	7	7	6
326	A5 A5 A1 A1 A6 A1 A6 A1 A1 A1 A6 A5 A1 A8 A6	2	No change	A5	2	No change	A5	0	Doesn't do activity	A1	0	Doesn't do activity	A1	3	More	A6	0	Doesn't do activity	A1	3	More	A6	0	Doesn't do activity	A1	0	Doesn't do activity	A1	0	Doesn't do activity	A1	3	More	A6	2	No change	A5	0	Doesn't do activity	A1	3	More	A8	3	More	A6	7	4	4
327	A5 A5 A5 A1 A8 A5 A8 A1 A1 A5 A7 A5 A1 A8 A7	2	No change	A5	2	No change	A5	2	No change	A5	0	Doesn't do activity	A1	3	More	A8	2	No change	A5	3	More	A8	0	Doesn't do activity	A1	0	Doesn't do activity	A1	2	No change	A5	3	More	A7	2	No change	A5	0	Doesn't do activity	A1	3	More	A8	3	More	A7	7	7	5
328	A8 A5 A5 A1 A8 A7 A5 A1 A6 A1 A6 A6 A1 A5 A7	3	More	A8	2	No change	A5	2	No change	A5	0	Doesn't do activity	A1	3	More	A8	3	More	A7	2	No change	A5	0	Doesn't do activity	A1	3	More	A6	0	Doesn't do activity	A1	3	More	A6	3	More	A6	0	Doesn't do activity	A1	2	No change	A5	3	More	A7	7	2	2
329	A1 A1 A1 A1 A6 A1 A6 A1 A1 A1 A7 A1 A1 A7 A8	0	Doesn't do activity	A1	0	Doesn't do activity	A1	0	Doesn't do activity	A1	0	Doesn't do activity	A1	3	More	A6	0	Doesn't do activity	A1	3	More	A6	0	Doesn't do activity	A1	0	Doesn't do activity	A1	0	Doesn't do activity	A1	3	More	A7	0	Doesn't do activity	A1	0	Doesn't do activity	A1	3	More	A7	3	More	A8	7	7	7
330	A1 A1 A5 A1 A7 A1 A3 A1 A1 A7 A3 A7 A1 A5 A8	0	Doesn't do activity	A1	0	Doesn't do activity	A1	2	No change	A5	0	Doesn't do activity	A1	3	More	A7	0	Doesn't do activity	A1	1	Less	A3	0	Doesn't do activity	A1	0	Doesn't do activity	A1	3	More	A7	1	Less	A3	3	More	A7	0	Doesn't do activity	A1	2	No change	A5	3	More	A8	7	7	4
332	A5 A5 A5 A1 A6 A1 A8 A1 A1 A8 A8 A7 A1 A8 A1	2	No change	A5	2	No change	A5	2	No change	A5	0	Doesn't do activity	A1	3	More	A6	0	Doesn't do activity	A1	3	More	A8	0	Doesn't do activity	A1	0	Doesn't do activity	A1	3	More	A8	3	More	A8	3	More	A7	0	Doesn't do activity	A1	3	More	A8	0	Doesn't do activity	A1	7	5	6
333	A6 A6 A5 A5 A8 A8 A8 A1 A1 A1 A7 A7 A1 A8 A7	3	More	A6	3	More	A6	2	No change	A5	2	No change	A5	3	More	A8	3	More	A8	3	More	A8	0	Doesn't do activity	A1	0	Doesn't do activity	A1	0	Doesn't do activity	A1	3	More	A7	3	More	A7	0	Doesn't do activity	A1	3	More	A8	3	More	A7	7	7	7
334	A1 A5 A3 A1 A5 A1 A7 A1 A1 A5 A4 A6 A1 A6 A6	0	Doesn't do activity	A1	2	No change	A5	1	Less	A3	0	Doesn't do activity	A1	2	No change	A5	0	Doesn't do activity	A1	3	More	A7	0	Doesn't do activity	A1	0	Doesn't do activity	A1	2	No change	A5	1	Less	A4	3	More	A6	0	Doesn't do activity	A1	3	More	A6	3	More	A6	7	7	5
335	A1 A2 A4 A1 A1 A1 A7 A1 A8 A6 A2 A5 A2 A6 A8	0	Doesn't do activity	A1	1	Less	A2	1	Less	A4	0	Doesn't do activity	A1	0	Doesn't do activity	A1	0	Doesn't do activity	A1	3	More	A7	0	Doesn't do activity	A1	3	More	A8	3	More	A6	1	Less	A2	2	No change	A5	1	Less	A2	3	More	A6	3	More	A8	7	2	2
336	A5 A2 A2 A1 A1 A1 A4 A1 A1 A1 A2 A4 A1 A5 A2	2	No change	A5	1	Less	A2	1	Less	A2	0	Doesn't do activity	A1	0	Doesn't do activity	A1	0	Doesn't do activity	A1	1	Less	A4	0	Doesn't do activity	A1	0	Doesn't do activity	A1	0	Doesn't do activity	A1	1	Less	A2	1	Less	A4	0	Doesn't do activity	A1	2	No change	A5	1	Less	A2	7	7	7
337	A1 A1 A1 A1 A7 A1 A7 A1 A1 A7 A8 A8 A1 A8 A8	0	Doesn't do activity	A1	0	Doesn't do activity	A1	0	Doesn't do activity	A1	0	Doesn't do activity	A1	3	More	A7	0	Doesn't do activity	A1	3	More	A7	0	Doesn't do activity	A1	0	Doesn't do activity	A1	3	More	A7	3	More	A8	3	More	A8	0	Doesn't do activity	A1	3	More	A8	3	More	A8	7	7	7
338	A1 A1 A1 A1 A7 A1 A7 A1 A1 A1 A7 A7 A1 A7 A1	0	Doesn't do activity	A1	0	Doesn't do activity	A1	0	Doesn't do activity	A1	0	Doesn't do activity	A1	3	More	A7	0	Doesn't do activity	A1	3	More	A7	0	Doesn't do activity	A1	0	Doesn't do activity	A1	0	Doesn't do activity	A1	3	More	A7	3	More	A7	0	Doesn't do activity	A1	3	More	A7	0	Doesn't do activity	A1	7	4	6
339	A1 A5 A3 A1 A6 A1 A5 A1 A6 A1 A2 A7 A1 A7 A7	0	Doesn't do activity	A1	2	No change	A5	1	Less	A3	0	Doesn't do activity	A1	3	More	A6	0	Doesn't do activity	A1	2	No change	A5	0	Doesn't do activity	A1	3	More	A6	0	Doesn't do activity	A1	1	Less	A2	3	More	A7	0	Doesn't do activity	A1	3	More	A7	3	More	A7	7	5	5
340	A2 A1 A1 A1 A4 A1 A2 A1 A2 A1 A2 A2 A1 A2 A1	1	Less	A2	0	Doesn't do activity	A1	0	Doesn't do activity	A1	0	Doesn't do activity	A1	1	Less	A4	0	Doesn't do activity	A1	1	Less	A2	0	Doesn't do activity	A1	1	Less	A2	0	Doesn't do activity	A1	1	Less	A2	1	Less	A2	0	Doesn't do activity	A1	1	Less	A2	0	Doesn't do activity	A1	7	5	7
341	A6 A1 A5 A5 A8 A5 A5 A1 A6 A1 A5 A7 A1 A6 A5	3	More	A6	0	Doesn't do activity	A1	2	No change	A5	2	No change	A5	3	More	A8	2	No change	A5	2	No change	A5	0	Doesn't do activity	A1	3	More	A6	0	Doesn't do activity	A1	2	No change	A5	3	More	A7	0	Doesn't do activity	A1	3	More	A6	2	No change	A5	7	6	7
342	A1 A1 A1 A1 A1 A1 A6 A1 A1 A6 A6 A6 A1 A8 A8	0	Doesn't do activity	A1	0	Doesn't do activity	A1	0	Doesn't do activity	A1	0	Doesn't do activity	A1	0	Doesn't do activity	A1	0	Doesn't do activity	A1	3	More	A6	0	Doesn't do activity	A1	0	Doesn't do activity	A1	3	More	A6	3	More	A6	3	More	A6	0	Doesn't do activity	A1	3	More	A8	3	More	A8	7	7	6
345	A5 A5 A1 A1 A5 A1 A6 A1 A1 A1 A1 A6 A1 A6 A5	2	No change	A5	2	No change	A5	0	Doesn't do activity	A1	0	Doesn't do activity	A1	2	No change	A5	0	Doesn't do activity	A1	3	More	A6	0	Doesn't do activity	A1	0	Doesn't do activity	A1	0	Doesn't do activity	A1	0	Doesn't do activity	A1	3	More	A6	0	Doesn't do activity	A1	3	More	A6	2	No change	A5	6	4	4
346	A5 A5 A5 A1 A6 A5 A8 A1 A1 A1 A4 A5 A1 A8 A6	2	No change	A5	2	No change	A5	2	No change	A5	0	Doesn't do activity	A1	3	More	A6	2	No change	A5	3	More	A8	0	Doesn't do activity	A1	0	Doesn't do activity	A1	0	Doesn't do activity	A1	1	Less	A4	2	No change	A5	0	Doesn't do activity	A1	3	More	A8	3	More	A6	7	4	3
347	A1 A1 A1 A8 A8 A7 A1 A1 A1 A7 A2 A7 A1 A8 A8	0	Doesn't do activity	A1	0	Doesn't do activity	A1	0	Doesn't do activity	A1	3	More	A8	3	More	A8	3	More	A7	0	Doesn't do activity	A1	0	Doesn't do activity	A1	0	Doesn't do activity	A1	3	More	A7	1	Less	A2	3	More	A7	0	Doesn't do activity	A1	3	More	A8	3	More	A8	7	7	7
348	A1 A1 A1 A1 A7 A1 A5 A1 A1 A5 A6 A7 A1 A6 A6	0	Doesn't do activity	A1	0	Doesn't do activity	A1	0	Doesn't do activity	A1	0	Doesn't do activity	A1	3	More	A7	0	Doesn't do activity	A1	2	No change	A5	0	Doesn't do activity	A1	0	Doesn't do activity	A1	2	No change	A5	3	More	A6	3	More	A7	0	Doesn't do activity	A1	3	More	A6	3	More	A6	7	6	5
349	A5 A1 A1 A1 A5 A1 A1 A1 A1 A1 A2 A6 A1 A5 A5	2	No change	A5	0	Doesn't do activity	A1	0	Doesn't do activity	A1	0	Doesn't do activity	A1	2	No change	A5	0	Doesn't do activity	A1	0	Doesn't do activity	A1	0	Doesn't do activity	A1	0	Doesn't do activity	A1	0	Doesn't do activity	A1	1	Less	A2	3	More	A6	0	Doesn't do activity	A1	2	No change	A5	2	No change	A5	7	7	4
350	A5 A5 A1 A1 A1 A1 A5 A1 A1 A1 A1 A2 A1 A5 A5	2	No change	A5	2	No change	A5	0	Doesn't do activity	A1	0	Doesn't do activity	A1	0	Doesn't do activity	A1	0	Doesn't do activity	A1	2	No change	A5	0	Doesn't do activity	A1	0	Doesn't do activity	A1	0	Doesn't do activity	A1	0	Doesn't do activity	A1	1	Less	A2	0	Doesn't do activity	A1	2	No change	A5	2	No change	A5	7	2	4
351	A5 A2 A2 A1 A8 A8 A8 A1 A1 A1 A7 A6 A1 A7 A8	2	No change	A5	1	Less	A2	1	Less	A2	0	Doesn't do activity	A1	3	More	A8	3	More	A8	3	More	A8	0	Doesn't do activity	A1	0	Doesn't do activity	A1	0	Doesn't do activity	A1	3	More	A7	3	More	A6	0	Doesn't do activity	A1	3	More	A7	3	More	A8	7	4	7
352	A5 A1 A3 A1 A3 A3 A4 A1 A1 A1 A3 A5 A2 A3 A5	2	No change	A5	0	Doesn't do activity	A1	1	Less	A3	0	Doesn't do activity	A1	1	Less	A3	1	Less	A3	1	Less	A4	0	Doesn't do activity	A1	0	Doesn't do activity	A1	0	Doesn't do activity	A1	1	Less	A3	2	No change	A5	1	Less	A2	1	Less	A3	2	No change	A5	6	7	4
353	A6 A5 A7 A1 A7 A6 A5 A1 A1 A8 A8 A8 A1 A8 A8	3	More	A6	2	No change	A5	3	More	A7	0	Doesn't do activity	A1	3	More	A7	3	More	A6	2	No change	A5	0	Doesn't do activity	A1	0	Doesn't do activity	A1	3	More	A8	3	More	A8	3	More	A8	0	Doesn't do activity	A1	3	More	A8	3	More	A8	7	7	7
355	A1 A1 A1 A1 A7 A6 A6 A1 A1 A7 A6 A7 A1 A6 A7	0	Doesn't do activity	A1	0	Doesn't do activity	A1	0	Doesn't do activity	A1	0	Doesn't do activity	A1	3	More	A7	3	More	A6	3	More	A6	0	Doesn't do activity	A1	0	Doesn't do activity	A1	3	More	A7	3	More	A6	3	More	A7	0	Doesn't do activity	A1	3	More	A6	3	More	A7	7	7	7
357	A1 A5 A5 A1 A6 A1 A8 A1 A5 A6 A7 A8 A1 A8 A6	0	Doesn't do activity	A1	2	No change	A5	2	No change	A5	0	Doesn't do activity	A1	3	More	A6	0	Doesn't do activity	A1	3	More	A8	0	Doesn't do activity	A1	2	No change	A5	3	More	A6	3	More	A7	3	More	A8	0	Doesn't do activity	A1	3	More	A8	3	More	A6	7	4	7
358	A6 A5 A5 A5 A8 A7 A8 A1 A1 A8 A8 A8 A1 A8 A8	3	More	A6	2	No change	A5	2	No change	A5	2	No change	A5	3	More	A8	3	More	A7	3	More	A8	0	Doesn't do activity	A1	0	Doesn't do activity	A1	3	More	A8	3	More	A8	3	More	A8	0	Doesn't do activity	A1	3	More	A8	3	More	A8	7	7	7
359	A1 A2 A1 A1 A6 A1 A7 A1 A1 A1 A2 A2 A1 A1 A1	0	Doesn't do activity	A1	1	Less	A2	0	Doesn't do activity	A1	0	Doesn't do activity	A1	3	More	A6	0	Doesn't do activity	A1	3	More	A7	0	Doesn't do activity	A1	0	Doesn't do activity	A1	0	Doesn't do activity	A1	1	Less	A2	1	Less	A2	0	Doesn't do activity	A1	0	Doesn't do activity	A1	0	Doesn't do activity	A1	7	6	6
360	A7 A5 A3 A1 A7 A1 A5 A1 A6 A3 A7 A6 A1 A8 A7	3	More	A7	2	No change	A5	1	Less	A3	0	Doesn't do activity	A1	3	More	A7	0	Doesn't do activity	A1	2	No change	A5	0	Doesn't do activity	A1	3	More	A6	1	Less	A3	3	More	A7	3	More	A6	0	Doesn't do activity	A1	3	More	A8	3	More	A7	7	6	6
361	A5 A5 A5 A5 A5 A5 A5 A1 A1 A1 A1 A1 A1 A1 A1	2	No change	A5	2	No change	A5	2	No change	A5	2	No change	A5	2	No change	A5	2	No change	A5	2	No change	A5	0	Doesn't do activity	A1	0	Doesn't do activity	A1	0	Doesn't do activity	A1	0	Doesn't do activity	A1	0	Doesn't do activity	A1	0	Doesn't do activity	A1	0	Doesn't do activity	A1	0	Doesn't do activity	A1	4	4	4
362	A5 A5 A5 A5 A6 A5 A5 A5 A6 A6 A6 A6 A1 A7 A1	2	No change	A5	2	No change	A5	2	No change	A5	2	No change	A5	3	More	A6	2	No change	A5	2	No change	A5	2	No change	A5	3	More	A6	3	More	A6	3	More	A6	3	More	A6	0	Doesn't do activity	A1	3	More	A7	0	Doesn't do activity	A1	6	6	5
363	A1 A1 A1 A1 A5 A6 A6 A1 A1 A1 A6 A6 A1 A6 A6	0	Doesn't do activity	A1	0	Doesn't do activity	A1	0	Doesn't do activity	A1	0	Doesn't do activity	A1	2	No change	A5	3	More	A6	3	More	A6	0	Doesn't do activity	A1	0	Doesn't do activity	A1	0	Doesn't do activity	A1	3	More	A6	3	More	A6	0	Doesn't do activity	A1	3	More	A6	3	More	A6	7	7	7
364	A1 A5 A1 A1 A2 A1 A2 A1 A1 A1 A2 A3 A1 A3 A3	0	Doesn't do activity	A1	2	No change	A5	0	Doesn't do activity	A1	0	Doesn't do activity	A1	1	Less	A2	0	Doesn't do activity	A1	1	Less	A2	0	Doesn't do activity	A1	0	Doesn't do activity	A1	0	Doesn't do activity	A1	1	Less	A2	1	Less	A3	0	Doesn't do activity	A1	1	Less	A3	1	Less	A3	7	4	4
366	A3 A5 A1 A1 A5 A1 A7 A1 A1 A5 A5 A5 A1 A8 A7	1	Less	A3	2	No change	A5	0	Doesn't do activity	A1	0	Doesn't do activity	A1	2	No change	A5	0	Doesn't do activity	A1	3	More	A7	0	Doesn't do activity	A1	0	Doesn't do activity	A1	2	No change	A5	2	No change	A5	2	No change	A5	0	Doesn't do activity	A1	3	More	A8	3	More	A7	7	7	5
367	A1 A4 A2 A1 A5 A1 A5 A1 A1 A4 A5 A5 A1 A5 A5	0	Doesn't do activity	A1	1	Less	A4	1	Less	A2	0	Doesn't do activity	A1	2	No change	A5	0	Doesn't do activity	A1	2	No change	A5	0	Doesn't do activity	A1	0	Doesn't do activity	A1	1	Less	A4	2	No change	A5	2	No change	A5	0	Doesn't do activity	A1	2	No change	A5	2	No change	A5	7	7	7
368	A1 A1 A1 A1 A1 A1 A1 A1 A1 A1 A1 A1 A1 A1 A1	0	Doesn't do activity	A1	0	Doesn't do activity	A1	0	Doesn't do activity	A1	0	Doesn't do activity	A1	0	Doesn't do activity	A1	0	Doesn't do activity	A1	0	Doesn't do activity	A1	0	Doesn't do activity	A1	0	Doesn't do activity	A1	0	Doesn't do activity	A1	0	Doesn't do activity	A1	0	Doesn't do activity	A1	0	Doesn't do activity	A1	0	Doesn't do activity	A1	0	Doesn't do activity	A1	6	5	5
369	A1 A7 A2 A7 A7 A1 A2 A1 A1 A5 A2 A2 A1 A8 A6	0	Doesn't do activity	A1	3	More	A7	1	Less	A2	3	More	A7	3	More	A7	0	Doesn't do activity	A1	1	Less	A2	0	Doesn't do activity	A1	0	Doesn't do activity	A1	2	No change	A5	1	Less	A2	1	Less	A2	0	Doesn't do activity	A1	3	More	A8	3	More	A6	7	7	7
370	A1 A1 A1 A6 A1 A1 A5 A1 A1 A6 A6 A6 A1 A6 A7	0	Doesn't do activity	A1	0	Doesn't do activity	A1	0	Doesn't do activity	A1	3	More	A6	0	Doesn't do activity	A1	0	Doesn't do activity	A1	2	No change	A5	0	Doesn't do activity	A1	0	Doesn't do activity	A1	3	More	A6	3	More	A6	3	More	A6	0	Doesn't do activity	A1	3	More	A6	3	More	A7	6	6	7
371	A1 A5 A1 A1 A7 A6 A5 A1 A1 A1 A2 A6 A1 A5 A6	0	Doesn't do activity	A1	2	No change	A5	0	Doesn't do activity	A1	0	Doesn't do activity	A1	3	More	A7	3	More	A6	2	No change	A5	0	Doesn't do activity	A1	0	Doesn't do activity	A1	0	Doesn't do activity	A1	1	Less	A2	3	More	A6	0	Doesn't do activity	A1	2	No change	A5	3	More	A6	7	7	6
372	A6 A5 A5 A1 A7 A1 A8 A1 A5 A6 A7 A5 A1 A7 A5	3	More	A6	2	No change	A5	2	No change	A5	0	Doesn't do activity	A1	3	More	A7	0	Doesn't do activity	A1	3	More	A8	0	Doesn't do activity	A1	2	No change	A5	3	More	A6	3	More	A7	2	No change	A5	0	Doesn't do activity	A1	3	More	A7	2	No change	A5	7	6	6
373	A5 A6 A4 A1 A6 A6 A6 A1 A7 A6 A6 A6 A3 A5 A5	2	No change	A5	3	More	A6	1	Less	A4	0	Doesn't do activity	A1	3	More	A6	3	More	A6	3	More	A6	0	Doesn't do activity	A1	3	More	A7	3	More	A6	3	More	A6	3	More	A6	1	Less	A3	2	No change	A5	2	No change	A5	7	7	7
376	A1 A1 A1 A1 A3 A1 A1 A1 A1 A6 A6 A6 A1 A6 A6	0	Doesn't do activity	A1	0	Doesn't do activity	A1	0	Doesn't do activity	A1	0	Doesn't do activity	A1	1	Less	A3	0	Doesn't do activity	A1	0	Doesn't do activity	A1	0	Doesn't do activity	A1	0	Doesn't do activity	A1	3	More	A6	3	More	A6	3	More	A6	0	Doesn't do activity	A1	3	More	A6	3	More	A6	5	5	5
377	A1 A1 A3 A1 A6 A1 A5 A1 A6 A1 A6 A6 A1 A5 A5	0	Doesn't do activity	A1	0	Doesn't do activity	A1	1	Less	A3	0	Doesn't do activity	A1	3	More	A6	0	Doesn't do activity	A1	2	No change	A5	0	Doesn't do activity	A1	3	More	A6	0	Doesn't do activity	A1	3	More	A6	3	More	A6	0	Doesn't do activity	A1	2	No change	A5	2	No change	A5	7	6	5
379	A7 A7 A5 A7 A5 A8 A6 A5 A3 A5 A7 A5 A5 A8 A8	3	More	A7	3	More	A7	2	No change	A5	3	More	A7	2	No change	A5	3	More	A8	3	More	A6	2	No change	A5	1	Less	A3	2	No change	A5	3	More	A7	2	No change	A5	2	No change	A5	3	More	A8	3	More	A8	7	7	7
380	A8 A1 A1 A1 A8 A6 A6 A1 A7 A1 A7 A7 A1 A7 A1	3	More	A8	0	Doesn't do activity	A1	0	Doesn't do activity	A1	0	Doesn't do activity	A1	3	More	A8	3	More	A6	3	More	A6	0	Doesn't do activity	A1	3	More	A7	0	Doesn't do activity	A1	3	More	A7	3	More	A7	0	Doesn't do activity	A1	3	More	A7	0	Doesn't do activity	A1	7	6	7
381	A1 A5 A4 A6 A5 A1 A5 A5 A4 A1 A5 A5 A1 A5 A6	0	Doesn't do activity	A1	2	No change	A5	1	Less	A4	3	More	A6	2	No change	A5	0	Doesn't do activity	A1	2	No change	A5	2	No change	A5	1	Less	A4	0	Doesn't do activity	A1	2	No change	A5	2	No change	A5	0	Doesn't do activity	A1	2	No change	A5	3	More	A6	6	5	6
382	A1 A5 A5 A1 A6 A1 A7 A1 A5 A5 A3 A5 A1 A7 A5	0	Doesn't do activity	A1	2	No change	A5	2	No change	A5	0	Doesn't do activity	A1	3	More	A6	0	Doesn't do activity	A1	3	More	A7	0	Doesn't do activity	A1	2	No change	A5	2	No change	A5	1	Less	A3	2	No change	A5	0	Doesn't do activity	A1	3	More	A7	2	No change	A5	7	4	6
384	A1 A1 A1 A1 A5 A1 A3 A1 A8 A1 A5 A8 A1 A8 A1	0	Doesn't do activity	A1	0	Doesn't do activity	A1	0	Doesn't do activity	A1	0	Doesn't do activity	A1	2	No change	A5	0	Doesn't do activity	A1	1	Less	A3	0	Doesn't do activity	A1	3	More	A8	0	Doesn't do activity	A1	2	No change	A5	3	More	A8	0	Doesn't do activity	A1	3	More	A8	0	Doesn't do activity	A1	7	7	7
385	A5 A5 A5 A1 A6 A5 A7 A1 A1 A5 A6 A7 A1 A7 A8	2	No change	A5	2	No change	A5	2	No change	A5	0	Doesn't do activity	A1	3	More	A6	2	No change	A5	3	More	A7	0	Doesn't do activity	A1	0	Doesn't do activity	A1	2	No change	A5	3	More	A6	3	More	A7	0	Doesn't do activity	A1	3	More	A7	3	More	A8	7	6	5
386	A5 A5 A5 A5 A8 A7 A7 A5 A5 A6 A8 A5 A5 A7 A6	2	No change	A5	2	No change	A5	2	No change	A5	2	No change	A5	3	More	A8	3	More	A7	3	More	A7	2	No change	A5	2	No change	A5	3	More	A6	3	More	A8	2	No change	A5	2	No change	A5	3	More	A7	3	More	A6	7	6	5
387	A5 A5 A2 A1 A6 A1 A6 A1 A1 A7 A7 A6 A1 A8 A6	2	No change	A5	2	No change	A5	1	Less	A2	0	Doesn't do activity	A1	3	More	A6	0	Doesn't do activity	A1	3	More	A6	0	Doesn't do activity	A1	0	Doesn't do activity	A1	3	More	A7	3	More	A7	3	More	A6	0	Doesn't do activity	A1	3	More	A8	3	More	A6	6	6	6
389	A1 A6 A5 A4 A5 A7 A6 A1 A1 A5 A5 A7 A1 A7 A5	0	Doesn't do activity	A1	3	More	A6	2	No change	A5	1	Less	A4	2	No change	A5	3	More	A7	3	More	A6	0	Doesn't do activity	A1	0	Doesn't do activity	A1	2	No change	A5	2	No change	A5	3	More	A7	0	Doesn't do activity	A1	3	More	A7	2	No change	A5	7	4	4
391	A1 A4 A4 A1 A6 A6 A1 A1 A1 A5 A2 A6 A1 A6 A6	0	Doesn't do activity	A1	1	Less	A4	1	Less	A4	0	Doesn't do activity	A1	3	More	A6	3	More	A6	0	Doesn't do activity	A1	0	Doesn't do activity	A1	0	Doesn't do activity	A1	2	No change	A5	1	Less	A2	3	More	A6	0	Doesn't do activity	A1	3	More	A6	3	More	A6	7	6	4
392	A8 A5 A5 A1 A5 A1 A8 A1 A8 A8 A8 A8 A6 A8 A8	3	More	A8	2	No change	A5	2	No change	A5	0	Doesn't do activity	A1	2	No change	A5	0	Doesn't do activity	A1	3	More	A8	0	Doesn't do activity	A1	3	More	A8	3	More	A8	3	More	A8	3	More	A8	3	More	A6	3	More	A8	3	More	A8	7	4	5
393	A5 A1 A1 A1 A5 A1 A5 A1 A1 A5 A3 A5 A1 A5 A5	2	No change	A5	0	Doesn't do activity	A1	0	Doesn't do activity	A1	0	Doesn't do activity	A1	2	No change	A5	0	Doesn't do activity	A1	2	No change	A5	0	Doesn't do activity	A1	0	Doesn't do activity	A1	2	No change	A5	1	Less	A3	2	No change	A5	0	Doesn't do activity	A1	2	No change	A5	2	No change	A5	7	5	5
394	A5 A5 A5 A1 A5 A1 A5 A1 A1 A1 A7 A7 A1 A7 A6	2	No change	A5	2	No change	A5	2	No change	A5	0	Doesn't do activity	A1	2	No change	A5	0	Doesn't do activity	A1	2	No change	A5	0	Doesn't do activity	A1	0	Doesn't do activity	A1	0	Doesn't do activity	A1	3	More	A7	3	More	A7	0	Doesn't do activity	A1	3	More	A7	3	More	A6	7	5	5
395	A5 A3 A3 A1 A6 A1 A6 A1 A1 A6 A6 A6 A1 A8 A1	2	No change	A5	1	Less	A3	1	Less	A3	0	Doesn't do activity	A1	3	More	A6	0	Doesn't do activity	A1	3	More	A6	0	Doesn't do activity	A1	0	Doesn't do activity	A1	3	More	A6	3	More	A6	3	More	A6	0	Doesn't do activity	A1	3	More	A8	0	Doesn't do activity	A1	7	5	4
397	A1 A5 A5 A1 A5 A5 A5 A1 A1 A7 A4 A5 A1 A5 A5	0	Doesn't do activity	A1	2	No change	A5	2	No change	A5	0	Doesn't do activity	A1	2	No change	A5	2	No change	A5	2	No change	A5	0	Doesn't do activity	A1	0	Doesn't do activity	A1	3	More	A7	1	Less	A4	2	No change	A5	0	Doesn't do activity	A1	2	No change	A5	2	No change	A5	7	7	7
398	A3 A5 A5 A1 A4 A5 A2 A1 A1 A7 A3 A7 A1 A7 A8	1	Less	A3	2	No change	A5	2	No change	A5	0	Doesn't do activity	A1	1	Less	A4	2	No change	A5	1	Less	A2	0	Doesn't do activity	A1	0	Doesn't do activity	A1	3	More	A7	1	Less	A3	3	More	A7	0	Doesn't do activity	A1	3	More	A7	3	More	A8	7	7	7
399	A5 A1 A1 A1 A2 A1 A2 A1 A1 A1 A6 A5 A1 A8 A6	2	No change	A5	0	Doesn't do activity	A1	0	Doesn't do activity	A1	0	Doesn't do activity	A1	1	Less	A2	0	Doesn't do activity	A1	1	Less	A2	0	Doesn't do activity	A1	0	Doesn't do activity	A1	0	Doesn't do activity	A1	3	More	A6	2	No change	A5	0	Doesn't do activity	A1	3	More	A8	3	More	A6	7	6	5
400	A1 A2 A2 A1 A3 A2 A3 A1 A1 A4 A4 A4 A1 A4 A4	0	Doesn't do activity	A1	1	Less	A2	1	Less	A2	0	Doesn't do activity	A1	1	Less	A3	1	Less	A2	1	Less	A3	0	Doesn't do activity	A1	0	Doesn't do activity	A1	1	Less	A4	1	Less	A4	1	Less	A4	0	Doesn't do activity	A1	1	Less	A4	1	Less	A4	7	7	7
401	A4 A4 A2 A6 A8 A1 A5 A1 A1 A1 A8 A8 A1 A5 A8	1	Less	A4	1	Less	A4	1	Less	A2	3	More	A6	3	More	A8	0	Doesn't do activity	A1	2	No change	A5	0	Doesn't do activity	A1	0	Doesn't do activity	A1	0	Doesn't do activity	A1	3	More	A8	3	More	A8	0	Doesn't do activity	A1	2	No change	A5	3	More	A8	7	1	1
402	A4 A4 A4 A1 A5 A1 A8 A1 A1 A1 A7 A8 A1 A7 A7	1	Less	A4	1	Less	A4	1	Less	A4	0	Doesn't do activity	A1	2	No change	A5	0	Doesn't do activity	A1	3	More	A8	0	Doesn't do activity	A1	0	Doesn't do activity	A1	0	Doesn't do activity	A1	3	More	A7	3	More	A8	0	Doesn't do activity	A1	3	More	A7	3	More	A7	7	5	6
404	A5 A5 A1 A1 A5 A5 A5 A1 A1 A1 A6 A7 A1 A7 A5	2	No change	A5	2	No change	A5	0	Doesn't do activity	A1	0	Doesn't do activity	A1	2	No change	A5	2	No change	A5	2	No change	A5	0	Doesn't do activity	A1	0	Doesn't do activity	A1	0	Doesn't do activity	A1	3	More	A6	3	More	A7	0	Doesn't do activity	A1	3	More	A7	2	No change	A5	7	7	7
406	A1 A1 A1 A1 A1 A1 A8 A1 A1 A1 A7 A1 A1 A6 A1	0	Doesn't do activity	A1	0	Doesn't do activity	A1	0	Doesn't do activity	A1	0	Doesn't do activity	A1	0	Doesn't do activity	A1	0	Doesn't do activity	A1	3	More	A8	0	Doesn't do activity	A1	0	Doesn't do activity	A1	0	Doesn't do activity	A1	3	More	A7	0	Doesn't do activity	A1	0	Doesn't do activity	A1	3	More	A6	0	Doesn't do activity	A1	6	3	3
407	A1 A1 A2 A1 A6 A1 A6 A1 A1 A1 A2 A5 A1 A6 A8	0	Doesn't do activity	A1	0	Doesn't do activity	A1	1	Less	A2	0	Doesn't do activity	A1	3	More	A6	0	Doesn't do activity	A1	3	More	A6	0	Doesn't do activity	A1	0	Doesn't do activity	A1	0	Doesn't do activity	A1	1	Less	A2	2	No change	A5	0	Doesn't do activity	A1	3	More	A6	3	More	A8	6	4	4
409	A6 A1 A3 A1 A5 A5 A6 A1 A5 A4 A3 A6 A4 A6 A5	3	More	A6	0	Doesn't do activity	A1	1	Less	A3	0	Doesn't do activity	A1	2	No change	A5	2	No change	A5	3	More	A6	0	Doesn't do activity	A1	2	No change	A5	1	Less	A4	1	Less	A3	3	More	A6	1	Less	A4	3	More	A6	2	No change	A5	7	7	7
410	A7 A5 A4 A1 A7 A1 A8 A1 A5 A7 A7 A8 A6 A8 A6	3	More	A7	2	No change	A5	1	Less	A4	0	Doesn't do activity	A1	3	More	A7	0	Doesn't do activity	A1	3	More	A8	0	Doesn't do activity	A1	2	No change	A5	3	More	A7	3	More	A7	3	More	A8	3	More	A6	3	More	A8	3	More	A6	7	7	7
411	A3 A1 A1 A1 A1 A1 A6 A1 A1 A1 A7 A7 A1 A7 A6	1	Less	A3	0	Doesn't do activity	A1	0	Doesn't do activity	A1	0	Doesn't do activity	A1	0	Doesn't do activity	A1	0	Doesn't do activity	A1	3	More	A6	0	Doesn't do activity	A1	0	Doesn't do activity	A1	0	Doesn't do activity	A1	3	More	A7	3	More	A7	0	Doesn't do activity	A1	3	More	A7	3	More	A6	7	7	7
412	A8 A1 A5 A1 A7 A1 A5 A1 A1 A1 A7 A5 A1 A6 A1	3	More	A8	0	Doesn't do activity	A1	2	No change	A5	0	Doesn't do activity	A1	3	More	A7	0	Doesn't do activity	A1	2	No change	A5	0	Doesn't do activity	A1	0	Doesn't do activity	A1	0	Doesn't do activity	A1	3	More	A7	2	No change	A5	0	Doesn't do activity	A1	3	More	A6	0	Doesn't do activity	A1	7	4	4
413	A1 A1 A1 A1 A8 A1 A8 A6 A8 A7 A8 A6 A1 A8 A6	0	Doesn't do activity	A1	0	Doesn't do activity	A1	0	Doesn't do activity	A1	0	Doesn't do activity	A1	3	More	A8	0	Doesn't do activity	A1	3	More	A8	3	More	A6	3	More	A8	3	More	A7	3	More	A8	3	More	A6	0	Doesn't do activity	A1	3	More	A8	3	More	A6	7	5	5
414	A1 A1 A1 A1 A1 A1 A6 A1 A1 A5 A5 A7 A1 A6 A6	0	Doesn't do activity	A1	0	Doesn't do activity	A1	0	Doesn't do activity	A1	0	Doesn't do activity	A1	0	Doesn't do activity	A1	0	Doesn't do activity	A1	3	More	A6	0	Doesn't do activity	A1	0	Doesn't do activity	A1	2	No change	A5	2	No change	A5	3	More	A7	0	Doesn't do activity	A1	3	More	A6	3	More	A6	6	6	6
415	A1 A1 A5 A1 A6 A5 A5 A1 A1 A1 A5 A5 A1 A5 A5	0	Doesn't do activity	A1	0	Doesn't do activity	A1	2	No change	A5	0	Doesn't do activity	A1	3	More	A6	2	No change	A5	2	No change	A5	0	Doesn't do activity	A1	0	Doesn't do activity	A1	0	Doesn't do activity	A1	2	No change	A5	2	No change	A5	0	Doesn't do activity	A1	2	No change	A5	2	No change	A5	7	4	4
417	A1 A1 A1 A1 A7 A1 A8 A1 A1 A1 A2 A8 A1 A7 A8	0	Doesn't do activity	A1	0	Doesn't do activity	A1	0	Doesn't do activity	A1	0	Doesn't do activity	A1	3	More	A7	0	Doesn't do activity	A1	3	More	A8	0	Doesn't do activity	A1	0	Doesn't do activity	A1	0	Doesn't do activity	A1	1	Less	A2	3	More	A8	0	Doesn't do activity	A1	3	More	A7	3	More	A8	7	7	7
418	A4 A1 A3 A1 A7 A1 A1 A1 A1 A7 A3 A3 A1 A4 A4	1	Less	A4	0	Doesn't do activity	A1	1	Less	A3	0	Doesn't do activity	A1	3	More	A7	0	Doesn't do activity	A1	0	Doesn't do activity	A1	0	Doesn't do activity	A1	0	Doesn't do activity	A1	3	More	A7	1	Less	A3	1	Less	A3	0	Doesn't do activity	A1	1	Less	A4	1	Less	A4	7	3	4
420	A1 A5 A1 A1 A5 A5 A3 A1 A1 A1 A2 A5 A1 A3 A5	0	Doesn't do activity	A1	2	No change	A5	0	Doesn't do activity	A1	0	Doesn't do activity	A1	2	No change	A5	2	No change	A5	1	Less	A3	0	Doesn't do activity	A1	0	Doesn't do activity	A1	0	Doesn't do activity	A1	1	Less	A2	2	No change	A5	0	Doesn't do activity	A1	1	Less	A3	2	No change	A5	7	7	7
421	A1 A1 A2 A1 A5 A1 A2 A1 A1 A5 A2 A7 A1 A4 A3	0	Doesn't do activity	A1	0	Doesn't do activity	A1	1	Less	A2	0	Doesn't do activity	A1	2	No change	A5	0	Doesn't do activity	A1	1	Less	A2	0	Doesn't do activity	A1	0	Doesn't do activity	A1	2	No change	A5	1	Less	A2	3	More	A7	0	Doesn't do activity	A1	1	Less	A4	1	Less	A3	7	6	3
422	A2 A1 A4 A1 A5 A1 A3 A1 A1 A6 A6 A1 A1 A6 A1	1	Less	A2	0	Doesn't do activity	A1	1	Less	A4	0	Doesn't do activity	A1	2	No change	A5	0	Doesn't do activity	A1	1	Less	A3	0	Doesn't do activity	A1	0	Doesn't do activity	A1	3	More	A6	3	More	A6	0	Doesn't do activity	A1	0	Doesn't do activity	A1	3	More	A6	0	Doesn't do activity	A1	6	4	4
423	A5 A1 A1 A1 A5 A1 A1 A1 A1 A1 A2 A5 A1 A6 A5	2	No change	A5	0	Doesn't do activity	A1	0	Doesn't do activity	A1	0	Doesn't do activity	A1	2	No change	A5	0	Doesn't do activity	A1	0	Doesn't do activity	A1	0	Doesn't do activity	A1	0	Doesn't do activity	A1	0	Doesn't do activity	A1	1	Less	A2	2	No change	A5	0	Doesn't do activity	A1	3	More	A6	2	No change	A5	7	4	5
424	A7 A1 A1 A1 A1 A1 A4 A1 A7 A1 A6 A7 A1 A7 A1	3	More	A7	0	Doesn't do activity	A1	0	Doesn't do activity	A1	0	Doesn't do activity	A1	0	Doesn't do activity	A1	0	Doesn't do activity	A1	1	Less	A4	0	Doesn't do activity	A1	3	More	A7	0	Doesn't do activity	A1	3	More	A6	3	More	A7	0	Doesn't do activity	A1	3	More	A7	0	Doesn't do activity	A1	7	7	7
425	A5 A1 A1 A1 A8 A7 A6 A1 A1 A7 A4 A8 A1 A8 A8	2	No change	A5	0	Doesn't do activity	A1	0	Doesn't do activity	A1	0	Doesn't do activity	A1	3	More	A8	3	More	A7	3	More	A6	0	Doesn't do activity	A1	0	Doesn't do activity	A1	3	More	A7	1	Less	A4	3	More	A8	0	Doesn't do activity	A1	3	More	A8	3	More	A8	7	7	5
426	A1 A1 A1 A1 A5 A1 A6 A1 A1 A6 A2 A5 A1 A6 A5	0	Doesn't do activity	A1	0	Doesn't do activity	A1	0	Doesn't do activity	A1	0	Doesn't do activity	A1	2	No change	A5	0	Doesn't do activity	A1	3	More	A6	0	Doesn't do activity	A1	0	Doesn't do activity	A1	3	More	A6	1	Less	A2	2	No change	A5	0	Doesn't do activity	A1	3	More	A6	2	No change	A5	7	4	4
428	A7 A5 A1 A1 A7 A1 A7 A1 A1 A6 A6 A7 A1 A7 A7	3	More	A7	2	No change	A5	0	Doesn't do activity	A1	0	Doesn't do activity	A1	3	More	A7	0	Doesn't do activity	A1	3	More	A7	0	Doesn't do activity	A1	0	Doesn't do activity	A1	3	More	A6	3	More	A6	3	More	A7	0	Doesn't do activity	A1	3	More	A7	3	More	A7	7	7	7
429	A7 A2 A5 A1 A1 A1 A3 A1 A6 A1 A4 A3 A1 A6 A1	3	More	A7	1	Less	A2	2	No change	A5	0	Doesn't do activity	A1	0	Doesn't do activity	A1	0	Doesn't do activity	A1	1	Less	A3	0	Doesn't do activity	A1	3	More	A6	0	Doesn't do activity	A1	1	Less	A4	1	Less	A3	0	Doesn't do activity	A1	3	More	A6	0	Doesn't do activity	A1	7	4	5
430	A7 A1 A6 A1 A8 A8 A8 A1 A8 A8 A8 A8 A1 A8 A8	3	More	A7	0	Doesn't do activity	A1	3	More	A6	0	Doesn't do activity	A1	3	More	A8	3	More	A8	3	More	A8	0	Doesn't do activity	A1	3	More	A8	3	More	A8	3	More	A8	3	More	A8	0	Doesn't do activity	A1	3	More	A8	3	More	A8	7	7	7
431	A5 A5 A5 A1 A6 A6 A6 A1 A5 A1 A8 A5 A1 A8 A7	2	No change	A5	2	No change	A5	2	No change	A5	0	Doesn't do activity	A1	3	More	A6	3	More	A6	3	More	A6	0	Doesn't do activity	A1	2	No change	A5	0	Doesn't do activity	A1	3	More	A8	2	No change	A5	0	Doesn't do activity	A1	3	More	A8	3	More	A7	7	4	6
434	A1 A1 A1 A1 A5 A1 A5 A1 A1 A1 A5 A6 A1 A5 A5	0	Doesn't do activity	A1	0	Doesn't do activity	A1	0	Doesn't do activity	A1	0	Doesn't do activity	A1	2	No change	A5	0	Doesn't do activity	A1	2	No change	A5	0	Doesn't do activity	A1	0	Doesn't do activity	A1	0	Doesn't do activity	A1	2	No change	A5	3	More	A6	0	Doesn't do activity	A1	2	No change	A5	2	No change	A5	5	4	4
435	A2 A2 A2 A1 A8 A1 A2 A1 A1 A1 A2 A3 A1 A5 A4	1	Less	A2	1	Less	A2	1	Less	A2	0	Doesn't do activity	A1	3	More	A8	0	Doesn't do activity	A1	1	Less	A2	0	Doesn't do activity	A1	0	Doesn't do activity	A1	0	Doesn't do activity	A1	1	Less	A2	1	Less	A3	0	Doesn't do activity	A1	2	No change	A5	1	Less	A4	7	5	7
436	A3 A5 A1 A1 A6 A6 A5 A1 A1 A1 A2 A1 A1 A5 A1	1	Less	A3	2	No change	A5	0	Doesn't do activity	A1	0	Doesn't do activity	A1	3	More	A6	3	More	A6	2	No change	A5	0	Doesn't do activity	A1	0	Doesn't do activity	A1	0	Doesn't do activity	A1	1	Less	A2	0	Doesn't do activity	A1	0	Doesn't do activity	A1	2	No change	A5	0	Doesn't do activity	A1	7	5	4
438	A5 A1 A1 A1 A8 A6 A6 A1 A1 A8 A1 A2 A1 A8 A8	2	No change	A5	0	Doesn't do activity	A1	0	Doesn't do activity	A1	0	Doesn't do activity	A1	3	More	A8	3	More	A6	3	More	A6	0	Doesn't do activity	A1	0	Doesn't do activity	A1	3	More	A8	0	Doesn't do activity	A1	1	Less	A2	0	Doesn't do activity	A1	3	More	A8	3	More	A8	7	7	7
439	A4 A1 A2 A1 A7 A5 A4 A1 A1 A1 A5 A5 A1 A6 A5	1	Less	A4	0	Doesn't do activity	A1	1	Less	A2	0	Doesn't do activity	A1	3	More	A7	2	No change	A5	1	Less	A4	0	Doesn't do activity	A1	0	Doesn't do activity	A1	0	Doesn't do activity	A1	2	No change	A5	2	No change	A5	0	Doesn't do activity	A1	3	More	A6	2	No change	A5	6	4	5
441	A1 A1 A1 A1 A6 A1 A5 A1 A6 A1 A4 A6 A1 A5 A5	0	Doesn't do activity	A1	0	Doesn't do activity	A1	0	Doesn't do activity	A1	0	Doesn't do activity	A1	3	More	A6	0	Doesn't do activity	A1	2	No change	A5	0	Doesn't do activity	A1	3	More	A6	0	Doesn't do activity	A1	1	Less	A4	3	More	A6	0	Doesn't do activity	A1	2	No change	A5	2	No change	A5	6	6	6
443	A1 A1 A1 A1 A5 A1 A1 A1 A1 A1 A1 A1 A1 A1 A1	0	Doesn't do activity	A1	0	Doesn't do activity	A1	0	Doesn't do activity	A1	0	Doesn't do activity	A1	2	No change	A5	0	Doesn't do activity	A1	0	Doesn't do activity	A1	0	Doesn't do activity	A1	0	Doesn't do activity	A1	0	Doesn't do activity	A1	0	Doesn't do activity	A1	0	Doesn't do activity	A1	0	Doesn't do activity	A1	0	Doesn't do activity	A1	0	Doesn't do activity	A1	7	7	7
444	A2 A5 A5 A1 A6 A1 A4 A1 A1 A1 A3 A1 A1 A6 A6	1	Less	A2	2	No change	A5	2	No change	A5	0	Doesn't do activity	A1	3	More	A6	0	Doesn't do activity	A1	1	Less	A4	0	Doesn't do activity	A1	0	Doesn't do activity	A1	0	Doesn't do activity	A1	1	Less	A3	0	Doesn't do activity	A1	0	Doesn't do activity	A1	3	More	A6	3	More	A6	6	2	4
446	A8 A1 A5 A1 A5 A5 A4 A1 A4 A1 A5 A6 A1 A8 A6	3	More	A8	0	Doesn't do activity	A1	2	No change	A5	0	Doesn't do activity	A1	2	No change	A5	2	No change	A5	1	Less	A4	0	Doesn't do activity	A1	1	Less	A4	0	Doesn't do activity	A1	2	No change	A5	3	More	A6	0	Doesn't do activity	A1	3	More	A8	3	More	A6	7	5	5
447	A5 A5 A5 A5 A8 A8 A8 A1 A1 A6 A2 A8 A8 A8 A8	2	No change	A5	2	No change	A5	2	No change	A5	2	No change	A5	3	More	A8	3	More	A8	3	More	A8	0	Doesn't do activity	A1	0	Doesn't do activity	A1	3	More	A6	1	Less	A2	3	More	A8	3	More	A8	3	More	A8	3	More	A8	7	7	7
448	A5 A2 A2 A2 A6 A5 A6 A1 A6 A8 A6 A8 A1 A8 A1	2	No change	A5	1	Less	A2	1	Less	A2	1	Less	A2	3	More	A6	2	No change	A5	3	More	A6	0	Doesn't do activity	A1	3	More	A6	3	More	A8	3	More	A6	3	More	A8	0	Doesn't do activity	A1	3	More	A8	0	Doesn't do activity	A1	7	7	7
450	A1 A6 A5 A1 A7 A1 A6 A1 A1 A6 A3 A7 A1 A8 A6	0	Doesn't do activity	A1	3	More	A6	2	No change	A5	0	Doesn't do activity	A1	3	More	A7	0	Doesn't do activity	A1	3	More	A6	0	Doesn't do activity	A1	0	Doesn't do activity	A1	3	More	A6	1	Less	A3	3	More	A7	0	Doesn't do activity	A1	3	More	A8	3	More	A6	6	6	5
451	A1 A1 A1 A1 A5 A5 A1 A1 A1 A1 A5 A5 A1 A5 A5	0	Doesn't do activity	A1	0	Doesn't do activity	A1	0	Doesn't do activity	A1	0	Doesn't do activity	A1	2	No change	A5	2	No change	A5	0	Doesn't do activity	A1	0	Doesn't do activity	A1	0	Doesn't do activity	A1	0	Doesn't do activity	A1	2	No change	A5	2	No change	A5	0	Doesn't do activity	A1	2	No change	A5	2	No change	A5	7	6	7
453	A4 A1 A1 A1 A1 A1 A6 A1 A7 A7 A3 A8 A1 A5 A5	1	Less	A4	0	Doesn't do activity	A1	0	Doesn't do activity	A1	0	Doesn't do activity	A1	0	Doesn't do activity	A1	0	Doesn't do activity	A1	3	More	A6	0	Doesn't do activity	A1	3	More	A7	3	More	A7	1	Less	A3	3	More	A8	0	Doesn't do activity	A1	2	No change	A5	2	No change	A5	7	6	4
454	A1 A1 A1 A1 A4 A1 A1 A1 A1 A5 A2 A2 A1 A2 A1	0	Doesn't do activity	A1	0	Doesn't do activity	A1	0	Doesn't do activity	A1	0	Doesn't do activity	A1	1	Less	A4	0	Doesn't do activity	A1	0	Doesn't do activity	A1	0	Doesn't do activity	A1	0	Doesn't do activity	A1	2	No change	A5	1	Less	A2	1	Less	A2	0	Doesn't do activity	A1	1	Less	A2	0	Doesn't do activity	A1	5	4	5
455	A6 A7 A2 A5 A6 A6 A6 A5 A1 A5 A5 A5 A1 A6 A6	3	More	A6	3	More	A7	1	Less	A2	2	No change	A5	3	More	A6	3	More	A6	3	More	A6	2	No change	A5	0	Doesn't do activity	A1	2	No change	A5	2	No change	A5	2	No change	A5	0	Doesn't do activity	A1	3	More	A6	3	More	A6	7	5	7
456	A1 A1 A1 A1 A5 A7 A7 A1 A1 A5 A6 A7 A1 A7 A7	0	Doesn't do activity	A1	0	Doesn't do activity	A1	0	Doesn't do activity	A1	0	Doesn't do activity	A1	2	No change	A5	3	More	A7	3	More	A7	0	Doesn't do activity	A1	0	Doesn't do activity	A1	2	No change	A5	3	More	A6	3	More	A7	0	Doesn't do activity	A1	3	More	A7	3	More	A7	7	6	3
457	A7 A5 A5 A1 A8 A1 A6 A1 A1 A7 A6 A8 A1 A7 A7	3	More	A7	2	No change	A5	2	No change	A5	0	Doesn't do activity	A1	3	More	A8	0	Doesn't do activity	A1	3	More	A6	0	Doesn't do activity	A1	0	Doesn't do activity	A1	3	More	A7	3	More	A6	3	More	A8	0	Doesn't do activity	A1	3	More	A7	3	More	A7	6	6	6
458	A1 A1 A1 A1 A8 A1 A1 A1 A1 A1 A7 A8 A1 A7 A8	0	Doesn't do activity	A1	0	Doesn't do activity	A1	0	Doesn't do activity	A1	0	Doesn't do activity	A1	3	More	A8	0	Doesn't do activity	A1	0	Doesn't do activity	A1	0	Doesn't do activity	A1	0	Doesn't do activity	A1	0	Doesn't do activity	A1	3	More	A7	3	More	A8	0	Doesn't do activity	A1	3	More	A7	3	More	A8	7	7	7
459	A5 A2 A2 A1 A6 A1 A3 A1 A1 A7 A4 A4 A1 A7 A5	2	No change	A5	1	Less	A2	1	Less	A2	0	Doesn't do activity	A1	3	More	A6	0	Doesn't do activity	A1	1	Less	A3	0	Doesn't do activity	A1	0	Doesn't do activity	A1	3	More	A7	1	Less	A4	1	Less	A4	0	Doesn't do activity	A1	3	More	A7	2	No change	A5	7	7	7
461	A1 A1 A1 A1 A6 A1 A1 A1 A1 A6 A1 A8 A1 A6 A8	0	Doesn't do activity	A1	0	Doesn't do activity	A1	0	Doesn't do activity	A1	0	Doesn't do activity	A1	3	More	A6	0	Doesn't do activity	A1	0	Doesn't do activity	A1	0	Doesn't do activity	A1	0	Doesn't do activity	A1	3	More	A6	0	Doesn't do activity	A1	3	More	A8	0	Doesn't do activity	A1	3	More	A6	3	More	A8	4	4	4
462	A5 A5 A5 A1 A6 A1 A6 A1 A6 A1 A5 A6 A1 A6 A6	2	No change	A5	2	No change	A5	2	No change	A5	0	Doesn't do activity	A1	3	More	A6	0	Doesn't do activity	A1	3	More	A6	0	Doesn't do activity	A1	3	More	A6	0	Doesn't do activity	A1	2	No change	A5	3	More	A6	0	Doesn't do activity	A1	3	More	A6	3	More	A6	7	7	7
463	A1 A1 A1 A3 A5 A1 A2 A5 A1 A1 A6 A5 A1 A5 A5	0	Doesn't do activity	A1	0	Doesn't do activity	A1	0	Doesn't do activity	A1	1	Less	A3	2	No change	A5	0	Doesn't do activity	A1	1	Less	A2	2	No change	A5	0	Doesn't do activity	A1	0	Doesn't do activity	A1	3	More	A6	2	No change	A5	0	Doesn't do activity	A1	2	No change	A5	2	No change	A5	7	4	6
464	A1 A5 A5 A1 A7 A1 A4 A6 A5 A1 A2 A5 A5 A6 A5	0	Doesn't do activity	A1	2	No change	A5	2	No change	A5	0	Doesn't do activity	A1	3	More	A7	0	Doesn't do activity	A1	1	Less	A4	3	More	A6	2	No change	A5	0	Doesn't do activity	A1	1	Less	A2	2	No change	A5	2	No change	A5	3	More	A6	2	No change	A5	6	2	4
465	A5 A1 A5 A1 A6 A1 A7 A1 A8 A6 A8 A8 A1 A8 A7	2	No change	A5	0	Doesn't do activity	A1	2	No change	A5	0	Doesn't do activity	A1	3	More	A6	0	Doesn't do activity	A1	3	More	A7	0	Doesn't do activity	A1	3	More	A8	3	More	A6	3	More	A8	3	More	A8	0	Doesn't do activity	A1	3	More	A8	3	More	A7	7	5	3
466	A8 A8 A3 A1 A6 A5 A6 A1 A1 A6 A2 A1 A2 A6 A5	3	More	A8	3	More	A8	1	Less	A3	0	Doesn't do activity	A1	3	More	A6	2	No change	A5	3	More	A6	0	Doesn't do activity	A1	0	Doesn't do activity	A1	3	More	A6	1	Less	A2	0	Doesn't do activity	A1	1	Less	A2	3	More	A6	2	No change	A5	4	2	2
468	A6 A2 A1 A1 A8 A1 A8 A1 A1 A1 A8 A8 A1 A8 A1	3	More	A6	1	Less	A2	0	Doesn't do activity	A1	0	Doesn't do activity	A1	3	More	A8	0	Doesn't do activity	A1	3	More	A8	0	Doesn't do activity	A1	0	Doesn't do activity	A1	0	Doesn't do activity	A1	3	More	A8	3	More	A8	0	Doesn't do activity	A1	3	More	A8	0	Doesn't do activity	A1	7	4	4
469	A3 A1 A2 A1 A8 A1 A7 A1 A5 A7 A7 A1 A1 A5 A7	1	Less	A3	0	Doesn't do activity	A1	1	Less	A2	0	Doesn't do activity	A1	3	More	A8	0	Doesn't do activity	A1	3	More	A7	0	Doesn't do activity	A1	2	No change	A5	3	More	A7	3	More	A7	0	Doesn't do activity	A1	0	Doesn't do activity	A1	2	No change	A5	3	More	A7	7	6	4
470	A5 A5 A5 A1 A6 A1 A4 A1 A6 A8 A5 A7 A1 A7 A6	2	No change	A5	2	No change	A5	2	No change	A5	0	Doesn't do activity	A1	3	More	A6	0	Doesn't do activity	A1	1	Less	A4	0	Doesn't do activity	A1	3	More	A6	3	More	A8	2	No change	A5	3	More	A7	0	Doesn't do activity	A1	3	More	A7	3	More	A6	7	7	7
471	A1 A1 A1 A1 A7 A7 A1 A1 A1 A1 A1 A1 A1 A6 A6	0	Doesn't do activity	A1	0	Doesn't do activity	A1	0	Doesn't do activity	A1	0	Doesn't do activity	A1	3	More	A7	3	More	A7	0	Doesn't do activity	A1	0	Doesn't do activity	A1	0	Doesn't do activity	A1	0	Doesn't do activity	A1	0	Doesn't do activity	A1	0	Doesn't do activity	A1	0	Doesn't do activity	A1	3	More	A6	3	More	A6	6	5	7
472	A3 A6 A5 A1 A5 A1 A4 A1 A1 A6 A4 A4 A1 A7 A5	1	Less	A3	3	More	A6	2	No change	A5	0	Doesn't do activity	A1	2	No change	A5	0	Doesn't do activity	A1	1	Less	A4	0	Doesn't do activity	A1	0	Doesn't do activity	A1	3	More	A6	1	Less	A4	1	Less	A4	0	Doesn't do activity	A1	3	More	A7	2	No change	A5	7	5	4
474	A1 A1 A2 A1 A7 A1 A1 A1 A1 A7 A8 A6 A1 A8 A8	0	Doesn't do activity	A1	0	Doesn't do activity	A1	1	Less	A2	0	Doesn't do activity	A1	3	More	A7	0	Doesn't do activity	A1	0	Doesn't do activity	A1	0	Doesn't do activity	A1	0	Doesn't do activity	A1	3	More	A7	3	More	A8	3	More	A6	0	Doesn't do activity	A1	3	More	A8	3	More	A8	6	5	6
475	A5 A1 A1 A1 A4 A1 A3 A1 A1 A1 A3 A2 A1 A5 A1	2	No change	A5	0	Doesn't do activity	A1	0	Doesn't do activity	A1	0	Doesn't do activity	A1	1	Less	A4	0	Doesn't do activity	A1	1	Less	A3	0	Doesn't do activity	A1	0	Doesn't do activity	A1	0	Doesn't do activity	A1	1	Less	A3	1	Less	A2	0	Doesn't do activity	A1	2	No change	A5	0	Doesn't do activity	A1	3	2	1
478	A6 A6 A5 A6 A1 A1 A6 A1 A5 A1 A6 A6 A5 A5 A5	3	More	A6	3	More	A6	2	No change	A5	3	More	A6	0	Doesn't do activity	A1	0	Doesn't do activity	A1	3	More	A6	0	Doesn't do activity	A1	2	No change	A5	0	Doesn't do activity	A1	3	More	A6	3	More	A6	2	No change	A5	2	No change	A5	2	No change	A5	6	5	5
479	A5 A5 A5 A1 A6 A5 A6 A1 A6 A5 A2 A5 A1 A6 A5	2	No change	A5	2	No change	A5	2	No change	A5	0	Doesn't do activity	A1	3	More	A6	2	No change	A5	3	More	A6	0	Doesn't do activity	A1	3	More	A6	2	No change	A5	1	Less	A2	2	No change	A5	0	Doesn't do activity	A1	3	More	A6	2	No change	A5	6	4	4
481	A1 A2 A1 A1 A5 A1 A5 A1 A1 A7 A6 A7 A1 A6 A7	0	Doesn't do activity	A1	1	Less	A2	0	Doesn't do activity	A1	0	Doesn't do activity	A1	2	No change	A5	0	Doesn't do activity	A1	2	No change	A5	0	Doesn't do activity	A1	0	Doesn't do activity	A1	3	More	A7	3	More	A6	3	More	A7	0	Doesn't do activity	A1	3	More	A6	3	More	A7	7	6	5
482	A5 A5 A5 A1 A5 A1 A8 A1 A1 A7 A2 A8 A1 A8 A8	2	No change	A5	2	No change	A5	2	No change	A5	0	Doesn't do activity	A1	2	No change	A5	0	Doesn't do activity	A1	3	More	A8	0	Doesn't do activity	A1	0	Doesn't do activity	A1	3	More	A7	1	Less	A2	3	More	A8	0	Doesn't do activity	A1	3	More	A8	3	More	A8	7	7	7
483	A8 A5 A1 A5 A8 A1 A8 A1 A1 A1 A5 A8 A1 A8 A7	3	More	A8	2	No change	A5	0	Doesn't do activity	A1	2	No change	A5	3	More	A8	0	Doesn't do activity	A1	3	More	A8	0	Doesn't do activity	A1	0	Doesn't do activity	A1	0	Doesn't do activity	A1	2	No change	A5	3	More	A8	0	Doesn't do activity	A1	3	More	A8	3	More	A7	7	7	4
484	A5 A5 A1 A1 A7 A1 A7 A1 A1 A6 A6 A1 A1 A7 A7	2	No change	A5	2	No change	A5	0	Doesn't do activity	A1	0	Doesn't do activity	A1	3	More	A7	0	Doesn't do activity	A1	3	More	A7	0	Doesn't do activity	A1	0	Doesn't do activity	A1	3	More	A6	3	More	A6	0	Doesn't do activity	A1	0	Doesn't do activity	A1	3	More	A7	3	More	A7	7	7	7
485	A1 A2 A2 A2 A8 A1 A7 A1 A1 A1 A6 A6 A1 A8 A5	0	Doesn't do activity	A1	1	Less	A2	1	Less	A2	1	Less	A2	3	More	A8	0	Doesn't do activity	A1	3	More	A7	0	Doesn't do activity	A1	0	Doesn't do activity	A1	0	Doesn't do activity	A1	3	More	A6	3	More	A6	0	Doesn't do activity	A1	3	More	A8	2	No change	A5	7	7	6
486	A7 A4 A5 A5 A5 A1 A5 A5 A1 A1 A5 A3 A1 A5 A5	3	More	A7	1	Less	A4	2	No change	A5	2	No change	A5	2	No change	A5	0	Doesn't do activity	A1	2	No change	A5	2	No change	A5	0	Doesn't do activity	A1	0	Doesn't do activity	A1	2	No change	A5	1	Less	A3	0	Doesn't do activity	A1	2	No change	A5	2	No change	A5	7	6	6
487	A1 A5 A5 A1 A5 A1 A7 A1 A1 A6 A6 A6 A1 A8 A7	0	Doesn't do activity	A1	2	No change	A5	2	No change	A5	0	Doesn't do activity	A1	2	No change	A5	0	Doesn't do activity	A1	3	More	A7	0	Doesn't do activity	A1	0	Doesn't do activity	A1	3	More	A6	3	More	A6	3	More	A6	0	Doesn't do activity	A1	3	More	A8	3	More	A7	7	5	5
489	A6 A1 A1 A1 A8 A1 A8 A1 A6 A1 A7 A6 A1 A8 A6	3	More	A6	0	Doesn't do activity	A1	0	Doesn't do activity	A1	0	Doesn't do activity	A1	3	More	A8	0	Doesn't do activity	A1	3	More	A8	0	Doesn't do activity	A1	3	More	A6	0	Doesn't do activity	A1	3	More	A7	3	More	A6	0	Doesn't do activity	A1	3	More	A8	3	More	A6	6	5	5
491	A6 A5 A5 A1 A8 A1 A6 A1 A6 A5 A6 A5 A1 A6 A5	3	More	A6	2	No change	A5	2	No change	A5	0	Doesn't do activity	A1	3	More	A8	0	Doesn't do activity	A1	3	More	A6	0	Doesn't do activity	A1	3	More	A6	2	No change	A5	3	More	A6	2	No change	A5	0	Doesn't do activity	A1	3	More	A6	2	No change	A5	6	5	4
492	A5 A1 A3 A1 A7 A6 A7 A1 A1 A6 A5 A6 A1 A7 A7	2	No change	A5	0	Doesn't do activity	A1	1	Less	A3	0	Doesn't do activity	A1	3	More	A7	3	More	A6	3	More	A7	0	Doesn't do activity	A1	0	Doesn't do activity	A1	3	More	A6	2	No change	A5	3	More	A6	0	Doesn't do activity	A1	3	More	A7	3	More	A7	7	7	7
493	A4 A5 A1 A1 A5 A1 A2 A1 A6 A3 A2 A1 A1 A4 A4	1	Less	A4	2	No change	A5	0	Doesn't do activity	A1	0	Doesn't do activity	A1	2	No change	A5	0	Doesn't do activity	A1	1	Less	A2	0	Doesn't do activity	A1	3	More	A6	1	Less	A3	1	Less	A2	0	Doesn't do activity	A1	0	Doesn't do activity	A1	1	Less	A4	1	Less	A4	7	5	3
494	A7 A5 A5 A1 A8 A1 A7 A1 A1 A1 A7 A7 A1 A8 A5	3	More	A7	2	No change	A5	2	No change	A5	0	Doesn't do activity	A1	3	More	A8	0	Doesn't do activity	A1	3	More	A7	0	Doesn't do activity	A1	0	Doesn't do activity	A1	0	Doesn't do activity	A1	3	More	A7	3	More	A7	0	Doesn't do activity	A1	3	More	A8	2	No change	A5	7	7	6
495	A1 A3 A2 A5 A5 A1 A6 A1 A1 A1 A3 A6 A1 A8 A6	0	Doesn't do activity	A1	1	Less	A3	1	Less	A2	2	No change	A5	2	No change	A5	0	Doesn't do activity	A1	3	More	A6	0	Doesn't do activity	A1	0	Doesn't do activity	A1	0	Doesn't do activity	A1	1	Less	A3	3	More	A6	0	Doesn't do activity	A1	3	More	A8	3	More	A6	6	6	6
497	A1 A1 A1 A1 A5 A1 A4 A1 A1 A1 A4 A5 A1 A5 A5	0	Doesn't do activity	A1	0	Doesn't do activity	A1	0	Doesn't do activity	A1	0	Doesn't do activity	A1	2	No change	A5	0	Doesn't do activity	A1	1	Less	A4	0	Doesn't do activity	A1	0	Doesn't do activity	A1	0	Doesn't do activity	A1	1	Less	A4	2	No change	A5	0	Doesn't do activity	A1	2	No change	A5	2	No change	A5	7	5	6
498	A6 A8 A6 A1 A5 A1 A6 A1 A1 A8 A3 A7 A1 A8 A8	3	More	A6	3	More	A8	3	More	A6	0	Doesn't do activity	A1	2	No change	A5	0	Doesn't do activity	A1	3	More	A6	0	Doesn't do activity	A1	0	Doesn't do activity	A1	3	More	A8	1	Less	A3	3	More	A7	0	Doesn't do activity	A1	3	More	A8	3	More	A8	7	7	7
499	A1 A1 A1 A1 A5 A1 A1 A1 A1 A1 A1 A5 A1 A3 A6	0	Doesn't do activity	A1	0	Doesn't do activity	A1	0	Doesn't do activity	A1	0	Doesn't do activity	A1	2	No change	A5	0	Doesn't do activity	A1	0	Doesn't do activity	A1	0	Doesn't do activity	A1	0	Doesn't do activity	A1	0	Doesn't do activity	A1	0	Doesn't do activity	A1	2	No change	A5	0	Doesn't do activity	A1	1	Less	A3	3	More	A6	5	4	4
500	A3 A1 A1 A1 A5 A1 A1 A1 A1 A1 A1 A1 A1 A6 A6	1	Less	A3	0	Doesn't do activity	A1	0	Doesn't do activity	A1	0	Doesn't do activity	A1	2	No change	A5	0	Doesn't do activity	A1	0	Doesn't do activity	A1	0	Doesn't do activity	A1	0	Doesn't do activity	A1	0	Doesn't do activity	A1	0	Doesn't do activity	A1	0	Doesn't do activity	A1	0	Doesn't do activity	A1	3	More	A6	3	More	A6	7	6	4
501	A5 A5 A5 A1 A6 A1 A7 A1 A8 A1 A5 A5 A1 A6 A6	2	No change	A5	2	No change	A5	2	No change	A5	0	Doesn't do activity	A1	3	More	A6	0	Doesn't do activity	A1	3	More	A7	0	Doesn't do activity	A1	3	More	A8	0	Doesn't do activity	A1	2	No change	A5	2	No change	A5	0	Doesn't do activity	A1	3	More	A6	3	More	A6	7	7	6
502	A1 A7 A5 A1 A8 A1 A6 A1 A1 A6 A7 A8 A1 A5 A8	0	Doesn't do activity	A1	3	More	A7	2	No change	A5	0	Doesn't do activity	A1	3	More	A8	0	Doesn't do activity	A1	3	More	A6	0	Doesn't do activity	A1	0	Doesn't do activity	A1	3	More	A6	3	More	A7	3	More	A8	0	Doesn't do activity	A1	2	No change	A5	3	More	A8	7	5	7
503	A6 A1 A1 A1 A7 A1 A1 A1 A1 A1 A7 A7 A1 A7 A7	3	More	A6	0	Doesn't do activity	A1	0	Doesn't do activity	A1	0	Doesn't do activity	A1	3	More	A7	0	Doesn't do activity	A1	0	Doesn't do activity	A1	0	Doesn't do activity	A1	0	Doesn't do activity	A1	0	Doesn't do activity	A1	3	More	A7	3	More	A7	0	Doesn't do activity	A1	3	More	A7	3	More	A7	7	7	7
504	A1 A1 A1 A1 A6 A1 A4 A1 A1 A7 A2 A7 A1 A7 A7	0	Doesn't do activity	A1	0	Doesn't do activity	A1	0	Doesn't do activity	A1	0	Doesn't do activity	A1	3	More	A6	0	Doesn't do activity	A1	1	Less	A4	0	Doesn't do activity	A1	0	Doesn't do activity	A1	3	More	A7	1	Less	A2	3	More	A7	0	Doesn't do activity	A1	3	More	A7	3	More	A7	7	7	6
505	A5 A5 A5 A6 A4 A1 A6 A1 A1 A8 A4 A5 A1 A6 A8	2	No change	A5	2	No change	A5	2	No change	A5	3	More	A6	1	Less	A4	0	Doesn't do activity	A1	3	More	A6	0	Doesn't do activity	A1	0	Doesn't do activity	A1	3	More	A8	1	Less	A4	2	No change	A5	0	Doesn't do activity	A1	3	More	A6	3	More	A8	7	7	7
507	A5 A5 A5 A5 A7 A6 A3 A1 A1 A5 A5 A5 A1 A5 A5	2	No change	A5	2	No change	A5	2	No change	A5	2	No change	A5	3	More	A7	3	More	A6	1	Less	A3	0	Doesn't do activity	A1	0	Doesn't do activity	A1	2	No change	A5	2	No change	A5	2	No change	A5	0	Doesn't do activity	A1	2	No change	A5	2	No change	A5	7	7	7
508	A5 A5 A5 A1 A6 A5 A5 A1 A5 A1 A6 A5 A1 A5 A5	2	No change	A5	2	No change	A5	2	No change	A5	0	Doesn't do activity	A1	3	More	A6	2	No change	A5	2	No change	A5	0	Doesn't do activity	A1	2	No change	A5	0	Doesn't do activity	A1	3	More	A6	2	No change	A5	0	Doesn't do activity	A1	2	No change	A5	2	No change	A5	7	4	4
509	A1 A1 A1 A1 A5 A1 A8 A1 A1 A1 A1 A1 A1 A1 A6	0	Doesn't do activity	A1	0	Doesn't do activity	A1	0	Doesn't do activity	A1	0	Doesn't do activity	A1	2	No change	A5	0	Doesn't do activity	A1	3	More	A8	0	Doesn't do activity	A1	0	Doesn't do activity	A1	0	Doesn't do activity	A1	0	Doesn't do activity	A1	0	Doesn't do activity	A1	0	Doesn't do activity	A1	0	Doesn't do activity	A1	3	More	A6	6	2	2
510	A1 A1 A5 A1 A7 A5 A7 A1 A5 A6 A7 A7 A1 A7 A7	0	Doesn't do activity	A1	0	Doesn't do activity	A1	2	No change	A5	0	Doesn't do activity	A1	3	More	A7	2	No change	A5	3	More	A7	0	Doesn't do activity	A1	2	No change	A5	3	More	A6	3	More	A7	3	More	A7	0	Doesn't do activity	A1	3	More	A7	3	More	A7	7	6	6
511	A7 A1 A1 A1 A1 A1 A3 A1 A1 A1 A2 A5 A1 A5 A5	3	More	A7	0	Doesn't do activity	A1	0	Doesn't do activity	A1	0	Doesn't do activity	A1	0	Doesn't do activity	A1	0	Doesn't do activity	A1	1	Less	A3	0	Doesn't do activity	A1	0	Doesn't do activity	A1	0	Doesn't do activity	A1	1	Less	A2	2	No change	A5	0	Doesn't do activity	A1	2	No change	A5	2	No change	A5	6	5	6
512	A1 A1 A1 A1 A5 A1 A5 A1 A1 A5 A4 A5 A1 A5 A5	0	Doesn't do activity	A1	0	Doesn't do activity	A1	0	Doesn't do activity	A1	0	Doesn't do activity	A1	2	No change	A5	0	Doesn't do activity	A1	2	No change	A5	0	Doesn't do activity	A1	0	Doesn't do activity	A1	2	No change	A5	1	Less	A4	2	No change	A5	0	Doesn't do activity	A1	2	No change	A5	2	No change	A5	6	2	1
513	A5 A5 A5 A1 A5 A1 A2 A1 A1 A1 A2 A6 A1 A8 A6	2	No change	A5	2	No change	A5	2	No change	A5	0	Doesn't do activity	A1	2	No change	A5	0	Doesn't do activity	A1	1	Less	A2	0	Doesn't do activity	A1	0	Doesn't do activity	A1	0	Doesn't do activity	A1	1	Less	A2	3	More	A6	0	Doesn't do activity	A1	3	More	A8	3	More	A6	7	4	6
514	A5 A5 A1 A1 A6 A1 A6 A1 A6 A6 A7 A5 A1 A7 A6	2	No change	A5	2	No change	A5	0	Doesn't do activity	A1	0	Doesn't do activity	A1	3	More	A6	0	Doesn't do activity	A1	3	More	A6	0	Doesn't do activity	A1	3	More	A6	3	More	A6	3	More	A7	2	No change	A5	0	Doesn't do activity	A1	3	More	A7	3	More	A6	7	5	4
516	A5 A7 A1 A1 A4 A1 A4 A1 A6 A1 A1 A1 A1 A7 A1	2	No change	A5	3	More	A7	0	Doesn't do activity	A1	0	Doesn't do activity	A1	1	Less	A4	0	Doesn't do activity	A1	1	Less	A4	0	Doesn't do activity	A1	3	More	A6	0	Doesn't do activity	A1	0	Doesn't do activity	A1	0	Doesn't do activity	A1	0	Doesn't do activity	A1	3	More	A7	0	Doesn't do activity	A1	6	4	4
517	A5 A1 A1 A1 A1 A1 A4 A1 A5 A4 A4 A5 A1 A4 A4	2	No change	A5	0	Doesn't do activity	A1	0	Doesn't do activity	A1	0	Doesn't do activity	A1	0	Doesn't do activity	A1	0	Doesn't do activity	A1	1	Less	A4	0	Doesn't do activity	A1	2	No change	A5	1	Less	A4	1	Less	A4	2	No change	A5	0	Doesn't do activity	A1	1	Less	A4	1	Less	A4	5	4	5
518	A1 A5 A5 A6 A8 A1 A6 A1 A1 A7 A6 A8 A1 A8 A7	0	Doesn't do activity	A1	2	No change	A5	2	No change	A5	3	More	A6	3	More	A8	0	Doesn't do activity	A1	3	More	A6	0	Doesn't do activity	A1	0	Doesn't do activity	A1	3	More	A7	3	More	A6	3	More	A8	0	Doesn't do activity	A1	3	More	A8	3	More	A7	7	7	7
519	A1 A1 A1 A1 A2 A2 A1 A1 A1 A2 A2 A2 A1 A2 A4	0	Doesn't do activity	A1	0	Doesn't do activity	A1	0	Doesn't do activity	A1	0	Doesn't do activity	A1	1	Less	A2	1	Less	A2	0	Doesn't do activity	A1	0	Doesn't do activity	A1	0	Doesn't do activity	A1	1	Less	A2	1	Less	A2	1	Less	A2	0	Doesn't do activity	A1	1	Less	A2	1	Less	A4	5	4	5
520	A1 A1 A5 A5 A8 A6 A5 A6 A1 A1 A5 A5 A1 A5 A5	0	Doesn't do activity	A1	0	Doesn't do activity	A1	2	No change	A5	2	No change	A5	3	More	A8	3	More	A6	2	No change	A5	3	More	A6	0	Doesn't do activity	A1	0	Doesn't do activity	A1	2	No change	A5	2	No change	A5	0	Doesn't do activity	A1	2	No change	A5	2	No change	A5	7	7	7
521	A5 A5 A4 A5 A5 A5 A5 A1 A1 A5 A1 A1 A1 A5 A5	2	No change	A5	2	No change	A5	1	Less	A4	2	No change	A5	2	No change	A5	2	No change	A5	2	No change	A5	0	Doesn't do activity	A1	0	Doesn't do activity	A1	2	No change	A5	0	Doesn't do activity	A1	0	Doesn't do activity	A1	0	Doesn't do activity	A1	2	No change	A5	2	No change	A5	7	2	7
522	A6 A5 A5 A1 A6 A5 A6 A1 A5 A6 A6 A6 A1 A6 A7	3	More	A6	2	No change	A5	2	No change	A5	0	Doesn't do activity	A1	3	More	A6	2	No change	A5	3	More	A6	0	Doesn't do activity	A1	2	No change	A5	3	More	A6	3	More	A6	3	More	A6	0	Doesn't do activity	A1	3	More	A6	3	More	A7	7	7	6
523	A1 A5 A1 A1 A8 A1 A7 A1 A1 A7 A5 A6 A1 A7 A8	0	Doesn't do activity	A1	2	No change	A5	0	Doesn't do activity	A1	0	Doesn't do activity	A1	3	More	A8	0	Doesn't do activity	A1	3	More	A7	0	Doesn't do activity	A1	0	Doesn't do activity	A1	3	More	A7	2	No change	A5	3	More	A6	0	Doesn't do activity	A1	3	More	A7	3	More	A8	7	6	7
524	A5 A5 A1 A1 A7 A1 A5 A1 A1 A1 A4 A7 A1 A5 A6	2	No change	A5	2	No change	A5	0	Doesn't do activity	A1	0	Doesn't do activity	A1	3	More	A7	0	Doesn't do activity	A1	2	No change	A5	0	Doesn't do activity	A1	0	Doesn't do activity	A1	0	Doesn't do activity	A1	1	Less	A4	3	More	A7	0	Doesn't do activity	A1	2	No change	A5	3	More	A6	7	4	7
525	A1 A1 A1 A1 A8 A6 A6 A1 A1 A1 A1 A6 A1 A7 A7	0	Doesn't do activity	A1	0	Doesn't do activity	A1	0	Doesn't do activity	A1	0	Doesn't do activity	A1	3	More	A8	3	More	A6	3	More	A6	0	Doesn't do activity	A1	0	Doesn't do activity	A1	0	Doesn't do activity	A1	0	Doesn't do activity	A1	3	More	A6	0	Doesn't do activity	A1	3	More	A7	3	More	A7	7	7	6
526	A5 A6 A5 A7 A7 A6 A5 A5 A6 A5 A5 A5 A5 A7 A5	2	No change	A5	3	More	A6	2	No change	A5	3	More	A7	3	More	A7	3	More	A6	2	No change	A5	2	No change	A5	3	More	A6	2	No change	A5	2	No change	A5	2	No change	A5	2	No change	A5	3	More	A7	2	No change	A5	7	7	7
528	A4 A3 A5 A1 A8 A6 A6 A1 A1 A5 A4 A7 A1 A6 A6	1	Less	A4	1	Less	A3	2	No change	A5	0	Doesn't do activity	A1	3	More	A8	3	More	A6	3	More	A6	0	Doesn't do activity	A1	0	Doesn't do activity	A1	2	No change	A5	1	Less	A4	3	More	A7	0	Doesn't do activity	A1	3	More	A6	3	More	A6	7	5	5
529	A5 A1 A3 A1 A6 A5 A7 A1 A1 A2 A6 A5 A1 A7 A6	2	No change	A5	0	Doesn't do activity	A1	1	Less	A3	0	Doesn't do activity	A1	3	More	A6	2	No change	A5	3	More	A7	0	Doesn't do activity	A1	0	Doesn't do activity	A1	1	Less	A2	3	More	A6	2	No change	A5	0	Doesn't do activity	A1	3	More	A7	3	More	A6	7	7	6
532	A1 A1 A1 A1 A6 A5 A1 A1 A1 A5 A3 A6 A1 A5 A6	0	Doesn't do activity	A1	0	Doesn't do activity	A1	0	Doesn't do activity	A1	0	Doesn't do activity	A1	3	More	A6	2	No change	A5	0	Doesn't do activity	A1	0	Doesn't do activity	A1	0	Doesn't do activity	A1	2	No change	A5	1	Less	A3	3	More	A6	0	Doesn't do activity	A1	2	No change	A5	3	More	A6	6	4	5
533	A7 A1 A5 A6 A6 A8 A7 A1 A1 A5 A3 A8 A1 A8 A8	3	More	A7	0	Doesn't do activity	A1	2	No change	A5	3	More	A6	3	More	A6	3	More	A8	3	More	A7	0	Doesn't do activity	A1	0	Doesn't do activity	A1	2	No change	A5	1	Less	A3	3	More	A8	0	Doesn't do activity	A1	3	More	A8	3	More	A8	7	4	5
534	A5 A5 A2 A5 A6 A1 A5 A1 A1 A5 A5 A5 A1 A7 A5	2	No change	A5	2	No change	A5	1	Less	A2	2	No change	A5	3	More	A6	0	Doesn't do activity	A1	2	No change	A5	0	Doesn't do activity	A1	0	Doesn't do activity	A1	2	No change	A5	2	No change	A5	2	No change	A5	0	Doesn't do activity	A1	3	More	A7	2	No change	A5	6	4	4
535	A5 A1 A3 A1 A8 A6 A8 A1 A6 A1 A2 A5 A1 A7 A5	2	No change	A5	0	Doesn't do activity	A1	1	Less	A3	0	Doesn't do activity	A1	3	More	A8	3	More	A6	3	More	A8	0	Doesn't do activity	A1	3	More	A6	0	Doesn't do activity	A1	1	Less	A2	2	No change	A5	0	Doesn't do activity	A1	3	More	A7	2	No change	A5	7	4	7
537	A5 A1 A6 A1 A7 A7 A6 A1 A4 A1 A5 A5 A1 A6 A6	2	No change	A5	0	Doesn't do activity	A1	3	More	A6	0	Doesn't do activity	A1	3	More	A7	3	More	A7	3	More	A6	0	Doesn't do activity	A1	1	Less	A4	0	Doesn't do activity	A1	2	No change	A5	2	No change	A5	0	Doesn't do activity	A1	3	More	A6	3	More	A6	4	4	4
538	A5 A1 A1 A1 A6 A5 A6 A1 A1 A5 A1 A5 A1 A7 A5	2	No change	A5	0	Doesn't do activity	A1	0	Doesn't do activity	A1	0	Doesn't do activity	A1	3	More	A6	2	No change	A5	3	More	A6	0	Doesn't do activity	A1	0	Doesn't do activity	A1	2	No change	A5	0	Doesn't do activity	A1	2	No change	A5	0	Doesn't do activity	A1	3	More	A7	2	No change	A5	7	5	5
539	A1 A6 A1 A1 A8 A8 A8 A1 A1 A8 A8 A8 A1 A5 A5	0	Doesn't do activity	A1	3	More	A6	0	Doesn't do activity	A1	0	Doesn't do activity	A1	3	More	A8	3	More	A8	3	More	A8	0	Doesn't do activity	A1	0	Doesn't do activity	A1	3	More	A8	3	More	A8	3	More	A8	0	Doesn't do activity	A1	2	No change	A5	2	No change	A5	7	7	7
541	A1 A1 A1 A2 A8 A6 A7 A1 A6 A6 A7 A5 A1 A7 A5	0	Doesn't do activity	A1	0	Doesn't do activity	A1	0	Doesn't do activity	A1	1	Less	A2	3	More	A8	3	More	A6	3	More	A7	0	Doesn't do activity	A1	3	More	A6	3	More	A6	3	More	A7	2	No change	A5	0	Doesn't do activity	A1	3	More	A7	2	No change	A5	7	6	6
542	A1 A1 A1 A1 A8 A8 A8 A1 A1 A1 A1 A1 A1 A8 A8	0	Doesn't do activity	A1	0	Doesn't do activity	A1	0	Doesn't do activity	A1	0	Doesn't do activity	A1	3	More	A8	3	More	A8	3	More	A8	0	Doesn't do activity	A1	0	Doesn't do activity	A1	0	Doesn't do activity	A1	0	Doesn't do activity	A1	0	Doesn't do activity	A1	0	Doesn't do activity	A1	3	More	A8	3	More	A8	7	6	7
543	A1 A5 A1 A1 A7 A6 A7 A1 A1 A7 A7 A7 A1 A8 A6	0	Doesn't do activity	A1	2	No change	A5	0	Doesn't do activity	A1	0	Doesn't do activity	A1	3	More	A7	3	More	A6	3	More	A7	0	Doesn't do activity	A1	0	Doesn't do activity	A1	3	More	A7	3	More	A7	3	More	A7	0	Doesn't do activity	A1	3	More	A8	3	More	A6	7	7	7
544	A1 A5 A5 A1 A6 A5 A5 A1 A1 A5 A5 A5 A1 A5 A5	0	Doesn't do activity	A1	2	No change	A5	2	No change	A5	0	Doesn't do activity	A1	3	More	A6	2	No change	A5	2	No change	A5	0	Doesn't do activity	A1	0	Doesn't do activity	A1	2	No change	A5	2	No change	A5	2	No change	A5	0	Doesn't do activity	A1	2	No change	A5	2	No change	A5	6	6	4
546	A5 A5 A5 A1 A7 A1 A2 A1 A6 A5 A6 A5 A1 A6 A6	2	No change	A5	2	No change	A5	2	No change	A5	0	Doesn't do activity	A1	3	More	A7	0	Doesn't do activity	A1	1	Less	A2	0	Doesn't do activity	A1	3	More	A6	2	No change	A5	3	More	A6	2	No change	A5	0	Doesn't do activity	A1	3	More	A6	3	More	A6	7	7	7
547	A1 A4 A1 A1 A1 A1 A3 A1 A7 A6 A5 A3 A1 A5 A4	0	Doesn't do activity	A1	1	Less	A4	0	Doesn't do activity	A1	0	Doesn't do activity	A1	0	Doesn't do activity	A1	0	Doesn't do activity	A1	1	Less	A3	0	Doesn't do activity	A1	3	More	A7	3	More	A6	2	No change	A5	1	Less	A3	0	Doesn't do activity	A1	2	No change	A5	1	Less	A4	7	7	7
548	A5 A5 A5 A5 A7 A7 A5 A1 A1 A1 A4 A5 A1 A8 A6	2	No change	A5	2	No change	A5	2	No change	A5	2	No change	A5	3	More	A7	3	More	A7	2	No change	A5	0	Doesn't do activity	A1	0	Doesn't do activity	A1	0	Doesn't do activity	A1	1	Less	A4	2	No change	A5	0	Doesn't do activity	A1	3	More	A8	3	More	A6	7	6	7
549	A1 A1 A6 A6 A1 A1 A1 A1 A5 A7 A1 A3 A1 A3 A4	0	Doesn't do activity	A1	0	Doesn't do activity	A1	3	More	A6	3	More	A6	0	Doesn't do activity	A1	0	Doesn't do activity	A1	0	Doesn't do activity	A1	0	Doesn't do activity	A1	2	No change	A5	3	More	A7	0	Doesn't do activity	A1	1	Less	A3	0	Doesn't do activity	A1	1	Less	A3	1	Less	A4	6	6	6
551	A5 A1 A1 A1 A8 A1 A1 A1 A1 A6 A6 A8 A1 A5 A8	2	No change	A5	0	Doesn't do activity	A1	0	Doesn't do activity	A1	0	Doesn't do activity	A1	3	More	A8	0	Doesn't do activity	A1	0	Doesn't do activity	A1	0	Doesn't do activity	A1	0	Doesn't do activity	A1	3	More	A6	3	More	A6	3	More	A8	0	Doesn't do activity	A1	2	No change	A5	3	More	A8	7	7	4
552	A7 A5 A2 A1 A1 A8 A7 A1 A6 A7 A8 A8 A1 A8 A8	3	More	A7	2	No change	A5	1	Less	A2	0	Doesn't do activity	A1	0	Doesn't do activity	A1	3	More	A8	3	More	A7	0	Doesn't do activity	A1	3	More	A6	3	More	A7	3	More	A8	3	More	A8	0	Doesn't do activity	A1	3	More	A8	3	More	A8	7	6	7
555	A5 A5 A5 A5 A8 A5 A7 A5 A5 A5 A4 A6 A5 A6 A6	2	No change	A5	2	No change	A5	2	No change	A5	2	No change	A5	3	More	A8	2	No change	A5	3	More	A7	2	No change	A5	2	No change	A5	2	No change	A5	1	Less	A4	3	More	A6	2	No change	A5	3	More	A6	3	More	A6	7	5	3
556	A4 A6 A5 A1 A1 A8 A8 A1 A7 A7 A7 A6 A2 A8 A1	1	Less	A4	3	More	A6	2	No change	A5	0	Doesn't do activity	A1	0	Doesn't do activity	A1	3	More	A8	3	More	A8	0	Doesn't do activity	A1	3	More	A7	3	More	A7	3	More	A7	3	More	A6	1	Less	A2	3	More	A8	0	Doesn't do activity	A1	6	7	7
557	A1 A1 A2 A1 A5 A1 A3 A1 A1 A4 A7 A5 A1 A7 A3	0	Doesn't do activity	A1	0	Doesn't do activity	A1	1	Less	A2	0	Doesn't do activity	A1	2	No change	A5	0	Doesn't do activity	A1	1	Less	A3	0	Doesn't do activity	A1	0	Doesn't do activity	A1	1	Less	A4	3	More	A7	2	No change	A5	0	Doesn't do activity	A1	3	More	A7	1	Less	A3	7	6	7
559	A4 A2 A2 A1 A7 A6 A2 A1 A1 A5 A2 A7 A1 A8 A5	1	Less	A4	1	Less	A2	1	Less	A2	0	Doesn't do activity	A1	3	More	A7	3	More	A6	1	Less	A2	0	Doesn't do activity	A1	0	Doesn't do activity	A1	2	No change	A5	1	Less	A2	3	More	A7	0	Doesn't do activity	A1	3	More	A8	2	No change	A5	7	5	7
560	A1 A1 A1 A8 A6 A8 A7 A5 A1 A1 A7 A6 A1 A8 A8	0	Doesn't do activity	A1	0	Doesn't do activity	A1	0	Doesn't do activity	A1	3	More	A8	3	More	A6	3	More	A8	3	More	A7	2	No change	A5	0	Doesn't do activity	A1	0	Doesn't do activity	A1	3	More	A7	3	More	A6	0	Doesn't do activity	A1	3	More	A8	3	More	A8	7	4	6
561	A1 A1 A1 A1 A5 A1 A5 A1 A1 A5 A5 A5 A1 A5 A5	0	Doesn't do activity	A1	0	Doesn't do activity	A1	0	Doesn't do activity	A1	0	Doesn't do activity	A1	2	No change	A5	0	Doesn't do activity	A1	2	No change	A5	0	Doesn't do activity	A1	0	Doesn't do activity	A1	2	No change	A5	2	No change	A5	2	No change	A5	0	Doesn't do activity	A1	2	No change	A5	2	No change	A5	7	7	4
562	A6 A4 A3 A1 A6 A1 A4 A1 A7 A1 A2 A3 A1 A4 A6	3	More	A6	1	Less	A4	1	Less	A3	0	Doesn't do activity	A1	3	More	A6	0	Doesn't do activity	A1	1	Less	A4	0	Doesn't do activity	A1	3	More	A7	0	Doesn't do activity	A1	1	Less	A2	1	Less	A3	0	Doesn't do activity	A1	1	Less	A4	3	More	A6	5	2	2
563	A6 A1 A1 A1 A5 A6 A7 A1 A1 A6 A2 A5 A1 A8 A5	3	More	A6	0	Doesn't do activity	A1	0	Doesn't do activity	A1	0	Doesn't do activity	A1	2	No change	A5	3	More	A6	3	More	A7	0	Doesn't do activity	A1	0	Doesn't do activity	A1	3	More	A6	1	Less	A2	2	No change	A5	0	Doesn't do activity	A1	3	More	A8	2	No change	A5	7	7	7
564	A8 A5 A5 A8 A7 A5 A5 A5 A7 A5 A8 A5 A5 A8 A8	3	More	A8	2	No change	A5	2	No change	A5	3	More	A8	3	More	A7	2	No change	A5	2	No change	A5	2	No change	A5	3	More	A7	2	No change	A5	3	More	A8	2	No change	A5	2	No change	A5	3	More	A8	3	More	A8	7	4	6
566	A1 A1 A1 A1 A8 A6 A8 A1 A6 A8 A6 A6 A1 A8 A8	0	Doesn't do activity	A1	0	Doesn't do activity	A1	0	Doesn't do activity	A1	0	Doesn't do activity	A1	3	More	A8	3	More	A6	3	More	A8	0	Doesn't do activity	A1	3	More	A6	3	More	A8	3	More	A6	3	More	A6	0	Doesn't do activity	A1	3	More	A8	3	More	A8	7	7	5
567	A5 A5 A5 A5 A6 A6 A6 A5 A1 A1 A6 A5 A1 A5 A5	2	No change	A5	2	No change	A5	2	No change	A5	2	No change	A5	3	More	A6	3	More	A6	3	More	A6	2	No change	A5	0	Doesn't do activity	A1	0	Doesn't do activity	A1	3	More	A6	2	No change	A5	0	Doesn't do activity	A1	2	No change	A5	2	No change	A5	7	6	6
568	A6 A3 A1 A5 A7 A1 A4 A1 A1 A7 A6 A6 A1 A6 A5	3	More	A6	1	Less	A3	0	Doesn't do activity	A1	2	No change	A5	3	More	A7	0	Doesn't do activity	A1	1	Less	A4	0	Doesn't do activity	A1	0	Doesn't do activity	A1	3	More	A7	3	More	A6	3	More	A6	0	Doesn't do activity	A1	3	More	A6	2	No change	A5	7	6	7
570	A5 A1 A1 A1 A7 A5 A6 A1 A8 A6 A6 A7 A1 A6 A7	2	No change	A5	0	Doesn't do activity	A1	0	Doesn't do activity	A1	0	Doesn't do activity	A1	3	More	A7	2	No change	A5	3	More	A6	0	Doesn't do activity	A1	3	More	A8	3	More	A6	3	More	A6	3	More	A7	0	Doesn't do activity	A1	3	More	A6	3	More	A7	7	6	5
571	A1 A1 A1 A1 A8 A1 A8 A1 A8 A7 A8 A8 A1 A8 A8	0	Doesn't do activity	A1	0	Doesn't do activity	A1	0	Doesn't do activity	A1	0	Doesn't do activity	A1	3	More	A8	0	Doesn't do activity	A1	3	More	A8	0	Doesn't do activity	A1	3	More	A8	3	More	A7	3	More	A8	3	More	A8	0	Doesn't do activity	A1	3	More	A8	3	More	A8	7	7	7
572	A1 A3 A2 A3 A5 A5 A3 A5 A1 A1 A7 A5 A1 A6 A5	0	Doesn't do activity	A1	1	Less	A3	1	Less	A2	1	Less	A3	2	No change	A5	2	No change	A5	1	Less	A3	2	No change	A5	0	Doesn't do activity	A1	0	Doesn't do activity	A1	3	More	A7	2	No change	A5	0	Doesn't do activity	A1	3	More	A6	2	No change	A5	7	5	7
573	A5 A6 A5 A1 A8 A5 A5 A1 A1 A6 A5 A8 A1 A5 A8	2	No change	A5	3	More	A6	2	No change	A5	0	Doesn't do activity	A1	3	More	A8	2	No change	A5	2	No change	A5	0	Doesn't do activity	A1	0	Doesn't do activity	A1	3	More	A6	2	No change	A5	3	More	A8	0	Doesn't do activity	A1	2	No change	A5	3	More	A8	7	7	7
574	A6 A1 A1 A1 A6 A1 A5 A1 A1 A1 A5 A5 A1 A6 A5	3	More	A6	0	Doesn't do activity	A1	0	Doesn't do activity	A1	0	Doesn't do activity	A1	3	More	A6	0	Doesn't do activity	A1	2	No change	A5	0	Doesn't do activity	A1	0	Doesn't do activity	A1	0	Doesn't do activity	A1	2	No change	A5	2	No change	A5	0	Doesn't do activity	A1	3	More	A6	2	No change	A5	5	4	4
575	A1 A5 A1 A5 A7 A6 A7 A1 A1 A4 A5 A5 A1 A7 A8	0	Doesn't do activity	A1	2	No change	A5	0	Doesn't do activity	A1	2	No change	A5	3	More	A7	3	More	A6	3	More	A7	0	Doesn't do activity	A1	0	Doesn't do activity	A1	1	Less	A4	2	No change	A5	2	No change	A5	0	Doesn't do activity	A1	3	More	A7	3	More	A8	7	5	5
577	A5 A1 A1 A1 A5 A1 A7 A1 A1 A1 A1 A7 A1 A8 A5	2	No change	A5	0	Doesn't do activity	A1	0	Doesn't do activity	A1	0	Doesn't do activity	A1	2	No change	A5	0	Doesn't do activity	A1	3	More	A7	0	Doesn't do activity	A1	0	Doesn't do activity	A1	0	Doesn't do activity	A1	0	Doesn't do activity	A1	3	More	A7	0	Doesn't do activity	A1	3	More	A8	2	No change	A5	7	6	6
580	A1 A5 A1 A1 A5 A1 A6 A1 A5 A1 A2 A7 A1 A6 A5	0	Doesn't do activity	A1	2	No change	A5	0	Doesn't do activity	A1	0	Doesn't do activity	A1	2	No change	A5	0	Doesn't do activity	A1	3	More	A6	0	Doesn't do activity	A1	2	No change	A5	0	Doesn't do activity	A1	1	Less	A2	3	More	A7	0	Doesn't do activity	A1	3	More	A6	2	No change	A5	7	4	4
581	A3 A3 A3 A5 A7 A8 A8 A6 A1 A7 A4 A7 A3 A7 A8	1	Less	A3	1	Less	A3	1	Less	A3	2	No change	A5	3	More	A7	3	More	A8	3	More	A8	3	More	A6	0	Doesn't do activity	A1	3	More	A7	1	Less	A4	3	More	A7	1	Less	A3	3	More	A7	3	More	A8	7	7	7
583	A1 A1 A1 A1 A8 A1 A4 A1 A1 A7 A1 A8 A1 A8 A8	0	Doesn't do activity	A1	0	Doesn't do activity	A1	0	Doesn't do activity	A1	0	Doesn't do activity	A1	3	More	A8	0	Doesn't do activity	A1	1	Less	A4	0	Doesn't do activity	A1	0	Doesn't do activity	A1	3	More	A7	0	Doesn't do activity	A1	3	More	A8	0	Doesn't do activity	A1	3	More	A8	3	More	A8	7	7	7
584	A5 A5 A2 A5 A6 A1 A5 A1 A1 A7 A6 A5 A1 A7 A7	2	No change	A5	2	No change	A5	1	Less	A2	2	No change	A5	3	More	A6	0	Doesn't do activity	A1	2	No change	A5	0	Doesn't do activity	A1	0	Doesn't do activity	A1	3	More	A7	3	More	A6	2	No change	A5	0	Doesn't do activity	A1	3	More	A7	3	More	A7	7	7	5
585	A4 A4 A1 A1 A4 A1 A4 A1 A1 A1 A2 A7 A1 A7 A1	1	Less	A4	1	Less	A4	0	Doesn't do activity	A1	0	Doesn't do activity	A1	1	Less	A4	0	Doesn't do activity	A1	1	Less	A4	0	Doesn't do activity	A1	0	Doesn't do activity	A1	0	Doesn't do activity	A1	1	Less	A2	3	More	A7	0	Doesn't do activity	A1	3	More	A7	0	Doesn't do activity	A1	6	4	5
587	A1 A5 A1 A1 A5 A5 A5 A1 A1 A5 A5 A6 A1 A5 A5	0	Doesn't do activity	A1	2	No change	A5	0	Doesn't do activity	A1	0	Doesn't do activity	A1	2	No change	A5	2	No change	A5	2	No change	A5	0	Doesn't do activity	A1	0	Doesn't do activity	A1	2	No change	A5	2	No change	A5	3	More	A6	0	Doesn't do activity	A1	2	No change	A5	2	No change	A5	7	7	6
590	A1 A4 A5 A6 A6 A5 A4 A6 A1 A1 A2 A2 A1 A1 A5	0	Doesn't do activity	A1	1	Less	A4	2	No change	A5	3	More	A6	3	More	A6	2	No change	A5	1	Less	A4	3	More	A6	0	Doesn't do activity	A1	0	Doesn't do activity	A1	1	Less	A2	1	Less	A2	0	Doesn't do activity	A1	0	Doesn't do activity	A1	2	No change	A5	5	5	5
591	A1 A2 A1 A2 A5 A1 A2 A1 A1 A8 A7 A7 A1 A8 A8	0	Doesn't do activity	A1	1	Less	A2	0	Doesn't do activity	A1	1	Less	A2	2	No change	A5	0	Doesn't do activity	A1	1	Less	A2	0	Doesn't do activity	A1	0	Doesn't do activity	A1	3	More	A8	3	More	A7	3	More	A7	0	Doesn't do activity	A1	3	More	A8	3	More	A8	7	7	4
594	A1 A1 A1 A1 A6 A1 A6 A1 A1 A5 A7 A7 A1 A8 A8	0	Doesn't do activity	A1	0	Doesn't do activity	A1	0	Doesn't do activity	A1	0	Doesn't do activity	A1	3	More	A6	0	Doesn't do activity	A1	3	More	A6	0	Doesn't do activity	A1	0	Doesn't do activity	A1	2	No change	A5	3	More	A7	3	More	A7	0	Doesn't do activity	A1	3	More	A8	3	More	A8	7	4	7
595	A7 A1 A3 A1 A5 A1 A4 A1 A1 A5 A3 A6 A3 A7 A6	3	More	A7	0	Doesn't do activity	A1	1	Less	A3	0	Doesn't do activity	A1	2	No change	A5	0	Doesn't do activity	A1	1	Less	A4	0	Doesn't do activity	A1	0	Doesn't do activity	A1	2	No change	A5	1	Less	A3	3	More	A6	1	Less	A3	3	More	A7	3	More	A6	7	5	7
596	A1 A1 A1 A1 A6 A1 A6 A1 A6 A1 A6 A5 A1 A6 A5	0	Doesn't do activity	A1	0	Doesn't do activity	A1	0	Doesn't do activity	A1	0	Doesn't do activity	A1	3	More	A6	0	Doesn't do activity	A1	3	More	A6	0	Doesn't do activity	A1	3	More	A6	0	Doesn't do activity	A1	3	More	A6	2	No change	A5	0	Doesn't do activity	A1	3	More	A6	2	No change	A5	5	5	4
597	A5 A6 A5 A1 A7 A5 A4 A1 A1 A4 A2 A5 A1 A8 A5	2	No change	A5	3	More	A6	2	No change	A5	0	Doesn't do activity	A1	3	More	A7	2	No change	A5	1	Less	A4	0	Doesn't do activity	A1	0	Doesn't do activity	A1	1	Less	A4	1	Less	A2	2	No change	A5	0	Doesn't do activity	A1	3	More	A8	2	No change	A5	7	7	7
598	A1 A1 A1 A1 A7 A7 A5 A1 A1 A3 A7 A7 A1 A8 A5	0	Doesn't do activity	A1	0	Doesn't do activity	A1	0	Doesn't do activity	A1	0	Doesn't do activity	A1	3	More	A7	3	More	A7	2	No change	A5	0	Doesn't do activity	A1	0	Doesn't do activity	A1	1	Less	A3	3	More	A7	3	More	A7	0	Doesn't do activity	A1	3	More	A8	2	No change	A5	7	6	7
599	A7 A5 A5 A1 A7 A1 A6 A1 A1 A1 A4 A6 A1 A6 A5	3	More	A7	2	No change	A5	2	No change	A5	0	Doesn't do activity	A1	3	More	A7	0	Doesn't do activity	A1	3	More	A6	0	Doesn't do activity	A1	0	Doesn't do activity	A1	0	Doesn't do activity	A1	1	Less	A4	3	More	A6	0	Doesn't do activity	A1	3	More	A6	2	No change	A5	7	7	7
600	A5 A1 A1 A1 A1 A1 A3 A1 A1 A1 A2 A5 A1 A5 A2	2	No change	A5	0	Doesn't do activity	A1	0	Doesn't do activity	A1	0	Doesn't do activity	A1	0	Doesn't do activity	A1	0	Doesn't do activity	A1	1	Less	A3	0	Doesn't do activity	A1	0	Doesn't do activity	A1	0	Doesn't do activity	A1	1	Less	A2	2	No change	A5	0	Doesn't do activity	A1	2	No change	A5	1	Less	A2	6	6	6
601	A4 A5 A5 A1 A5 A1 A6 A1 A1 A1 A6 A5 A1 A6 A6	1	Less	A4	2	No change	A5	2	No change	A5	0	Doesn't do activity	A1	2	No change	A5	0	Doesn't do activity	A1	3	More	A6	0	Doesn't do activity	A1	0	Doesn't do activity	A1	0	Doesn't do activity	A1	3	More	A6	2	No change	A5	0	Doesn't do activity	A1	3	More	A6	3	More	A6	7	5	7
603	A1 A1 A1 A1 A6 A1 A5 A1 A1 A1 A4 A6 A1 A6 A6	0	Doesn't do activity	A1	0	Doesn't do activity	A1	0	Doesn't do activity	A1	0	Doesn't do activity	A1	3	More	A6	0	Doesn't do activity	A1	2	No change	A5	0	Doesn't do activity	A1	0	Doesn't do activity	A1	0	Doesn't do activity	A1	1	Less	A4	3	More	A6	0	Doesn't do activity	A1	3	More	A6	3	More	A6	7	5	7
604	A5 A1 A5 A5 A8 A1 A7 A6 A5 A1 A7 A6 A1 A7 A8	2	No change	A5	0	Doesn't do activity	A1	2	No change	A5	2	No change	A5	3	More	A8	0	Doesn't do activity	A1	3	More	A7	3	More	A6	2	No change	A5	0	Doesn't do activity	A1	3	More	A7	3	More	A6	0	Doesn't do activity	A1	3	More	A7	3	More	A8	6	4	5
605	A3 A3 A5 A1 A8 A5 A8 A1 A1 A5 A6 A5 A1 A7 A5	1	Less	A3	1	Less	A3	2	No change	A5	0	Doesn't do activity	A1	3	More	A8	2	No change	A5	3	More	A8	0	Doesn't do activity	A1	0	Doesn't do activity	A1	2	No change	A5	3	More	A6	2	No change	A5	0	Doesn't do activity	A1	3	More	A7	2	No change	A5	7	4	4
606	A5 A5 A5 A1 A7 A5 A5 A1 A8 A1 A4 A4 A5 A6 A5	2	No change	A5	2	No change	A5	2	No change	A5	0	Doesn't do activity	A1	3	More	A7	2	No change	A5	2	No change	A5	0	Doesn't do activity	A1	3	More	A8	0	Doesn't do activity	A1	1	Less	A4	1	Less	A4	2	No change	A5	3	More	A6	2	No change	A5	7	5	4
607	A1 A2 A2 A1 A8 A1 A7 A1 A1 A1 A8 A7 A1 A8 A7	0	Doesn't do activity	A1	1	Less	A2	1	Less	A2	0	Doesn't do activity	A1	3	More	A8	0	Doesn't do activity	A1	3	More	A7	0	Doesn't do activity	A1	0	Doesn't do activity	A1	0	Doesn't do activity	A1	3	More	A8	3	More	A7	0	Doesn't do activity	A1	3	More	A8	3	More	A7	7	7	7
608	A1 A5 A1 A6 A8 A7 A7 A1 A1 A6 A5 A7 A1 A8 A5	0	Doesn't do activity	A1	2	No change	A5	0	Doesn't do activity	A1	3	More	A6	3	More	A8	3	More	A7	3	More	A7	0	Doesn't do activity	A1	0	Doesn't do activity	A1	3	More	A6	2	No change	A5	3	More	A7	0	Doesn't do activity	A1	3	More	A8	2	No change	A5	7	7	7
610	A5 A5 A5 A1 A8 A1 A5 A1 A6 A5 A6 A5 A1 A8 A6	2	No change	A5	2	No change	A5	2	No change	A5	0	Doesn't do activity	A1	3	More	A8	0	Doesn't do activity	A1	2	No change	A5	0	Doesn't do activity	A1	3	More	A6	2	No change	A5	3	More	A6	2	No change	A5	0	Doesn't do activity	A1	3	More	A8	3	More	A6	7	5	5
611	A8 A1 A1 A1 A1 A8 A8 A1 A8 A5 A8 A8 A1 A8 A6	3	More	A8	0	Doesn't do activity	A1	0	Doesn't do activity	A1	0	Doesn't do activity	A1	0	Doesn't do activity	A1	3	More	A8	3	More	A8	0	Doesn't do activity	A1	3	More	A8	2	No change	A5	3	More	A8	3	More	A8	0	Doesn't do activity	A1	3	More	A8	3	More	A6	7	6	7
614	A1 A3 A1 A1 A3 A1 A3 A1 A1 A1 A2 A3 A1 A6 A2	0	Doesn't do activity	A1	1	Less	A3	0	Doesn't do activity	A1	0	Doesn't do activity	A1	1	Less	A3	0	Doesn't do activity	A1	1	Less	A3	0	Doesn't do activity	A1	0	Doesn't do activity	A1	0	Doesn't do activity	A1	1	Less	A2	1	Less	A3	0	Doesn't do activity	A1	3	More	A6	1	Less	A2	6	5	5
615	A1 A1 A5 A1 A4 A8 A8 A1 A1 A6 A4 A7 A1 A7 A8	0	Doesn't do activity	A1	0	Doesn't do activity	A1	2	No change	A5	0	Doesn't do activity	A1	1	Less	A4	3	More	A8	3	More	A8	0	Doesn't do activity	A1	0	Doesn't do activity	A1	3	More	A6	1	Less	A4	3	More	A7	0	Doesn't do activity	A1	3	More	A7	3	More	A8	7	7	6
616	A1 A6 A1 A1 A5 A1 A8 A1 A1 A1 A6 A5 A1 A8 A6	0	Doesn't do activity	A1	3	More	A6	0	Doesn't do activity	A1	0	Doesn't do activity	A1	2	No change	A5	0	Doesn't do activity	A1	3	More	A8	0	Doesn't do activity	A1	0	Doesn't do activity	A1	0	Doesn't do activity	A1	3	More	A6	2	No change	A5	0	Doesn't do activity	A1	3	More	A8	3	More	A6	7	4	4
617	A6 A3 A6 A1 A7 A1 A4 A1 A8 A6 A5 A8 A1 A8 A6	3	More	A6	1	Less	A3	3	More	A6	0	Doesn't do activity	A1	3	More	A7	0	Doesn't do activity	A1	1	Less	A4	0	Doesn't do activity	A1	3	More	A8	3	More	A6	2	No change	A5	3	More	A8	0	Doesn't do activity	A1	3	More	A8	3	More	A6	4	4	4
618	A5 A5 A2 A6 A5 A7 A4 A6 A1 A1 A2 A7 A1 A7 A7	2	No change	A5	2	No change	A5	1	Less	A2	3	More	A6	2	No change	A5	3	More	A7	1	Less	A4	3	More	A6	0	Doesn't do activity	A1	0	Doesn't do activity	A1	1	Less	A2	3	More	A7	0	Doesn't do activity	A1	3	More	A7	3	More	A7	7	5	3
621	A1 A5 A1 A1 A5 A1 A6 A1 A1 A5 A5 A5 A1 A6 A5	0	Doesn't do activity	A1	2	No change	A5	0	Doesn't do activity	A1	0	Doesn't do activity	A1	2	No change	A5	0	Doesn't do activity	A1	3	More	A6	0	Doesn't do activity	A1	0	Doesn't do activity	A1	2	No change	A5	2	No change	A5	2	No change	A5	0	Doesn't do activity	A1	3	More	A6	2	No change	A5	7	7	4
624	A1 A1 A1 A1 A5 A5 A8 A1 A4 A8 A8 A8 A1 A8 A8	0	Doesn't do activity	A1	0	Doesn't do activity	A1	0	Doesn't do activity	A1	0	Doesn't do activity	A1	2	No change	A5	2	No change	A5	3	More	A8	0	Doesn't do activity	A1	1	Less	A4	3	More	A8	3	More	A8	3	More	A8	0	Doesn't do activity	A1	3	More	A8	3	More	A8	7	4	4
625	A1 A3 A2 A4 A6 A1 A5 A1 A1 A1 A2 A5 A1 A6 A6	0	Doesn't do activity	A1	1	Less	A3	1	Less	A2	1	Less	A4	3	More	A6	0	Doesn't do activity	A1	2	No change	A5	0	Doesn't do activity	A1	0	Doesn't do activity	A1	0	Doesn't do activity	A1	1	Less	A2	2	No change	A5	0	Doesn't do activity	A1	3	More	A6	3	More	A6	7	5	6
627	A5 A4 A2 A1 A8 A1 A2 A1 A7 A5 A4 A4 A2 A7 A5	2	No change	A5	1	Less	A4	1	Less	A2	0	Doesn't do activity	A1	3	More	A8	0	Doesn't do activity	A1	1	Less	A2	0	Doesn't do activity	A1	3	More	A7	2	No change	A5	1	Less	A4	1	Less	A4	1	Less	A2	3	More	A7	2	No change	A5	7	7	7
628	A3 A1 A1 A6 A1 A1 A3 A1 A6 A1 A5 A3 A1 A7 A8	1	Less	A3	0	Doesn't do activity	A1	0	Doesn't do activity	A1	3	More	A6	0	Doesn't do activity	A1	0	Doesn't do activity	A1	1	Less	A3	0	Doesn't do activity	A1	3	More	A6	0	Doesn't do activity	A1	2	No change	A5	1	Less	A3	0	Doesn't do activity	A1	3	More	A7	3	More	A8	7	7	7
629	A1 A2 A5 A1 A8 A1 A1 A1 A1 A6 A8 A6 A1 A5 A5	0	Doesn't do activity	A1	1	Less	A2	2	No change	A5	0	Doesn't do activity	A1	3	More	A8	0	Doesn't do activity	A1	0	Doesn't do activity	A1	0	Doesn't do activity	A1	0	Doesn't do activity	A1	3	More	A6	3	More	A8	3	More	A6	0	Doesn't do activity	A1	2	No change	A5	2	No change	A5	7	4	6
631	A5 A8 A5 A1 A6 A1 A8 A1 A1 A8 A8 A5 A1 A8 A8	2	No change	A5	3	More	A8	2	No change	A5	0	Doesn't do activity	A1	3	More	A6	0	Doesn't do activity	A1	3	More	A8	0	Doesn't do activity	A1	0	Doesn't do activity	A1	3	More	A8	3	More	A8	2	No change	A5	0	Doesn't do activity	A1	3	More	A8	3	More	A8	7	7	6
632	A1 A1 A1 A1 A8 A1 A1 A1 A1 A7 A1 A5 A1 A7 A8	0	Doesn't do activity	A1	0	Doesn't do activity	A1	0	Doesn't do activity	A1	0	Doesn't do activity	A1	3	More	A8	0	Doesn't do activity	A1	0	Doesn't do activity	A1	0	Doesn't do activity	A1	0	Doesn't do activity	A1	3	More	A7	0	Doesn't do activity	A1	2	No change	A5	0	Doesn't do activity	A1	3	More	A7	3	More	A8	7	6	4
634	A4 A4 A3 A1 A6 A1 A3 A1 A6 A1 A5 A4 A1 A5 A5	1	Less	A4	1	Less	A4	1	Less	A3	0	Doesn't do activity	A1	3	More	A6	0	Doesn't do activity	A1	1	Less	A3	0	Doesn't do activity	A1	3	More	A6	0	Doesn't do activity	A1	2	No change	A5	1	Less	A4	0	Doesn't do activity	A1	2	No change	A5	2	No change	A5	7	5	4
635	A1 A1 A1 A1 A5 A1 A6 A1 A6 A8 A5 A4 A1 A5 A6	0	Doesn't do activity	A1	0	Doesn't do activity	A1	0	Doesn't do activity	A1	0	Doesn't do activity	A1	2	No change	A5	0	Doesn't do activity	A1	3	More	A6	0	Doesn't do activity	A1	3	More	A6	3	More	A8	2	No change	A5	1	Less	A4	0	Doesn't do activity	A1	2	No change	A5	3	More	A6	7	4	4
637	A5 A4 A3 A1 A6 A6 A5 A1 A1 A7 A6 A7 A1 A6 A7	2	No change	A5	1	Less	A4	1	Less	A3	0	Doesn't do activity	A1	3	More	A6	3	More	A6	2	No change	A5	0	Doesn't do activity	A1	0	Doesn't do activity	A1	3	More	A7	3	More	A6	3	More	A7	0	Doesn't do activity	A1	3	More	A6	3	More	A7	7	6	6
638	A5 A5 A5 A6 A5 A1 A5 A1 A4 A5 A5 A6 A3 A5 A5	2	No change	A5	2	No change	A5	2	No change	A5	3	More	A6	2	No change	A5	0	Doesn't do activity	A1	2	No change	A5	0	Doesn't do activity	A1	1	Less	A4	2	No change	A5	2	No change	A5	3	More	A6	1	Less	A3	2	No change	A5	2	No change	A5	7	7	7
639	A5 A5 A5 A1 A5 A6 A7 A1 A7 A5 A7 A7 A5 A8 A8	2	No change	A5	2	No change	A5	2	No change	A5	0	Doesn't do activity	A1	2	No change	A5	3	More	A6	3	More	A7	0	Doesn't do activity	A1	3	More	A7	2	No change	A5	3	More	A7	3	More	A7	2	No change	A5	3	More	A8	3	More	A8	7	7	4
644	A1 A2 A2 A1 A5 A6 A7 A1 A1 A1 A2 A4 A1 A6 A5	0	Doesn't do activity	A1	1	Less	A2	1	Less	A2	0	Doesn't do activity	A1	2	No change	A5	3	More	A6	3	More	A7	0	Doesn't do activity	A1	0	Doesn't do activity	A1	0	Doesn't do activity	A1	1	Less	A2	1	Less	A4	0	Doesn't do activity	A1	3	More	A6	2	No change	A5	7	7	6
647	A5 A5 A1 A1 A6 A6 A6 A1 A1 A1 A1 A6 A1 A6 A6	2	No change	A5	2	No change	A5	0	Doesn't do activity	A1	0	Doesn't do activity	A1	3	More	A6	3	More	A6	3	More	A6	0	Doesn't do activity	A1	0	Doesn't do activity	A1	0	Doesn't do activity	A1	0	Doesn't do activity	A1	3	More	A6	0	Doesn't do activity	A1	3	More	A6	3	More	A6	7	7	7
648	A1 A7 A5 A1 A7 A6 A1 A1 A6 A1 A2 A7 A1 A8 A7	0	Doesn't do activity	A1	3	More	A7	2	No change	A5	0	Doesn't do activity	A1	3	More	A7	3	More	A6	0	Doesn't do activity	A1	0	Doesn't do activity	A1	3	More	A6	0	Doesn't do activity	A1	1	Less	A2	3	More	A7	0	Doesn't do activity	A1	3	More	A8	3	More	A7	6	5	3
649	A1 A1 A1 A1 A7 A1 A2 A1 A1 A1 A8 A1 A1 A8 A8	0	Doesn't do activity	A1	0	Doesn't do activity	A1	0	Doesn't do activity	A1	0	Doesn't do activity	A1	3	More	A7	0	Doesn't do activity	A1	1	Less	A2	0	Doesn't do activity	A1	0	Doesn't do activity	A1	0	Doesn't do activity	A1	3	More	A8	0	Doesn't do activity	A1	0	Doesn't do activity	A1	3	More	A8	3	More	A8	7	7	7
650	A8 A1 A1 A1 A7 A1 A8 A1 A1 A6 A3 A8 A1 A8 A8	3	More	A8	0	Doesn't do activity	A1	0	Doesn't do activity	A1	0	Doesn't do activity	A1	3	More	A7	0	Doesn't do activity	A1	3	More	A8	0	Doesn't do activity	A1	0	Doesn't do activity	A1	3	More	A6	1	Less	A3	3	More	A8	0	Doesn't do activity	A1	3	More	A8	3	More	A8	7	7	7
652	A5 A5 A1 A8 A6 A5 A6 A1 A1 A1 A1 A5 A1 A7 A5	2	No change	A5	2	No change	A5	0	Doesn't do activity	A1	3	More	A8	3	More	A6	2	No change	A5	3	More	A6	0	Doesn't do activity	A1	0	Doesn't do activity	A1	0	Doesn't do activity	A1	0	Doesn't do activity	A1	2	No change	A5	0	Doesn't do activity	A1	3	More	A7	2	No change	A5	5	5	4
654	A5 A5 A5 A5 A6 A6 A6 A5 A5 A5 A6 A5 A5 A6 A6	2	No change	A5	2	No change	A5	2	No change	A5	2	No change	A5	3	More	A6	3	More	A6	3	More	A6	2	No change	A5	2	No change	A5	2	No change	A5	3	More	A6	2	No change	A5	2	No change	A5	3	More	A6	3	More	A6	7	4	5
655	A1 A6 A3 A5 A8 A7 A7 A1 A1 A7 A7 A7 A1 A8 A8	0	Doesn't do activity	A1	3	More	A6	1	Less	A3	2	No change	A5	3	More	A8	3	More	A7	3	More	A7	0	Doesn't do activity	A1	0	Doesn't do activity	A1	3	More	A7	3	More	A7	3	More	A7	0	Doesn't do activity	A1	3	More	A8	3	More	A8	7	7	7
656	A1 A1 A1 A1 A7 A1 A1 A1 A1 A8 A7 A8 A1 A8 A8	0	Doesn't do activity	A1	0	Doesn't do activity	A1	0	Doesn't do activity	A1	0	Doesn't do activity	A1	3	More	A7	0	Doesn't do activity	A1	0	Doesn't do activity	A1	0	Doesn't do activity	A1	0	Doesn't do activity	A1	3	More	A8	3	More	A7	3	More	A8	0	Doesn't do activity	A1	3	More	A8	3	More	A8	7	7	2
658	A2 A2 A2 A1 A5 A4 A4 A1 A1 A3 A2 A4 A1 A3 A5	1	Less	A2	1	Less	A2	1	Less	A2	0	Doesn't do activity	A1	2	No change	A5	1	Less	A4	1	Less	A4	0	Doesn't do activity	A1	0	Doesn't do activity	A1	1	Less	A3	1	Less	A2	1	Less	A4	0	Doesn't do activity	A1	1	Less	A3	2	No change	A5	7	7	7
659	A1 A2 A2 A1 A6 A1 A1 A1 A1 A6 A1 A6 A1 A1 A5	0	Doesn't do activity	A1	1	Less	A2	1	Less	A2	0	Doesn't do activity	A1	3	More	A6	0	Doesn't do activity	A1	0	Doesn't do activity	A1	0	Doesn't do activity	A1	0	Doesn't do activity	A1	3	More	A6	0	Doesn't do activity	A1	3	More	A6	0	Doesn't do activity	A1	0	Doesn't do activity	A1	2	No change	A5	7	7	6
660	A1 A1 A1 A1 A7 A6 A2 A1 A1 A8 A4 A6 A1 A4 A5	0	Doesn't do activity	A1	0	Doesn't do activity	A1	0	Doesn't do activity	A1	0	Doesn't do activity	A1	3	More	A7	3	More	A6	1	Less	A2	0	Doesn't do activity	A1	0	Doesn't do activity	A1	3	More	A8	1	Less	A4	3	More	A6	0	Doesn't do activity	A1	1	Less	A4	2	No change	A5	7	6	6
661	A1 A4 A3 A3 A6 A5 A3 A1 A1 A6 A6 A2 A1 A5 A5	0	Doesn't do activity	A1	1	Less	A4	1	Less	A3	1	Less	A3	3	More	A6	2	No change	A5	1	Less	A3	0	Doesn't do activity	A1	0	Doesn't do activity	A1	3	More	A6	3	More	A6	1	Less	A2	0	Doesn't do activity	A1	2	No change	A5	2	No change	A5	7	4	6
662	A8 A8 A2 A5 A8 A5 A5 A5 A5 A5 A2 A8 A5 A8 A8	3	More	A8	3	More	A8	1	Less	A2	2	No change	A5	3	More	A8	2	No change	A5	2	No change	A5	2	No change	A5	2	No change	A5	2	No change	A5	1	Less	A2	3	More	A8	2	No change	A5	3	More	A8	3	More	A8	7	4	7
663	A7 A5 A5 A1 A7 A1 A7 A1 A1 A1 A7 A7 A1 A8 A7	3	More	A7	2	No change	A5	2	No change	A5	0	Doesn't do activity	A1	3	More	A7	0	Doesn't do activity	A1	3	More	A7	0	Doesn't do activity	A1	0	Doesn't do activity	A1	0	Doesn't do activity	A1	3	More	A7	3	More	A7	0	Doesn't do activity	A1	3	More	A8	3	More	A7	7	4	7
664	A1 A1 A2 A1 A4 A1 A1 A1 A1 A5 A2 A5 A1 A4 A5	0	Doesn't do activity	A1	0	Doesn't do activity	A1	1	Less	A2	0	Doesn't do activity	A1	1	Less	A4	0	Doesn't do activity	A1	0	Doesn't do activity	A1	0	Doesn't do activity	A1	0	Doesn't do activity	A1	2	No change	A5	1	Less	A2	2	No change	A5	0	Doesn't do activity	A1	1	Less	A4	2	No change	A5	7	6	4
665	A6 A1 A1 A1 A6 A1 A1 A1 A1 A5 A2 A7 A1 A6 A8	3	More	A6	0	Doesn't do activity	A1	0	Doesn't do activity	A1	0	Doesn't do activity	A1	3	More	A6	0	Doesn't do activity	A1	0	Doesn't do activity	A1	0	Doesn't do activity	A1	0	Doesn't do activity	A1	2	No change	A5	1	Less	A2	3	More	A7	0	Doesn't do activity	A1	3	More	A6	3	More	A8	7	7	7
666	A1 A1 A1 A1 A5 A5 A1 A1 A1 A5 A1 A5 A1 A5 A5	0	Doesn't do activity	A1	0	Doesn't do activity	A1	0	Doesn't do activity	A1	0	Doesn't do activity	A1	2	No change	A5	2	No change	A5	0	Doesn't do activity	A1	0	Doesn't do activity	A1	0	Doesn't do activity	A1	2	No change	A5	0	Doesn't do activity	A1	2	No change	A5	0	Doesn't do activity	A1	2	No change	A5	2	No change	A5	7	7	7
667	A5 A1 A3 A5 A5 A5 A5 A1 A6 A1 A7 A6 A1 A5 A6	2	No change	A5	0	Doesn't do activity	A1	1	Less	A3	2	No change	A5	2	No change	A5	2	No change	A5	2	No change	A5	0	Doesn't do activity	A1	3	More	A6	0	Doesn't do activity	A1	3	More	A7	3	More	A6	0	Doesn't do activity	A1	2	No change	A5	3	More	A6	4	4	4
668	A1 A2 A2 A1 A5 A1 A3 A1 A1 A6 A5 A6 A1 A6 A4	0	Doesn't do activity	A1	1	Less	A2	1	Less	A2	0	Doesn't do activity	A1	2	No change	A5	0	Doesn't do activity	A1	1	Less	A3	0	Doesn't do activity	A1	0	Doesn't do activity	A1	3	More	A6	2	No change	A5	3	More	A6	0	Doesn't do activity	A1	3	More	A6	1	Less	A4	7	7	7
669	A1 A5 A1 A1 A7 A1 A5 A1 A1 A5 A6 A5 A1 A6 A6	0	Doesn't do activity	A1	2	No change	A5	0	Doesn't do activity	A1	0	Doesn't do activity	A1	3	More	A7	0	Doesn't do activity	A1	2	No change	A5	0	Doesn't do activity	A1	0	Doesn't do activity	A1	2	No change	A5	3	More	A6	2	No change	A5	0	Doesn't do activity	A1	3	More	A6	3	More	A6	7	7	6
670	A1 A1 A1 A1 A8 A7 A8 A1 A1 A1 A1 A8 A1 A8 A8	0	Doesn't do activity	A1	0	Doesn't do activity	A1	0	Doesn't do activity	A1	0	Doesn't do activity	A1	3	More	A8	3	More	A7	3	More	A8	0	Doesn't do activity	A1	0	Doesn't do activity	A1	0	Doesn't do activity	A1	0	Doesn't do activity	A1	3	More	A8	0	Doesn't do activity	A1	3	More	A8	3	More	A8	7	4	4
673	A5 A1 A1 A1 A7 A1 A6 A1 A6 A6 A6 A6 A1 A6 A6	2	No change	A5	0	Doesn't do activity	A1	0	Doesn't do activity	A1	0	Doesn't do activity	A1	3	More	A7	0	Doesn't do activity	A1	3	More	A6	0	Doesn't do activity	A1	3	More	A6	3	More	A6	3	More	A6	3	More	A6	0	Doesn't do activity	A1	3	More	A6	3	More	A6	7	7	7
674	A6 A1 A1 A1 A5 A5 A6 A1 A1 A5 A5 A5 A1 A5 A5	3	More	A6	0	Doesn't do activity	A1	0	Doesn't do activity	A1	0	Doesn't do activity	A1	2	No change	A5	2	No change	A5	3	More	A6	0	Doesn't do activity	A1	0	Doesn't do activity	A1	2	No change	A5	2	No change	A5	2	No change	A5	0	Doesn't do activity	A1	2	No change	A5	2	No change	A5	7	7	7
676	A1 A1 A1 A1 A7 A1 A6 A1 A1 A1 A1 A7 A1 A7 A7	0	Doesn't do activity	A1	0	Doesn't do activity	A1	0	Doesn't do activity	A1	0	Doesn't do activity	A1	3	More	A7	0	Doesn't do activity	A1	3	More	A6	0	Doesn't do activity	A1	0	Doesn't do activity	A1	0	Doesn't do activity	A1	0	Doesn't do activity	A1	3	More	A7	0	Doesn't do activity	A1	3	More	A7	3	More	A7	7	4	5
677	A1 A1 A2 A1 A5 A1 A1 A1 A1 A6 A2 A5 A1 A7 A6	0	Doesn't do activity	A1	0	Doesn't do activity	A1	1	Less	A2	0	Doesn't do activity	A1	2	No change	A5	0	Doesn't do activity	A1	0	Doesn't do activity	A1	0	Doesn't do activity	A1	0	Doesn't do activity	A1	3	More	A6	1	Less	A2	2	No change	A5	0	Doesn't do activity	A1	3	More	A7	3	More	A6	7	7	7
679	A4 A1 A1 A1 A3 A1 A6 A1 A1 A6 A6 A6 A1 A6 A6	1	Less	A4	0	Doesn't do activity	A1	0	Doesn't do activity	A1	0	Doesn't do activity	A1	1	Less	A3	0	Doesn't do activity	A1	3	More	A6	0	Doesn't do activity	A1	0	Doesn't do activity	A1	3	More	A6	3	More	A6	3	More	A6	0	Doesn't do activity	A1	3	More	A6	3	More	A6	7	5	6
680	A8 A1 A1 A1 A6 A8 A7 A1 A1 A1 A2 A8 A1 A8 A7	3	More	A8	0	Doesn't do activity	A1	0	Doesn't do activity	A1	0	Doesn't do activity	A1	3	More	A6	3	More	A8	3	More	A7	0	Doesn't do activity	A1	0	Doesn't do activity	A1	0	Doesn't do activity	A1	1	Less	A2	3	More	A8	0	Doesn't do activity	A1	3	More	A8	3	More	A7	7	7	7
681	A1 A5 A5 A1 A7 A6 A1 A1 A1 A1 A3 A5 A1 A6 A5	0	Doesn't do activity	A1	2	No change	A5	2	No change	A5	0	Doesn't do activity	A1	3	More	A7	3	More	A6	0	Doesn't do activity	A1	0	Doesn't do activity	A1	0	Doesn't do activity	A1	0	Doesn't do activity	A1	1	Less	A3	2	No change	A5	0	Doesn't do activity	A1	3	More	A6	2	No change	A5	7	4	4
682	A1 A1 A1 A1 A1 A5 A7 A1 A6 A6 A6 A7 A1 A8 A8	0	Doesn't do activity	A1	0	Doesn't do activity	A1	0	Doesn't do activity	A1	0	Doesn't do activity	A1	0	Doesn't do activity	A1	2	No change	A5	3	More	A7	0	Doesn't do activity	A1	3	More	A6	3	More	A6	3	More	A6	3	More	A7	0	Doesn't do activity	A1	3	More	A8	3	More	A8	7	7	5
683	A2 A1 A1 A1 A6 A6 A2 A1 A5 A1 A7 A1 A1 A7 A8	1	Less	A2	0	Doesn't do activity	A1	0	Doesn't do activity	A1	0	Doesn't do activity	A1	3	More	A6	3	More	A6	1	Less	A2	0	Doesn't do activity	A1	2	No change	A5	0	Doesn't do activity	A1	3	More	A7	0	Doesn't do activity	A1	0	Doesn't do activity	A1	3	More	A7	3	More	A8	7	6	7
684	A7 A1 A1 A1 A8 A1 A3 A1 A1 A1 A2 A7 A1 A5 A6	3	More	A7	0	Doesn't do activity	A1	0	Doesn't do activity	A1	0	Doesn't do activity	A1	3	More	A8	0	Doesn't do activity	A1	1	Less	A3	0	Doesn't do activity	A1	0	Doesn't do activity	A1	0	Doesn't do activity	A1	1	Less	A2	3	More	A7	0	Doesn't do activity	A1	2	No change	A5	3	More	A6	7	4	7
685	A6 A5 A1 A1 A5 A1 A5 A1 A1 A1 A5 A1 A1 A6 A5	3	More	A6	2	No change	A5	0	Doesn't do activity	A1	0	Doesn't do activity	A1	2	No change	A5	0	Doesn't do activity	A1	2	No change	A5	0	Doesn't do activity	A1	0	Doesn't do activity	A1	0	Doesn't do activity	A1	2	No change	A5	0	Doesn't do activity	A1	0	Doesn't do activity	A1	3	More	A6	2	No change	A5	4	4	4
686	A1 A1 A4 A5 A4 A5 A5 A5 A1 A1 A4 A4 A1 A4 A3	0	Doesn't do activity	A1	0	Doesn't do activity	A1	1	Less	A4	2	No change	A5	1	Less	A4	2	No change	A5	2	No change	A5	2	No change	A5	0	Doesn't do activity	A1	0	Doesn't do activity	A1	1	Less	A4	1	Less	A4	0	Doesn't do activity	A1	1	Less	A4	1	Less	A3	7	2	5
687	A7 A1 A1 A1 A6 A1 A6 A1 A5 A1 A4 A6 A1 A6 A5	3	More	A7	0	Doesn't do activity	A1	0	Doesn't do activity	A1	0	Doesn't do activity	A1	3	More	A6	0	Doesn't do activity	A1	3	More	A6	0	Doesn't do activity	A1	2	No change	A5	0	Doesn't do activity	A1	1	Less	A4	3	More	A6	0	Doesn't do activity	A1	3	More	A6	2	No change	A5	7	4	5
688	A3 A1 A1 A1 A8 A1 A1 A1 A1 A1 A6 A8 A1 A8 A1	1	Less	A3	0	Doesn't do activity	A1	0	Doesn't do activity	A1	0	Doesn't do activity	A1	3	More	A8	0	Doesn't do activity	A1	0	Doesn't do activity	A1	0	Doesn't do activity	A1	0	Doesn't do activity	A1	0	Doesn't do activity	A1	3	More	A6	3	More	A8	0	Doesn't do activity	A1	3	More	A8	0	Doesn't do activity	A1	7	7	7
689	A1 A1 A1 A1 A7 A1 A1 A1 A1 A1 A7 A1 A1 A7 A5	0	Doesn't do activity	A1	0	Doesn't do activity	A1	0	Doesn't do activity	A1	0	Doesn't do activity	A1	3	More	A7	0	Doesn't do activity	A1	0	Doesn't do activity	A1	0	Doesn't do activity	A1	0	Doesn't do activity	A1	0	Doesn't do activity	A1	3	More	A7	0	Doesn't do activity	A1	0	Doesn't do activity	A1	3	More	A7	2	No change	A5	7	7	7
690	A4 A1 A2 A1 A5 A1 A1 A1 A1 A6 A3 A5 A1 A5 A5	1	Less	A4	0	Doesn't do activity	A1	1	Less	A2	0	Doesn't do activity	A1	2	No change	A5	0	Doesn't do activity	A1	0	Doesn't do activity	A1	0	Doesn't do activity	A1	0	Doesn't do activity	A1	3	More	A6	1	Less	A3	2	No change	A5	0	Doesn't do activity	A1	2	No change	A5	2	No change	A5	7	4	3
691	A7 A5 A5 A6 A7 A5 A2 A1 A6 A6 A8 A7 A1 A6 A6	3	More	A7	2	No change	A5	2	No change	A5	3	More	A6	3	More	A7	2	No change	A5	1	Less	A2	0	Doesn't do activity	A1	3	More	A6	3	More	A6	3	More	A8	3	More	A7	0	Doesn't do activity	A1	3	More	A6	3	More	A6	7	5	7
692	A1 A1 A1 A1 A8 A8 A7 A1 A1 A6 A6 A6 A1 A7 A7	0	Doesn't do activity	A1	0	Doesn't do activity	A1	0	Doesn't do activity	A1	0	Doesn't do activity	A1	3	More	A8	3	More	A8	3	More	A7	0	Doesn't do activity	A1	0	Doesn't do activity	A1	3	More	A6	3	More	A6	3	More	A6	0	Doesn't do activity	A1	3	More	A7	3	More	A7	7	7	7
693	A1 A1 A1 A1 A7 A5 A8 A1 A7 A1 A7 A7 A5 A8 A1	0	Doesn't do activity	A1	0	Doesn't do activity	A1	0	Doesn't do activity	A1	0	Doesn't do activity	A1	3	More	A7	2	No change	A5	3	More	A8	0	Doesn't do activity	A1	3	More	A7	0	Doesn't do activity	A1	3	More	A7	3	More	A7	2	No change	A5	3	More	A8	0	Doesn't do activity	A1	7	4	4
694	A7 A1 A4 A1 A7 A1 A6 A1 A7 A5 A4 A7 A2 A6 A6	3	More	A7	0	Doesn't do activity	A1	1	Less	A4	0	Doesn't do activity	A1	3	More	A7	0	Doesn't do activity	A1	3	More	A6	0	Doesn't do activity	A1	3	More	A7	2	No change	A5	1	Less	A4	3	More	A7	1	Less	A2	3	More	A6	3	More	A6	7	7	7
695	A1 A1 A1 A1 A8 A6 A5 A1 A1 A5 A6 A5 A1 A6 A6	0	Doesn't do activity	A1	0	Doesn't do activity	A1	0	Doesn't do activity	A1	0	Doesn't do activity	A1	3	More	A8	3	More	A6	2	No change	A5	0	Doesn't do activity	A1	0	Doesn't do activity	A1	2	No change	A5	3	More	A6	2	No change	A5	0	Doesn't do activity	A1	3	More	A6	3	More	A6	6	6	6
697	A6 A6 A3 A7 A7 A7 A7 A1 A1 A1 A6 A7 A1 A5 A5	3	More	A6	3	More	A6	1	Less	A3	3	More	A7	3	More	A7	3	More	A7	3	More	A7	0	Doesn't do activity	A1	0	Doesn't do activity	A1	0	Doesn't do activity	A1	3	More	A6	3	More	A7	0	Doesn't do activity	A1	2	No change	A5	2	No change	A5	6	5	6
699	A1 A3 A3 A1 A6 A5 A6 A1 A1 A1 A1 A6 A1 A5 A6	0	Doesn't do activity	A1	1	Less	A3	1	Less	A3	0	Doesn't do activity	A1	3	More	A6	2	No change	A5	3	More	A6	0	Doesn't do activity	A1	0	Doesn't do activity	A1	0	Doesn't do activity	A1	0	Doesn't do activity	A1	3	More	A6	0	Doesn't do activity	A1	2	No change	A5	3	More	A6	7	6	6
700	A1 A1 A1 A7 A7 A1 A7 A1 A1 A1 A1 A7 A1 A7 A7	0	Doesn't do activity	A1	0	Doesn't do activity	A1	0	Doesn't do activity	A1	3	More	A7	3	More	A7	0	Doesn't do activity	A1	3	More	A7	0	Doesn't do activity	A1	0	Doesn't do activity	A1	0	Doesn't do activity	A1	0	Doesn't do activity	A1	3	More	A7	0	Doesn't do activity	A1	3	More	A7	3	More	A7	7	7	7
701	A1 A1 A1 A1 A6 A1 A7 A1 A1 A5 A3 A5 A1 A7 A6	0	Doesn't do activity	A1	0	Doesn't do activity	A1	0	Doesn't do activity	A1	0	Doesn't do activity	A1	3	More	A6	0	Doesn't do activity	A1	3	More	A7	0	Doesn't do activity	A1	0	Doesn't do activity	A1	2	No change	A5	1	Less	A3	2	No change	A5	0	Doesn't do activity	A1	3	More	A7	3	More	A6	6	4	4
702	A1 A1 A1 A1 A8 A1 A6 A1 A5 A5 A6 A4 A1 A6 A6	0	Doesn't do activity	A1	0	Doesn't do activity	A1	0	Doesn't do activity	A1	0	Doesn't do activity	A1	3	More	A8	0	Doesn't do activity	A1	3	More	A6	0	Doesn't do activity	A1	2	No change	A5	2	No change	A5	3	More	A6	1	Less	A4	0	Doesn't do activity	A1	3	More	A6	3	More	A6	7	4	4
703	A1 A1 A1 A1 A8 A1 A6 A1 A1 A1 A1 A1 A1 A8 A5	0	Doesn't do activity	A1	0	Doesn't do activity	A1	0	Doesn't do activity	A1	0	Doesn't do activity	A1	3	More	A8	0	Doesn't do activity	A1	3	More	A6	0	Doesn't do activity	A1	0	Doesn't do activity	A1	0	Doesn't do activity	A1	0	Doesn't do activity	A1	0	Doesn't do activity	A1	0	Doesn't do activity	A1	3	More	A8	2	No change	A5	7	2	6
709	A6 A5 A1 A1 A6 A1 A8 A1 A1 A1 A2 A7 A1 A8 A5	3	More	A6	2	No change	A5	0	Doesn't do activity	A1	0	Doesn't do activity	A1	3	More	A6	0	Doesn't do activity	A1	3	More	A8	0	Doesn't do activity	A1	0	Doesn't do activity	A1	0	Doesn't do activity	A1	1	Less	A2	3	More	A7	0	Doesn't do activity	A1	3	More	A8	2	No change	A5	7	3	6
710	A1 A2 A2 A1 A6 A1 A3 A1 A5 A6 A5 A3 A1 A5 A5	0	Doesn't do activity	A1	1	Less	A2	1	Less	A2	0	Doesn't do activity	A1	3	More	A6	0	Doesn't do activity	A1	1	Less	A3	0	Doesn't do activity	A1	2	No change	A5	3	More	A6	2	No change	A5	1	Less	A3	0	Doesn't do activity	A1	2	No change	A5	2	No change	A5	6	3	5
713	A1 A1 A2 A1 A8 A2 A3 A1 A3 A6 A6 A6 A1 A7 A7	0	Doesn't do activity	A1	0	Doesn't do activity	A1	1	Less	A2	0	Doesn't do activity	A1	3	More	A8	1	Less	A2	1	Less	A3	0	Doesn't do activity	A1	1	Less	A3	3	More	A6	3	More	A6	3	More	A6	0	Doesn't do activity	A1	3	More	A7	3	More	A7	7	7	7
714	A1 A1 A1 A1 A7 A1 A1 A1 A7 A1 A7 A7 A1 A7 A1	0	Doesn't do activity	A1	0	Doesn't do activity	A1	0	Doesn't do activity	A1	0	Doesn't do activity	A1	3	More	A7	0	Doesn't do activity	A1	0	Doesn't do activity	A1	0	Doesn't do activity	A1	3	More	A7	0	Doesn't do activity	A1	3	More	A7	3	More	A7	0	Doesn't do activity	A1	3	More	A7	0	Doesn't do activity	A1	7	5	7
715	A4 A4 A3 A1 A6 A1 A5 A1 A5 A5 A4 A5 A1 A5 A5	1	Less	A4	1	Less	A4	1	Less	A3	0	Doesn't do activity	A1	3	More	A6	0	Doesn't do activity	A1	2	No change	A5	0	Doesn't do activity	A1	2	No change	A5	2	No change	A5	1	Less	A4	2	No change	A5	0	Doesn't do activity	A1	2	No change	A5	2	No change	A5	7	7	7
716	A5 A5 A5 A1 A7 A1 A8 A1 A8 A1 A6 A6 A1 A8 A7	2	No change	A5	2	No change	A5	2	No change	A5	0	Doesn't do activity	A1	3	More	A7	0	Doesn't do activity	A1	3	More	A8	0	Doesn't do activity	A1	3	More	A8	0	Doesn't do activity	A1	3	More	A6	3	More	A6	0	Doesn't do activity	A1	3	More	A8	3	More	A7	7	5	3
717	A1 A1 A1 A1 A5 A1 A4 A1 A1 A1 A6 A4 A1 A8 A6	0	Doesn't do activity	A1	0	Doesn't do activity	A1	0	Doesn't do activity	A1	0	Doesn't do activity	A1	2	No change	A5	0	Doesn't do activity	A1	1	Less	A4	0	Doesn't do activity	A1	0	Doesn't do activity	A1	0	Doesn't do activity	A1	3	More	A6	1	Less	A4	0	Doesn't do activity	A1	3	More	A8	3	More	A6	5	4	3
718	A1 A1 A1 A1 A5 A1 A1 A1 A1 A7 A6 A8 A1 A8 A6	0	Doesn't do activity	A1	0	Doesn't do activity	A1	0	Doesn't do activity	A1	0	Doesn't do activity	A1	2	No change	A5	0	Doesn't do activity	A1	0	Doesn't do activity	A1	0	Doesn't do activity	A1	0	Doesn't do activity	A1	3	More	A7	3	More	A6	3	More	A8	0	Doesn't do activity	A1	3	More	A8	3	More	A6	7	7	7
721	A5 A5 A1 A1 A7 A1 A8 A1 A1 A6 A8 A5 A1 A8 A5	2	No change	A5	2	No change	A5	0	Doesn't do activity	A1	0	Doesn't do activity	A1	3	More	A7	0	Doesn't do activity	A1	3	More	A8	0	Doesn't do activity	A1	0	Doesn't do activity	A1	3	More	A6	3	More	A8	2	No change	A5	0	Doesn't do activity	A1	3	More	A8	2	No change	A5	7	5	7
722	A5 A5 A5 A1 A7 A1 A8 A1 A8 A6 A7 A7 A1 A8 A7	2	No change	A5	2	No change	A5	2	No change	A5	0	Doesn't do activity	A1	3	More	A7	0	Doesn't do activity	A1	3	More	A8	0	Doesn't do activity	A1	3	More	A8	3	More	A6	3	More	A7	3	More	A7	0	Doesn't do activity	A1	3	More	A8	3	More	A7	7	4	5
724	A1 A6 A2 A1 A5 A1 A6 A1 A1 A1 A2 A6 A1 A7 A6	0	Doesn't do activity	A1	3	More	A6	1	Less	A2	0	Doesn't do activity	A1	2	No change	A5	0	Doesn't do activity	A1	3	More	A6	0	Doesn't do activity	A1	0	Doesn't do activity	A1	0	Doesn't do activity	A1	1	Less	A2	3	More	A6	0	Doesn't do activity	A1	3	More	A7	3	More	A6	7	4	5
725	A1 A1 A5 A1 A6 A5 A7 A1 A1 A5 A7 A6 A1 A6 A6	0	Doesn't do activity	A1	0	Doesn't do activity	A1	2	No change	A5	0	Doesn't do activity	A1	3	More	A6	2	No change	A5	3	More	A7	0	Doesn't do activity	A1	0	Doesn't do activity	A1	2	No change	A5	3	More	A7	3	More	A6	0	Doesn't do activity	A1	3	More	A6	3	More	A6	7	7	7
726	A1 A6 A3 A1 A6 A7 A7 A1 A1 A1 A2 A7 A2 A7 A5	0	Doesn't do activity	A1	3	More	A6	1	Less	A3	0	Doesn't do activity	A1	3	More	A6	3	More	A7	3	More	A7	0	Doesn't do activity	A1	0	Doesn't do activity	A1	0	Doesn't do activity	A1	1	Less	A2	3	More	A7	1	Less	A2	3	More	A7	2	No change	A5	7	4	6
727	A6 A3 A2 A1 A5 A5 A8 A1 A1 A6 A7 A7 A1 A8 A5	3	More	A6	1	Less	A3	1	Less	A2	0	Doesn't do activity	A1	2	No change	A5	2	No change	A5	3	More	A8	0	Doesn't do activity	A1	0	Doesn't do activity	A1	3	More	A6	3	More	A7	3	More	A7	0	Doesn't do activity	A1	3	More	A8	2	No change	A5	7	7	7
729	A3 A2 A2 A2 A7 A2 A3 A1 A1 A4 A2 A2 A1 A3 A3	1	Less	A3	1	Less	A2	1	Less	A2	1	Less	A2	3	More	A7	1	Less	A2	1	Less	A3	0	Doesn't do activity	A1	0	Doesn't do activity	A1	1	Less	A4	1	Less	A2	1	Less	A2	0	Doesn't do activity	A1	1	Less	A3	1	Less	A3	7	7	7
730	A1 A1 A1 A1 A5 A1 A1 A1 A6 A1 A1 A5 A1 A7 A5	0	Doesn't do activity	A1	0	Doesn't do activity	A1	0	Doesn't do activity	A1	0	Doesn't do activity	A1	2	No change	A5	0	Doesn't do activity	A1	0	Doesn't do activity	A1	0	Doesn't do activity	A1	3	More	A6	0	Doesn't do activity	A1	0	Doesn't do activity	A1	2	No change	A5	0	Doesn't do activity	A1	3	More	A7	2	No change	A5	7	7	7
734	A1 A5 A1 A1 A7 A1 A6 A1 A1 A6 A6 A6 A1 A7 A6	0	Doesn't do activity	A1	2	No change	A5	0	Doesn't do activity	A1	0	Doesn't do activity	A1	3	More	A7	0	Doesn't do activity	A1	3	More	A6	0	Doesn't do activity	A1	0	Doesn't do activity	A1	3	More	A6	3	More	A6	3	More	A6	0	Doesn't do activity	A1	3	More	A7	3	More	A6	6	6	6
735	A5 A5 A5 A1 A4 A1 A3 A1 A3 A5 A2 A3 A1 A7 A3	2	No change	A5	2	No change	A5	2	No change	A5	0	Doesn't do activity	A1	1	Less	A4	0	Doesn't do activity	A1	1	Less	A3	0	Doesn't do activity	A1	1	Less	A3	2	No change	A5	1	Less	A2	1	Less	A3	0	Doesn't do activity	A1	3	More	A7	1	Less	A3	7	7	4
736	A1 A5 A1 A5 A6 A1 A1 A1 A1 A7 A3 A5 A1 A6 A7	0	Doesn't do activity	A1	2	No change	A5	0	Doesn't do activity	A1	2	No change	A5	3	More	A6	0	Doesn't do activity	A1	0	Doesn't do activity	A1	0	Doesn't do activity	A1	0	Doesn't do activity	A1	3	More	A7	1	Less	A3	2	No change	A5	0	Doesn't do activity	A1	3	More	A6	3	More	A7	5	5	4
738	A1 A1 A1 A1 A6 A1 A8 A1 A1 A6 A8 A8 A1 A8 A8	0	Doesn't do activity	A1	0	Doesn't do activity	A1	0	Doesn't do activity	A1	0	Doesn't do activity	A1	3	More	A6	0	Doesn't do activity	A1	3	More	A8	0	Doesn't do activity	A1	0	Doesn't do activity	A1	3	More	A6	3	More	A8	3	More	A8	0	Doesn't do activity	A1	3	More	A8	3	More	A8	7	5	5
739	A1 A1 A1 A1 A7 A1 A6 A1 A1 A6 A5 A6 A1 A6 A6	0	Doesn't do activity	A1	0	Doesn't do activity	A1	0	Doesn't do activity	A1	0	Doesn't do activity	A1	3	More	A7	0	Doesn't do activity	A1	3	More	A6	0	Doesn't do activity	A1	0	Doesn't do activity	A1	3	More	A6	2	No change	A5	3	More	A6	0	Doesn't do activity	A1	3	More	A6	3	More	A6	7	4	7
740	A1 A1 A2 A1 A2 A2 A8 A1 A1 A6 A4 A7 A1 A8 A7	0	Doesn't do activity	A1	0	Doesn't do activity	A1	1	Less	A2	0	Doesn't do activity	A1	1	Less	A2	1	Less	A2	3	More	A8	0	Doesn't do activity	A1	0	Doesn't do activity	A1	3	More	A6	1	Less	A4	3	More	A7	0	Doesn't do activity	A1	3	More	A8	3	More	A7	7	4	7
741	A1 A1 A1 A1 A7 A8 A1 A1 A1 A1 A7 A8 A1 A8 A7	0	Doesn't do activity	A1	0	Doesn't do activity	A1	0	Doesn't do activity	A1	0	Doesn't do activity	A1	3	More	A7	3	More	A8	0	Doesn't do activity	A1	0	Doesn't do activity	A1	0	Doesn't do activity	A1	0	Doesn't do activity	A1	3	More	A7	3	More	A8	0	Doesn't do activity	A1	3	More	A8	3	More	A7	7	4	7
742	A5 A1 A2 A1 A5 A1 A2 A1 A5 A6 A3 A5 A1 A5 A5	2	No change	A5	0	Doesn't do activity	A1	1	Less	A2	0	Doesn't do activity	A1	2	No change	A5	0	Doesn't do activity	A1	1	Less	A2	0	Doesn't do activity	A1	2	No change	A5	3	More	A6	1	Less	A3	2	No change	A5	0	Doesn't do activity	A1	2	No change	A5	2	No change	A5	5	6	5
743	A1 A1 A1 A1 A8 A1 A3 A1 A1 A7 A2 A8 A1 A8 A5	0	Doesn't do activity	A1	0	Doesn't do activity	A1	0	Doesn't do activity	A1	0	Doesn't do activity	A1	3	More	A8	0	Doesn't do activity	A1	1	Less	A3	0	Doesn't do activity	A1	0	Doesn't do activity	A1	3	More	A7	1	Less	A2	3	More	A8	0	Doesn't do activity	A1	3	More	A8	2	No change	A5	6	6	2
745	A1 A1 A1 A1 A6 A1 A1 A1 A1 A1 A1 A1 A1 A7 A7	0	Doesn't do activity	A1	0	Doesn't do activity	A1	0	Doesn't do activity	A1	0	Doesn't do activity	A1	3	More	A6	0	Doesn't do activity	A1	0	Doesn't do activity	A1	0	Doesn't do activity	A1	0	Doesn't do activity	A1	0	Doesn't do activity	A1	0	Doesn't do activity	A1	0	Doesn't do activity	A1	0	Doesn't do activity	A1	3	More	A7	3	More	A7	7	4	4
746	A1 A1 A1 A1 A6 A6 A7 A1 A1 A6 A5 A5 A1 A5 A5	0	Doesn't do activity	A1	0	Doesn't do activity	A1	0	Doesn't do activity	A1	0	Doesn't do activity	A1	3	More	A6	3	More	A6	3	More	A7	0	Doesn't do activity	A1	0	Doesn't do activity	A1	3	More	A6	2	No change	A5	2	No change	A5	0	Doesn't do activity	A1	2	No change	A5	2	No change	A5	7	7	7
747	A1 A5 A5 A1 A7 A1 A5 A1 A1 A1 A2 A6 A1 A6 A5	0	Doesn't do activity	A1	2	No change	A5	2	No change	A5	0	Doesn't do activity	A1	3	More	A7	0	Doesn't do activity	A1	2	No change	A5	0	Doesn't do activity	A1	0	Doesn't do activity	A1	0	Doesn't do activity	A1	1	Less	A2	3	More	A6	0	Doesn't do activity	A1	3	More	A6	2	No change	A5	7	5	7
748	A1 A5 A5 A6 A6 A5 A6 A7 A1 A8 A4 A6 A1 A5 A6	0	Doesn't do activity	A1	2	No change	A5	2	No change	A5	3	More	A6	3	More	A6	2	No change	A5	3	More	A6	3	More	A7	0	Doesn't do activity	A1	3	More	A8	1	Less	A4	3	More	A6	0	Doesn't do activity	A1	2	No change	A5	3	More	A6	7	5	6
749	A1 A5 A1 A1 A5 A1 A1 A1 A1 A1 A2 A5 A1 A5 A5	0	Doesn't do activity	A1	2	No change	A5	0	Doesn't do activity	A1	0	Doesn't do activity	A1	2	No change	A5	0	Doesn't do activity	A1	0	Doesn't do activity	A1	0	Doesn't do activity	A1	0	Doesn't do activity	A1	0	Doesn't do activity	A1	1	Less	A2	2	No change	A5	0	Doesn't do activity	A1	2	No change	A5	2	No change	A5	7	7	5
750	A5 A5 A5 A1 A4 A1 A6 A1 A1 A1 A1 A5 A1 A7 A4	2	No change	A5	2	No change	A5	2	No change	A5	0	Doesn't do activity	A1	1	Less	A4	0	Doesn't do activity	A1	3	More	A6	0	Doesn't do activity	A1	0	Doesn't do activity	A1	0	Doesn't do activity	A1	0	Doesn't do activity	A1	2	No change	A5	0	Doesn't do activity	A1	3	More	A7	1	Less	A4	7	2	5
751	A1 A1 A1 A1 A5 A8 A8 A1 A1 A1 A5 A5 A1 A5 A5	0	Doesn't do activity	A1	0	Doesn't do activity	A1	0	Doesn't do activity	A1	0	Doesn't do activity	A1	2	No change	A5	3	More	A8	3	More	A8	0	Doesn't do activity	A1	0	Doesn't do activity	A1	0	Doesn't do activity	A1	2	No change	A5	2	No change	A5	0	Doesn't do activity	A1	2	No change	A5	2	No change	A5	7	7	7
752	A1 A3 A1 A4 A6 A3 A7 A1 A1 A6 A2 A7 A1 A8 A7	0	Doesn't do activity	A1	1	Less	A3	0	Doesn't do activity	A1	1	Less	A4	3	More	A6	1	Less	A3	3	More	A7	0	Doesn't do activity	A1	0	Doesn't do activity	A1	3	More	A6	1	Less	A2	3	More	A7	0	Doesn't do activity	A1	3	More	A8	3	More	A7	7	6	6
753	A5 A5 A1 A1 A7 A5 A5 A1 A1 A1 A5 A5 A1 A5 A5	2	No change	A5	2	No change	A5	0	Doesn't do activity	A1	0	Doesn't do activity	A1	3	More	A7	2	No change	A5	2	No change	A5	0	Doesn't do activity	A1	0	Doesn't do activity	A1	0	Doesn't do activity	A1	2	No change	A5	2	No change	A5	0	Doesn't do activity	A1	2	No change	A5	2	No change	A5	7	5	7
756	A5 A1 A1 A1 A1 A1 A1 A1 A7 A1 A7 A7 A1 A6 A7	2	No change	A5	0	Doesn't do activity	A1	0	Doesn't do activity	A1	0	Doesn't do activity	A1	0	Doesn't do activity	A1	0	Doesn't do activity	A1	0	Doesn't do activity	A1	0	Doesn't do activity	A1	3	More	A7	0	Doesn't do activity	A1	3	More	A7	3	More	A7	0	Doesn't do activity	A1	3	More	A6	3	More	A7	7	4	5
757	A1 A1 A1 A1 A8 A1 A7 A1 A1 A7 A3 A7 A1 A8 A8	0	Doesn't do activity	A1	0	Doesn't do activity	A1	0	Doesn't do activity	A1	0	Doesn't do activity	A1	3	More	A8	0	Doesn't do activity	A1	3	More	A7	0	Doesn't do activity	A1	0	Doesn't do activity	A1	3	More	A7	1	Less	A3	3	More	A7	0	Doesn't do activity	A1	3	More	A8	3	More	A8	7	6	6
758	A1 A5 A5 A1 A1 A1 A6 A1 A1 A1 A6 A7 A1 A8 A7	0	Doesn't do activity	A1	2	No change	A5	2	No change	A5	0	Doesn't do activity	A1	0	Doesn't do activity	A1	0	Doesn't do activity	A1	3	More	A6	0	Doesn't do activity	A1	0	Doesn't do activity	A1	0	Doesn't do activity	A1	3	More	A6	3	More	A7	0	Doesn't do activity	A1	3	More	A8	3	More	A7	7	7	6
759	A6 A1 A1 A8 A7 A1 A1 A8 A1 A7 A2 A6 A1 A1 A7	3	More	A6	0	Doesn't do activity	A1	0	Doesn't do activity	A1	3	More	A8	3	More	A7	0	Doesn't do activity	A1	0	Doesn't do activity	A1	3	More	A8	0	Doesn't do activity	A1	3	More	A7	1	Less	A2	3	More	A6	0	Doesn't do activity	A1	0	Doesn't do activity	A1	3	More	A7	6	6	5
761	A8 A5 A1 A1 A8 A1 A1 A1 A7 A6 A8 A6 A1 A7 A6	3	More	A8	2	No change	A5	0	Doesn't do activity	A1	0	Doesn't do activity	A1	3	More	A8	0	Doesn't do activity	A1	0	Doesn't do activity	A1	0	Doesn't do activity	A1	3	More	A7	3	More	A6	3	More	A8	3	More	A6	0	Doesn't do activity	A1	3	More	A7	3	More	A6	7	5	7
764	A5 A5 A5 A1 A6 A1 A4 A1 A4 A6 A3 A6 A1 A5 A5	2	No change	A5	2	No change	A5	2	No change	A5	0	Doesn't do activity	A1	3	More	A6	0	Doesn't do activity	A1	1	Less	A4	0	Doesn't do activity	A1	1	Less	A4	3	More	A6	1	Less	A3	3	More	A6	0	Doesn't do activity	A1	2	No change	A5	2	No change	A5	7	5	5
765	A5 A5 A5 A1 A8 A1 A5 A1 A1 A1 A6 A6 A1 A8 A7	2	No change	A5	2	No change	A5	2	No change	A5	0	Doesn't do activity	A1	3	More	A8	0	Doesn't do activity	A1	2	No change	A5	0	Doesn't do activity	A1	0	Doesn't do activity	A1	0	Doesn't do activity	A1	3	More	A6	3	More	A6	0	Doesn't do activity	A1	3	More	A8	3	More	A7	7	7	6
766	A6 A5 A5 A5 A5 A5 A5 A5 A1 A1 A2 A2 A1 A3 A2	3	More	A6	2	No change	A5	2	No change	A5	2	No change	A5	2	No change	A5	2	No change	A5	2	No change	A5	2	No change	A5	0	Doesn't do activity	A1	0	Doesn't do activity	A1	1	Less	A2	1	Less	A2	0	Doesn't do activity	A1	1	Less	A3	1	Less	A2	6	6	6
767	A1 A1 A1 A1 A8 A7 A5 A1 A1 A6 A6 A6 A1 A6 A7	0	Doesn't do activity	A1	0	Doesn't do activity	A1	0	Doesn't do activity	A1	0	Doesn't do activity	A1	3	More	A8	3	More	A7	2	No change	A5	0	Doesn't do activity	A1	0	Doesn't do activity	A1	3	More	A6	3	More	A6	3	More	A6	0	Doesn't do activity	A1	3	More	A6	3	More	A7	7	6	5
769	A8 A5 A1 A1 A6 A1 A2 A1 A1 A1 A2 A2 A1 A7 A1	3	More	A8	2	No change	A5	0	Doesn't do activity	A1	0	Doesn't do activity	A1	3	More	A6	0	Doesn't do activity	A1	1	Less	A2	0	Doesn't do activity	A1	0	Doesn't do activity	A1	0	Doesn't do activity	A1	1	Less	A2	1	Less	A2	0	Doesn't do activity	A1	3	More	A7	0	Doesn't do activity	A1	5	5	4
770	A5 A5 A5 A1 A1 A1 A5 A1 A1 A5 A5 A5 A1 A5 A5	2	No change	A5	2	No change	A5	2	No change	A5	0	Doesn't do activity	A1	0	Doesn't do activity	A1	0	Doesn't do activity	A1	2	No change	A5	0	Doesn't do activity	A1	0	Doesn't do activity	A1	2	No change	A5	2	No change	A5	2	No change	A5	0	Doesn't do activity	A1	2	No change	A5	2	No change	A5	7	7	6
771	A8 A5 A1 A6 A8 A7 A7 A1 A1 A6 A7 A3 A1 A3 A6	3	More	A8	2	No change	A5	0	Doesn't do activity	A1	3	More	A6	3	More	A8	3	More	A7	3	More	A7	0	Doesn't do activity	A1	0	Doesn't do activity	A1	3	More	A6	3	More	A7	1	Less	A3	0	Doesn't do activity	A1	1	Less	A3	3	More	A6	6	3	5
772	A1 A5 A1 A1 A5 A1 A5 A1 A1 A5 A6 A5 A1 A6 A6	0	Doesn't do activity	A1	2	No change	A5	0	Doesn't do activity	A1	0	Doesn't do activity	A1	2	No change	A5	0	Doesn't do activity	A1	2	No change	A5	0	Doesn't do activity	A1	0	Doesn't do activity	A1	2	No change	A5	3	More	A6	2	No change	A5	0	Doesn't do activity	A1	3	More	A6	3	More	A6	7	5	4
774	A3 A1 A1 A1 A7 A1 A8 A1 A1 A6 A6 A7 A1 A8 A6	1	Less	A3	0	Doesn't do activity	A1	0	Doesn't do activity	A1	0	Doesn't do activity	A1	3	More	A7	0	Doesn't do activity	A1	3	More	A8	0	Doesn't do activity	A1	0	Doesn't do activity	A1	3	More	A6	3	More	A6	3	More	A7	0	Doesn't do activity	A1	3	More	A8	3	More	A6	7	7	6
777	A5 A5 A5 A1 A8 A1 A8 A1 A1 A7 A8 A8 A1 A8 A8	2	No change	A5	2	No change	A5	2	No change	A5	0	Doesn't do activity	A1	3	More	A8	0	Doesn't do activity	A1	3	More	A8	0	Doesn't do activity	A1	0	Doesn't do activity	A1	3	More	A7	3	More	A8	3	More	A8	0	Doesn't do activity	A1	3	More	A8	3	More	A8	7	7	7
778	A1 A4 A2 A1 A5 A5 A3 A1 A3 A5 A2 A5 A1 A4 A5	0	Doesn't do activity	A1	1	Less	A4	1	Less	A2	0	Doesn't do activity	A1	2	No change	A5	2	No change	A5	1	Less	A3	0	Doesn't do activity	A1	1	Less	A3	2	No change	A5	1	Less	A2	2	No change	A5	0	Doesn't do activity	A1	1	Less	A4	2	No change	A5	6	5	4
780	A5 A5 A3 A1 A6 A1 A6 A1 A7 A7 A6 A7 A1 A8 A7	2	No change	A5	2	No change	A5	1	Less	A3	0	Doesn't do activity	A1	3	More	A6	0	Doesn't do activity	A1	3	More	A6	0	Doesn't do activity	A1	3	More	A7	3	More	A7	3	More	A6	3	More	A7	0	Doesn't do activity	A1	3	More	A8	3	More	A7	7	6	7
784	A1 A1 A1 A1 A7 A5 A5 A7 A1 A6 A6 A6 A1 A7 A7	0	Doesn't do activity	A1	0	Doesn't do activity	A1	0	Doesn't do activity	A1	0	Doesn't do activity	A1	3	More	A7	2	No change	A5	2	No change	A5	3	More	A7	0	Doesn't do activity	A1	3	More	A6	3	More	A6	3	More	A6	0	Doesn't do activity	A1	3	More	A7	3	More	A7	7	6	6
785	A1 A2 A1 A1 A6 A5 A5 A1 A1 A4 A2 A5 A1 A6 A6	0	Doesn't do activity	A1	1	Less	A2	0	Doesn't do activity	A1	0	Doesn't do activity	A1	3	More	A6	2	No change	A5	2	No change	A5	0	Doesn't do activity	A1	0	Doesn't do activity	A1	1	Less	A4	1	Less	A2	2	No change	A5	0	Doesn't do activity	A1	3	More	A6	3	More	A6	7	7	7
786	A6 A1 A1 A1 A5 A1 A1 A1 A8 A1 A1 A1 A1 A7 A1	3	More	A6	0	Doesn't do activity	A1	0	Doesn't do activity	A1	0	Doesn't do activity	A1	2	No change	A5	0	Doesn't do activity	A1	0	Doesn't do activity	A1	0	Doesn't do activity	A1	3	More	A8	0	Doesn't do activity	A1	0	Doesn't do activity	A1	0	Doesn't do activity	A1	0	Doesn't do activity	A1	3	More	A7	0	Doesn't do activity	A1	5	3	3
787	A5 A1 A1 A1 A5 A6 A4 A1 A5 A1 A2 A6 A1 A8 A6	2	No change	A5	0	Doesn't do activity	A1	0	Doesn't do activity	A1	0	Doesn't do activity	A1	2	No change	A5	3	More	A6	1	Less	A4	0	Doesn't do activity	A1	2	No change	A5	0	Doesn't do activity	A1	1	Less	A2	3	More	A6	0	Doesn't do activity	A1	3	More	A8	3	More	A6	7	5	4
788	A1 A1 A3 A3 A7 A5 A7 A5 A1 A7 A2 A6 A1 A7 A5	0	Doesn't do activity	A1	0	Doesn't do activity	A1	1	Less	A3	1	Less	A3	3	More	A7	2	No change	A5	3	More	A7	2	No change	A5	0	Doesn't do activity	A1	3	More	A7	1	Less	A2	3	More	A6	0	Doesn't do activity	A1	3	More	A7	2	No change	A5	7	7	7
789	A2 A1 A2 A1 A5 A1 A2 A1 A1 A6 A6 A5 A1 A4 A6	1	Less	A2	0	Doesn't do activity	A1	1	Less	A2	0	Doesn't do activity	A1	2	No change	A5	0	Doesn't do activity	A1	1	Less	A2	0	Doesn't do activity	A1	0	Doesn't do activity	A1	3	More	A6	3	More	A6	2	No change	A5	0	Doesn't do activity	A1	1	Less	A4	3	More	A6	7	6	6
790	A1 A1 A1 A1 A5 A1 A2 A1 A1 A1 A2 A6 A1 A6 A7	0	Doesn't do activity	A1	0	Doesn't do activity	A1	0	Doesn't do activity	A1	0	Doesn't do activity	A1	2	No change	A5	0	Doesn't do activity	A1	1	Less	A2	0	Doesn't do activity	A1	0	Doesn't do activity	A1	0	Doesn't do activity	A1	1	Less	A2	3	More	A6	0	Doesn't do activity	A1	3	More	A6	3	More	A7	7	4	4
792	A1 A1 A1 A1 A6 A1 A1 A1 A1 A3 A2 A2 A1 A5 A6	0	Doesn't do activity	A1	0	Doesn't do activity	A1	0	Doesn't do activity	A1	0	Doesn't do activity	A1	3	More	A6	0	Doesn't do activity	A1	0	Doesn't do activity	A1	0	Doesn't do activity	A1	0	Doesn't do activity	A1	1	Less	A3	1	Less	A2	1	Less	A2	0	Doesn't do activity	A1	2	No change	A5	3	More	A6	7	7	7
793	A7 A3 A4 A1 A8 A8 A7 A1 A6 A8 A4 A5 A2 A6 A8	3	More	A7	1	Less	A3	1	Less	A4	0	Doesn't do activity	A1	3	More	A8	3	More	A8	3	More	A7	0	Doesn't do activity	A1	3	More	A6	3	More	A8	1	Less	A4	2	No change	A5	1	Less	A2	3	More	A6	3	More	A8	7	5	7
795	A5 A1 A1 A1 A8 A5 A7 A1 A8 A6 A6 A6 A1 A6 A7	2	No change	A5	0	Doesn't do activity	A1	0	Doesn't do activity	A1	0	Doesn't do activity	A1	3	More	A8	2	No change	A5	3	More	A7	0	Doesn't do activity	A1	3	More	A8	3	More	A6	3	More	A6	3	More	A6	0	Doesn't do activity	A1	3	More	A6	3	More	A7	7	7	6
796	A8 A5 A5 A1 A8 A1 A8 A1 A6 A5 A8 A8 A1 A8 A6	3	More	A8	2	No change	A5	2	No change	A5	0	Doesn't do activity	A1	3	More	A8	0	Doesn't do activity	A1	3	More	A8	0	Doesn't do activity	A1	3	More	A6	2	No change	A5	3	More	A8	3	More	A8	0	Doesn't do activity	A1	3	More	A8	3	More	A6	7	7	7
797	A1 A1 A1 A1 A5 A5 A7 A1 A1 A8 A1 A8 A1 A8 A8	0	Doesn't do activity	A1	0	Doesn't do activity	A1	0	Doesn't do activity	A1	0	Doesn't do activity	A1	2	No change	A5	2	No change	A5	3	More	A7	0	Doesn't do activity	A1	0	Doesn't do activity	A1	3	More	A8	0	Doesn't do activity	A1	3	More	A8	0	Doesn't do activity	A1	3	More	A8	3	More	A8	7	7	7
798	A1 A1 A6 A6 A8 A1 A6 A1 A1 A7 A7 A6 A1 A8 A8	0	Doesn't do activity	A1	0	Doesn't do activity	A1	3	More	A6	3	More	A6	3	More	A8	0	Doesn't do activity	A1	3	More	A6	0	Doesn't do activity	A1	0	Doesn't do activity	A1	3	More	A7	3	More	A7	3	More	A6	0	Doesn't do activity	A1	3	More	A8	3	More	A8	6	6	6
799	A6 A5 A5 A1 A8 A6 A8 A1 A1 A1 A7 A8 A1 A8 A7	3	More	A6	2	No change	A5	2	No change	A5	0	Doesn't do activity	A1	3	More	A8	3	More	A6	3	More	A8	0	Doesn't do activity	A1	0	Doesn't do activity	A1	0	Doesn't do activity	A1	3	More	A7	3	More	A8	0	Doesn't do activity	A1	3	More	A8	3	More	A7	7	6	6
803	A5 A5 A8 A6 A7 A1 A7 A1 A1 A7 A8 A7 A1 A1 A7	2	No change	A5	2	No change	A5	3	More	A8	3	More	A6	3	More	A7	0	Doesn't do activity	A1	3	More	A7	0	Doesn't do activity	A1	0	Doesn't do activity	A1	3	More	A7	3	More	A8	3	More	A7	0	Doesn't do activity	A1	0	Doesn't do activity	A1	3	More	A7	7	4	7
805	A1 A1 A1 A1 A7 A1 A7 A1 A1 A6 A1 A5 A1 A7 A7	0	Doesn't do activity	A1	0	Doesn't do activity	A1	0	Doesn't do activity	A1	0	Doesn't do activity	A1	3	More	A7	0	Doesn't do activity	A1	3	More	A7	0	Doesn't do activity	A1	0	Doesn't do activity	A1	3	More	A6	0	Doesn't do activity	A1	2	No change	A5	0	Doesn't do activity	A1	3	More	A7	3	More	A7	7	4	6
806	A5 A6 A5 A1 A6 A1 A5 A1 A5 A6 A5 A5 A1 A5 A5	2	No change	A5	3	More	A6	2	No change	A5	0	Doesn't do activity	A1	3	More	A6	0	Doesn't do activity	A1	2	No change	A5	0	Doesn't do activity	A1	2	No change	A5	3	More	A6	2	No change	A5	2	No change	A5	0	Doesn't do activity	A1	2	No change	A5	2	No change	A5	7	3	4
808	A5 A1 A5 A7 A6 A5 A4 A5 A6 A5 A5 A5 A1 A5 A5	2	No change	A5	0	Doesn't do activity	A1	2	No change	A5	3	More	A7	3	More	A6	2	No change	A5	1	Less	A4	2	No change	A5	3	More	A6	2	No change	A5	2	No change	A5	2	No change	A5	0	Doesn't do activity	A1	2	No change	A5	2	No change	A5	7	7	7
809	A5 A1 A5 A1 A6 A5 A8 A1 A1 A6 A7 A6 A1 A6 A6	2	No change	A5	0	Doesn't do activity	A1	2	No change	A5	0	Doesn't do activity	A1	3	More	A6	2	No change	A5	3	More	A8	0	Doesn't do activity	A1	0	Doesn't do activity	A1	3	More	A6	3	More	A7	3	More	A6	0	Doesn't do activity	A1	3	More	A6	3	More	A6	7	7	7
810	A1 A1 A1 A1 A5 A1 A1 A1 A1 A5 A1 A5 A1 A6 A5	0	Doesn't do activity	A1	0	Doesn't do activity	A1	0	Doesn't do activity	A1	0	Doesn't do activity	A1	2	No change	A5	0	Doesn't do activity	A1	0	Doesn't do activity	A1	0	Doesn't do activity	A1	0	Doesn't do activity	A1	2	No change	A5	0	Doesn't do activity	A1	2	No change	A5	0	Doesn't do activity	A1	3	More	A6	2	No change	A5	7	5	5
811	A7 A5 A5 A1 A7 A6 A4 A1 A1 A6 A2 A6 A1 A7 A7	3	More	A7	2	No change	A5	2	No change	A5	0	Doesn't do activity	A1	3	More	A7	3	More	A6	1	Less	A4	0	Doesn't do activity	A1	0	Doesn't do activity	A1	3	More	A6	1	Less	A2	3	More	A6	0	Doesn't do activity	A1	3	More	A7	3	More	A7	7	5	3
812	A1 A1 A1 A1 A5 A1 A5 A1 A1 A1 A3 A6 A1 A8 A5	0	Doesn't do activity	A1	0	Doesn't do activity	A1	0	Doesn't do activity	A1	0	Doesn't do activity	A1	2	No change	A5	0	Doesn't do activity	A1	2	No change	A5	0	Doesn't do activity	A1	0	Doesn't do activity	A1	0	Doesn't do activity	A1	1	Less	A3	3	More	A6	0	Doesn't do activity	A1	3	More	A8	2	No change	A5	6	2	2
814	A6 A5 A5 A1 A7 A5 A8 A1 A1 A6 A6 A7 A5 A6 A6	3	More	A6	2	No change	A5	2	No change	A5	0	Doesn't do activity	A1	3	More	A7	2	No change	A5	3	More	A8	0	Doesn't do activity	A1	0	Doesn't do activity	A1	3	More	A6	3	More	A6	3	More	A7	2	No change	A5	3	More	A6	3	More	A6	7	5	5
815	A1 A1 A1 A1 A7 A5 A5 A1 A4 A8 A3 A8 A1 A7 A7	0	Doesn't do activity	A1	0	Doesn't do activity	A1	0	Doesn't do activity	A1	0	Doesn't do activity	A1	3	More	A7	2	No change	A5	2	No change	A5	0	Doesn't do activity	A1	1	Less	A4	3	More	A8	1	Less	A3	3	More	A8	0	Doesn't do activity	A1	3	More	A7	3	More	A7	7	7	5
818	A1 A1 A1 A1 A1 A6 A8 A1 A5 A8 A7 A8 A1 A8 A8	0	Doesn't do activity	A1	0	Doesn't do activity	A1	0	Doesn't do activity	A1	0	Doesn't do activity	A1	0	Doesn't do activity	A1	3	More	A6	3	More	A8	0	Doesn't do activity	A1	2	No change	A5	3	More	A8	3	More	A7	3	More	A8	0	Doesn't do activity	A1	3	More	A8	3	More	A8	7	7	7
822	A7 A1 A5 A1 A8 A5 A5 A1 A6 A1 A8 A8 A1 A8 A6	3	More	A7	0	Doesn't do activity	A1	2	No change	A5	0	Doesn't do activity	A1	3	More	A8	2	No change	A5	2	No change	A5	0	Doesn't do activity	A1	3	More	A6	0	Doesn't do activity	A1	3	More	A8	3	More	A8	0	Doesn't do activity	A1	3	More	A8	3	More	A6	7	6	6
823	A7 A1 A1 A1 A7 A1 A1 A1 A7 A1 A7 A1 A1 A7 A1	3	More	A7	0	Doesn't do activity	A1	0	Doesn't do activity	A1	0	Doesn't do activity	A1	3	More	A7	0	Doesn't do activity	A1	0	Doesn't do activity	A1	0	Doesn't do activity	A1	3	More	A7	0	Doesn't do activity	A1	3	More	A7	0	Doesn't do activity	A1	0	Doesn't do activity	A1	3	More	A7	0	Doesn't do activity	A1	6	5	5
824	A5 A5 A3 A1 A6 A1 A3 A1 A1 A5 A3 A5 A1 A4 A5	2	No change	A5	2	No change	A5	1	Less	A3	0	Doesn't do activity	A1	3	More	A6	0	Doesn't do activity	A1	1	Less	A3	0	Doesn't do activity	A1	0	Doesn't do activity	A1	2	No change	A5	1	Less	A3	2	No change	A5	0	Doesn't do activity	A1	1	Less	A4	2	No change	A5	7	4	4
825	A5 A5 A5 A1 A8 A1 A5 A1 A1 A1 A7 A6 A1 A6 A8	2	No change	A5	2	No change	A5	2	No change	A5	0	Doesn't do activity	A1	3	More	A8	0	Doesn't do activity	A1	2	No change	A5	0	Doesn't do activity	A1	0	Doesn't do activity	A1	0	Doesn't do activity	A1	3	More	A7	3	More	A6	0	Doesn't do activity	A1	3	More	A6	3	More	A8	7	5	7
826	A8 A1 A1 A1 A1 A1 A1 A1 A7 A1 A1 A1 A1 A5 A5	3	More	A8	0	Doesn't do activity	A1	0	Doesn't do activity	A1	0	Doesn't do activity	A1	0	Doesn't do activity	A1	0	Doesn't do activity	A1	0	Doesn't do activity	A1	0	Doesn't do activity	A1	3	More	A7	0	Doesn't do activity	A1	0	Doesn't do activity	A1	0	Doesn't do activity	A1	0	Doesn't do activity	A1	2	No change	A5	2	No change	A5	6	3	4
827	A4 A1 A1 A8 A8 A6 A8 A1 A1 A8 A6 A8 A5 A8 A8	1	Less	A4	0	Doesn't do activity	A1	0	Doesn't do activity	A1	3	More	A8	3	More	A8	3	More	A6	3	More	A8	0	Doesn't do activity	A1	0	Doesn't do activity	A1	3	More	A8	3	More	A6	3	More	A8	2	No change	A5	3	More	A8	3	More	A8	7	7	7
830	A1 A1 A1 A1 A7 A1 A8 A1 A1 A7 A2 A5 A1 A8 A8	0	Doesn't do activity	A1	0	Doesn't do activity	A1	0	Doesn't do activity	A1	0	Doesn't do activity	A1	3	More	A7	0	Doesn't do activity	A1	3	More	A8	0	Doesn't do activity	A1	0	Doesn't do activity	A1	3	More	A7	1	Less	A2	2	No change	A5	0	Doesn't do activity	A1	3	More	A8	3	More	A8	7	7	7
831	A1 A1 A3 A1 A1 A1 A8 A1 A1 A1 A5 A5 A1 A8 A1	0	Doesn't do activity	A1	0	Doesn't do activity	A1	1	Less	A3	0	Doesn't do activity	A1	0	Doesn't do activity	A1	0	Doesn't do activity	A1	3	More	A8	0	Doesn't do activity	A1	0	Doesn't do activity	A1	0	Doesn't do activity	A1	2	No change	A5	2	No change	A5	0	Doesn't do activity	A1	3	More	A8	0	Doesn't do activity	A1	6	4	4
832	A1 A1 A1 A1 A6 A1 A5 A1 A7 A1 A1 A4 A1 A6 A5	0	Doesn't do activity	A1	0	Doesn't do activity	A1	0	Doesn't do activity	A1	0	Doesn't do activity	A1	3	More	A6	0	Doesn't do activity	A1	2	No change	A5	0	Doesn't do activity	A1	3	More	A7	0	Doesn't do activity	A1	0	Doesn't do activity	A1	1	Less	A4	0	Doesn't do activity	A1	3	More	A6	2	No change	A5	7	2	2
833	A1 A4 A1 A1 A7 A1 A1 A1 A1 A7 A5 A7 A1 A8 A7	0	Doesn't do activity	A1	1	Less	A4	0	Doesn't do activity	A1	0	Doesn't do activity	A1	3	More	A7	0	Doesn't do activity	A1	0	Doesn't do activity	A1	0	Doesn't do activity	A1	0	Doesn't do activity	A1	3	More	A7	2	No change	A5	3	More	A7	0	Doesn't do activity	A1	3	More	A8	3	More	A7	7	7	7
834	A1 A6 A1 A1 A1 A5 A6 A1 A1 A1 A1 A6 A1 A7 A6	0	Doesn't do activity	A1	3	More	A6	0	Doesn't do activity	A1	0	Doesn't do activity	A1	0	Doesn't do activity	A1	2	No change	A5	3	More	A6	0	Doesn't do activity	A1	0	Doesn't do activity	A1	0	Doesn't do activity	A1	0	Doesn't do activity	A1	3	More	A6	0	Doesn't do activity	A1	3	More	A7	3	More	A6	7	7	7
836	A3 A1 A2 A2 A8 A7 A4 A1 A1 A3 A4 A2 A1 A3 A5	1	Less	A3	0	Doesn't do activity	A1	1	Less	A2	1	Less	A2	3	More	A8	3	More	A7	1	Less	A4	0	Doesn't do activity	A1	0	Doesn't do activity	A1	1	Less	A3	1	Less	A4	1	Less	A2	0	Doesn't do activity	A1	1	Less	A3	2	No change	A5	7	6	2
839	A1 A1 A1 A1 A5 A1 A5 A1 A1 A5 A7 A6 A1 A6 A6	0	Doesn't do activity	A1	0	Doesn't do activity	A1	0	Doesn't do activity	A1	0	Doesn't do activity	A1	2	No change	A5	0	Doesn't do activity	A1	2	No change	A5	0	Doesn't do activity	A1	0	Doesn't do activity	A1	2	No change	A5	3	More	A7	3	More	A6	0	Doesn't do activity	A1	3	More	A6	3	More	A6	7	6	5
840	A1 A8 A1 A8 A7 A6 A1 A8 A1 A1 A6 A8 A1 A8 A8	0	Doesn't do activity	A1	3	More	A8	0	Doesn't do activity	A1	3	More	A8	3	More	A7	3	More	A6	0	Doesn't do activity	A1	3	More	A8	0	Doesn't do activity	A1	0	Doesn't do activity	A1	3	More	A6	3	More	A8	0	Doesn't do activity	A1	3	More	A8	3	More	A8	7	6	7
841	A1 A1 A5 A1 A6 A6 A5 A1 A7 A1 A6 A6 A1 A6 A6	0	Doesn't do activity	A1	0	Doesn't do activity	A1	2	No change	A5	0	Doesn't do activity	A1	3	More	A6	3	More	A6	2	No change	A5	0	Doesn't do activity	A1	3	More	A7	0	Doesn't do activity	A1	3	More	A6	3	More	A6	0	Doesn't do activity	A1	3	More	A6	3	More	A6	7	7	4
843	A1 A1 A2 A1 A6 A1 A1 A1 A2 A7 A7 A7 A1 A4 A6	0	Doesn't do activity	A1	0	Doesn't do activity	A1	1	Less	A2	0	Doesn't do activity	A1	3	More	A6	0	Doesn't do activity	A1	0	Doesn't do activity	A1	0	Doesn't do activity	A1	1	Less	A2	3	More	A7	3	More	A7	3	More	A7	0	Doesn't do activity	A1	1	Less	A4	3	More	A6	6	5	4
844	A5 A5 A5 A1 A5 A1 A4 A1 A1 A1 A3 A5 A1 A5 A1	2	No change	A5	2	No change	A5	2	No change	A5	0	Doesn't do activity	A1	2	No change	A5	0	Doesn't do activity	A1	1	Less	A4	0	Doesn't do activity	A1	0	Doesn't do activity	A1	0	Doesn't do activity	A1	1	Less	A3	2	No change	A5	0	Doesn't do activity	A1	2	No change	A5	0	Doesn't do activity	A1	7	5	7
848	A1 A1 A1 A1 A7 A5 A6 A1 A1 A5 A2 A7 A1 A6 A6	0	Doesn't do activity	A1	0	Doesn't do activity	A1	0	Doesn't do activity	A1	0	Doesn't do activity	A1	3	More	A7	2	No change	A5	3	More	A6	0	Doesn't do activity	A1	0	Doesn't do activity	A1	2	No change	A5	1	Less	A2	3	More	A7	0	Doesn't do activity	A1	3	More	A6	3	More	A6	7	6	6
849	A1 A1 A1 A1 A6 A1 A7 A1 A1 A1 A1 A7 A1 A8 A5	0	Doesn't do activity	A1	0	Doesn't do activity	A1	0	Doesn't do activity	A1	0	Doesn't do activity	A1	3	More	A6	0	Doesn't do activity	A1	3	More	A7	0	Doesn't do activity	A1	0	Doesn't do activity	A1	0	Doesn't do activity	A1	0	Doesn't do activity	A1	3	More	A7	0	Doesn't do activity	A1	3	More	A8	2	No change	A5	7	7	7
850	A8 A1 A8 A8 A6 A1 A6 A1 A5 A6 A7 A7 A1 A8 A8	3	More	A8	0	Doesn't do activity	A1	3	More	A8	3	More	A8	3	More	A6	0	Doesn't do activity	A1	3	More	A6	0	Doesn't do activity	A1	2	No change	A5	3	More	A6	3	More	A7	3	More	A7	0	Doesn't do activity	A1	3	More	A8	3	More	A8	7	7	7
851	A5 A5 A5 A1 A8 A1 A7 A1 A1 A8 A7 A8 A1 A8 A7	2	No change	A5	2	No change	A5	2	No change	A5	0	Doesn't do activity	A1	3	More	A8	0	Doesn't do activity	A1	3	More	A7	0	Doesn't do activity	A1	0	Doesn't do activity	A1	3	More	A8	3	More	A7	3	More	A8	0	Doesn't do activity	A1	3	More	A8	3	More	A7	7	7	7
852	A1 A5 A2 A1 A8 A2 A2 A1 A1 A1 A2 A8 A1 A8 A4	0	Doesn't do activity	A1	2	No change	A5	1	Less	A2	0	Doesn't do activity	A1	3	More	A8	1	Less	A2	1	Less	A2	0	Doesn't do activity	A1	0	Doesn't do activity	A1	0	Doesn't do activity	A1	1	Less	A2	3	More	A8	0	Doesn't do activity	A1	3	More	A8	1	Less	A4	7	7	7
853	A1 A1 A1 A1 A8 A1 A8 A1 A6 A1 A8 A8 A1 A8 A8	0	Doesn't do activity	A1	0	Doesn't do activity	A1	0	Doesn't do activity	A1	0	Doesn't do activity	A1	3	More	A8	0	Doesn't do activity	A1	3	More	A8	0	Doesn't do activity	A1	3	More	A6	0	Doesn't do activity	A1	3	More	A8	3	More	A8	0	Doesn't do activity	A1	3	More	A8	3	More	A8	7	7	7
855	A2 A2 A1 A1 A4 A1 A2 A1 A1 A1 A2 A2 A1 A4 A6	1	Less	A2	1	Less	A2	0	Doesn't do activity	A1	0	Doesn't do activity	A1	1	Less	A4	0	Doesn't do activity	A1	1	Less	A2	0	Doesn't do activity	A1	0	Doesn't do activity	A1	0	Doesn't do activity	A1	1	Less	A2	1	Less	A2	0	Doesn't do activity	A1	1	Less	A4	3	More	A6	4	4	4
857	A5 A1 A2 A1 A8 A1 A5 A1 A1 A1 A5 A5 A1 A5 A5	2	No change	A5	0	Doesn't do activity	A1	1	Less	A2	0	Doesn't do activity	A1	3	More	A8	0	Doesn't do activity	A1	2	No change	A5	0	Doesn't do activity	A1	0	Doesn't do activity	A1	0	Doesn't do activity	A1	2	No change	A5	2	No change	A5	0	Doesn't do activity	A1	2	No change	A5	2	No change	A5	6	4	5
858	A7 A1 A3 A1 A6 A8 A7 A1 A1 A6 A2 A7 A1 A8 A7	3	More	A7	0	Doesn't do activity	A1	1	Less	A3	0	Doesn't do activity	A1	3	More	A6	3	More	A8	3	More	A7	0	Doesn't do activity	A1	0	Doesn't do activity	A1	3	More	A6	1	Less	A2	3	More	A7	0	Doesn't do activity	A1	3	More	A8	3	More	A7	7	6	7
859	A5 A6 A2 A1 A6 A5 A5 A1 A6 A7 A3 A6 A5 A6 A6	2	No change	A5	3	More	A6	1	Less	A2	0	Doesn't do activity	A1	3	More	A6	2	No change	A5	2	No change	A5	0	Doesn't do activity	A1	3	More	A6	3	More	A7	1	Less	A3	3	More	A6	2	No change	A5	3	More	A6	3	More	A6	7	6	6
860	A1 A1 A1 A1 A7 A6 A7 A1 A5 A7 A6 A8 A1 A8 A6	0	Doesn't do activity	A1	0	Doesn't do activity	A1	0	Doesn't do activity	A1	0	Doesn't do activity	A1	3	More	A7	3	More	A6	3	More	A7	0	Doesn't do activity	A1	2	No change	A5	3	More	A7	3	More	A6	3	More	A8	0	Doesn't do activity	A1	3	More	A8	3	More	A6	7	6	5
861	A2 A1 A2 A1 A6 A3 A2 A1 A6 A5 A2 A2 A1 A3 A2	1	Less	A2	0	Doesn't do activity	A1	1	Less	A2	0	Doesn't do activity	A1	3	More	A6	1	Less	A3	1	Less	A2	0	Doesn't do activity	A1	3	More	A6	2	No change	A5	1	Less	A2	1	Less	A2	0	Doesn't do activity	A1	1	Less	A3	1	Less	A2	7	7	7
862	A7 A5 A5 A5 A5 A1 A6 A1 A1 A6 A7 A8 A1 A7 A8	3	More	A7	2	No change	A5	2	No change	A5	2	No change	A5	2	No change	A5	0	Doesn't do activity	A1	3	More	A6	0	Doesn't do activity	A1	0	Doesn't do activity	A1	3	More	A6	3	More	A7	3	More	A8	0	Doesn't do activity	A1	3	More	A7	3	More	A8	7	7	7
863	A7 A1 A1 A1 A7 A1 A6 A1 A7 A1 A1 A1 A1 A7 A5	3	More	A7	0	Doesn't do activity	A1	0	Doesn't do activity	A1	0	Doesn't do activity	A1	3	More	A7	0	Doesn't do activity	A1	3	More	A6	0	Doesn't do activity	A1	3	More	A7	0	Doesn't do activity	A1	0	Doesn't do activity	A1	0	Doesn't do activity	A1	0	Doesn't do activity	A1	3	More	A7	2	No change	A5	7	5	4
864	A6 A5 A1 A1 A4 A1 A4 A1 A3 A6 A2 A5 A1 A6 A6	3	More	A6	2	No change	A5	0	Doesn't do activity	A1	0	Doesn't do activity	A1	1	Less	A4	0	Doesn't do activity	A1	1	Less	A4	0	Doesn't do activity	A1	1	Less	A3	3	More	A6	1	Less	A2	2	No change	A5	0	Doesn't do activity	A1	3	More	A6	3	More	A6	6	6	6
865	A7 A1 A5 A1 A5 A1 A7 A1 A5 A1 A5 A5 A4 A7 A1	3	More	A7	0	Doesn't do activity	A1	2	No change	A5	0	Doesn't do activity	A1	2	No change	A5	0	Doesn't do activity	A1	3	More	A7	0	Doesn't do activity	A1	2	No change	A5	0	Doesn't do activity	A1	2	No change	A5	2	No change	A5	1	Less	A4	3	More	A7	0	Doesn't do activity	A1	7	3	5
867	A5 A5 A1 A1 A7 A1 A8 A1 A1 A1 A1 A1 A1 A8 A1	2	No change	A5	2	No change	A5	0	Doesn't do activity	A1	0	Doesn't do activity	A1	3	More	A7	0	Doesn't do activity	A1	3	More	A8	0	Doesn't do activity	A1	0	Doesn't do activity	A1	0	Doesn't do activity	A1	0	Doesn't do activity	A1	0	Doesn't do activity	A1	0	Doesn't do activity	A1	3	More	A8	0	Doesn't do activity	A1	7	4	7
871	A5 A5 A2 A5 A6 A1 A5 A1 A6 A1 A6 A6 A1 A8 A6	2	No change	A5	2	No change	A5	1	Less	A2	2	No change	A5	3	More	A6	0	Doesn't do activity	A1	2	No change	A5	0	Doesn't do activity	A1	3	More	A6	0	Doesn't do activity	A1	3	More	A6	3	More	A6	0	Doesn't do activity	A1	3	More	A8	3	More	A6	6	4	5
872	A8 A1 A5 A1 A8 A1 A8 A1 A1 A1 A7 A8 A1 A7 A7	3	More	A8	0	Doesn't do activity	A1	2	No change	A5	0	Doesn't do activity	A1	3	More	A8	0	Doesn't do activity	A1	3	More	A8	0	Doesn't do activity	A1	0	Doesn't do activity	A1	0	Doesn't do activity	A1	3	More	A7	3	More	A8	0	Doesn't do activity	A1	3	More	A7	3	More	A7	7	6	5
875	A4 A1 A1 A1 A8 A1 A3 A1 A1 A5 A2 A4 A1 A6 A4	1	Less	A4	0	Doesn't do activity	A1	0	Doesn't do activity	A1	0	Doesn't do activity	A1	3	More	A8	0	Doesn't do activity	A1	1	Less	A3	0	Doesn't do activity	A1	0	Doesn't do activity	A1	2	No change	A5	1	Less	A2	1	Less	A4	0	Doesn't do activity	A1	3	More	A6	1	Less	A4	7	7	7
878	A5 A1 A1 A1 A6 A1 A5 A1 A1 A1 A4 A6 A1 A6 A5	2	No change	A5	0	Doesn't do activity	A1	0	Doesn't do activity	A1	0	Doesn't do activity	A1	3	More	A6	0	Doesn't do activity	A1	2	No change	A5	0	Doesn't do activity	A1	0	Doesn't do activity	A1	0	Doesn't do activity	A1	1	Less	A4	3	More	A6	0	Doesn't do activity	A1	3	More	A6	2	No change	A5	7	4	4
879	A8 A1 A1 A1 A6 A1 A5 A1 A5 A1 A2 A3 A1 A1 A1	3	More	A8	0	Doesn't do activity	A1	0	Doesn't do activity	A1	0	Doesn't do activity	A1	3	More	A6	0	Doesn't do activity	A1	2	No change	A5	0	Doesn't do activity	A1	2	No change	A5	0	Doesn't do activity	A1	1	Less	A2	1	Less	A3	0	Doesn't do activity	A1	0	Doesn't do activity	A1	0	Doesn't do activity	A1	7	4	4
880	A8 A1 A3 A1 A5 A1 A3 A1 A1 A6 A7 A7 A1 A6 A1	3	More	A8	0	Doesn't do activity	A1	1	Less	A3	0	Doesn't do activity	A1	2	No change	A5	0	Doesn't do activity	A1	1	Less	A3	0	Doesn't do activity	A1	0	Doesn't do activity	A1	3	More	A6	3	More	A7	3	More	A7	0	Doesn't do activity	A1	3	More	A6	0	Doesn't do activity	A1	7	7	7
881	A1 A1 A1 A1 A8 A1 A8 A1 A8 A7 A2 A8 A1 A8 A8	0	Doesn't do activity	A1	0	Doesn't do activity	A1	0	Doesn't do activity	A1	0	Doesn't do activity	A1	3	More	A8	0	Doesn't do activity	A1	3	More	A8	0	Doesn't do activity	A1	3	More	A8	3	More	A7	1	Less	A2	3	More	A8	0	Doesn't do activity	A1	3	More	A8	3	More	A8	7	7	7
882	A2 A6 A1 A1 A3 A1 A6 A1 A8 A5 A7 A7 A1 A8 A7	1	Less	A2	3	More	A6	0	Doesn't do activity	A1	0	Doesn't do activity	A1	1	Less	A3	0	Doesn't do activity	A1	3	More	A6	0	Doesn't do activity	A1	3	More	A8	2	No change	A5	3	More	A7	3	More	A7	0	Doesn't do activity	A1	3	More	A8	3	More	A7	7	6	7
883	A8 A1 A1 A1 A5 A1 A1 A1 A1 A1 A2 A3 A1 A6 A1	3	More	A8	0	Doesn't do activity	A1	0	Doesn't do activity	A1	0	Doesn't do activity	A1	2	No change	A5	0	Doesn't do activity	A1	0	Doesn't do activity	A1	0	Doesn't do activity	A1	0	Doesn't do activity	A1	0	Doesn't do activity	A1	1	Less	A2	1	Less	A3	0	Doesn't do activity	A1	3	More	A6	0	Doesn't do activity	A1	4	4	4
884	A1 A6 A1 A1 A6 A1 A1 A1 A1 A6 A5 A5 A1 A6 A6	0	Doesn't do activity	A1	3	More	A6	0	Doesn't do activity	A1	0	Doesn't do activity	A1	3	More	A6	0	Doesn't do activity	A1	0	Doesn't do activity	A1	0	Doesn't do activity	A1	0	Doesn't do activity	A1	3	More	A6	2	No change	A5	2	No change	A5	0	Doesn't do activity	A1	3	More	A6	3	More	A6	7	6	7
885	A2 A2 A5 A5 A3 A5 A4 A1 A8 A1 A5 A5 A1 A5 A1	1	Less	A2	1	Less	A2	2	No change	A5	2	No change	A5	1	Less	A3	2	No change	A5	1	Less	A4	0	Doesn't do activity	A1	3	More	A8	0	Doesn't do activity	A1	2	No change	A5	2	No change	A5	0	Doesn't do activity	A1	2	No change	A5	0	Doesn't do activity	A1	6	2	4
886	A5 A1 A1 A1 A5 A1 A6 A1 A5 A1 A1 A1 A1 A6 A5	2	No change	A5	0	Doesn't do activity	A1	0	Doesn't do activity	A1	0	Doesn't do activity	A1	2	No change	A5	0	Doesn't do activity	A1	3	More	A6	0	Doesn't do activity	A1	2	No change	A5	0	Doesn't do activity	A1	0	Doesn't do activity	A1	0	Doesn't do activity	A1	0	Doesn't do activity	A1	3	More	A6	2	No change	A5	7	5	5
887	A1 A3 A2 A1 A8 A1 A8 A1 A1 A7 A5 A8 A1 A8 A8	0	Doesn't do activity	A1	1	Less	A3	1	Less	A2	0	Doesn't do activity	A1	3	More	A8	0	Doesn't do activity	A1	3	More	A8	0	Doesn't do activity	A1	0	Doesn't do activity	A1	3	More	A7	2	No change	A5	3	More	A8	0	Doesn't do activity	A1	3	More	A8	3	More	A8	7	4	4
888	A6 A1 A1 A1 A1 A1 A6 A1 A1 A6 A7 A6 A1 A6 A6	3	More	A6	0	Doesn't do activity	A1	0	Doesn't do activity	A1	0	Doesn't do activity	A1	0	Doesn't do activity	A1	0	Doesn't do activity	A1	3	More	A6	0	Doesn't do activity	A1	0	Doesn't do activity	A1	3	More	A6	3	More	A7	3	More	A6	0	Doesn't do activity	A1	3	More	A6	3	More	A6	4	4	4
889	A2 A5 A5 A6 A5 A1 A4 A6 A5 A6 A6 A5 A1 A4 A6	1	Less	A2	2	No change	A5	2	No change	A5	3	More	A6	2	No change	A5	0	Doesn't do activity	A1	1	Less	A4	3	More	A6	2	No change	A5	3	More	A6	3	More	A6	2	No change	A5	0	Doesn't do activity	A1	1	Less	A4	3	More	A6	7	5	6
890	A7 A1 A2 A1 A6 A1 A1 A1 A1 A6 A5 A7 A1 A1 A5	3	More	A7	0	Doesn't do activity	A1	1	Less	A2	0	Doesn't do activity	A1	3	More	A6	0	Doesn't do activity	A1	0	Doesn't do activity	A1	0	Doesn't do activity	A1	0	Doesn't do activity	A1	3	More	A6	2	No change	A5	3	More	A7	0	Doesn't do activity	A1	0	Doesn't do activity	A1	2	No change	A5	7	4	5
892	A4 A1 A6 A1 A1 A1 A4 A1 A8 A6 A5 A5 A1 A6 A5	1	Less	A4	0	Doesn't do activity	A1	3	More	A6	0	Doesn't do activity	A1	0	Doesn't do activity	A1	0	Doesn't do activity	A1	1	Less	A4	0	Doesn't do activity	A1	3	More	A8	3	More	A6	2	No change	A5	2	No change	A5	0	Doesn't do activity	A1	3	More	A6	2	No change	A5	5	5	4
893	A6 A2 A2 A1 A5 A1 A2 A1 A1 A3 A2 A4 A1 A5 A5	3	More	A6	1	Less	A2	1	Less	A2	0	Doesn't do activity	A1	2	No change	A5	0	Doesn't do activity	A1	1	Less	A2	0	Doesn't do activity	A1	0	Doesn't do activity	A1	1	Less	A3	1	Less	A2	1	Less	A4	0	Doesn't do activity	A1	2	No change	A5	2	No change	A5	7	7	5
894	A5 A6 A5 A1 A6 A5 A6 A1 A6 A5 A5 A5 A1 A6 A6	2	No change	A5	3	More	A6	2	No change	A5	0	Doesn't do activity	A1	3	More	A6	2	No change	A5	3	More	A6	0	Doesn't do activity	A1	3	More	A6	2	No change	A5	2	No change	A5	2	No change	A5	0	Doesn't do activity	A1	3	More	A6	3	More	A6	7	5	5
895	A7 A1 A1 A6 A7 A1 A3 A1 A7 A5 A6 A6 A1 A7 A1	3	More	A7	0	Doesn't do activity	A1	0	Doesn't do activity	A1	3	More	A6	3	More	A7	0	Doesn't do activity	A1	1	Less	A3	0	Doesn't do activity	A1	3	More	A7	2	No change	A5	3	More	A6	3	More	A6	0	Doesn't do activity	A1	3	More	A7	0	Doesn't do activity	A1	7	7	5
896	A6 A3 A3 A1 A7 A6 A2 A1 A1 A1 A2 A2 A1 A5 A5	3	More	A6	1	Less	A3	1	Less	A3	0	Doesn't do activity	A1	3	More	A7	3	More	A6	1	Less	A2	0	Doesn't do activity	A1	0	Doesn't do activity	A1	0	Doesn't do activity	A1	1	Less	A2	1	Less	A2	0	Doesn't do activity	A1	2	No change	A5	2	No change	A5	7	5	5
897	A7 A1 A3 A7 A8 A1 A7 A1 A7 A1 A7 A7 A1 A8 A7	3	More	A7	0	Doesn't do activity	A1	1	Less	A3	3	More	A7	3	More	A8	0	Doesn't do activity	A1	3	More	A7	0	Doesn't do activity	A1	3	More	A7	0	Doesn't do activity	A1	3	More	A7	3	More	A7	0	Doesn't do activity	A1	3	More	A8	3	More	A7	7	7	7
898	A1 A1 A1 A1 A5 A5 A5 A1 A1 A1 A1 A6 A1 A5 A6	0	Doesn't do activity	A1	0	Doesn't do activity	A1	0	Doesn't do activity	A1	0	Doesn't do activity	A1	2	No change	A5	2	No change	A5	2	No change	A5	0	Doesn't do activity	A1	0	Doesn't do activity	A1	0	Doesn't do activity	A1	0	Doesn't do activity	A1	3	More	A6	0	Doesn't do activity	A1	2	No change	A5	3	More	A6	7	6	7
899	A3 A1 A5 A1 A6 A5 A5 A1 A1 A6 A5 A5 A5 A6 A5	1	Less	A3	0	Doesn't do activity	A1	2	No change	A5	0	Doesn't do activity	A1	3	More	A6	2	No change	A5	2	No change	A5	0	Doesn't do activity	A1	0	Doesn't do activity	A1	3	More	A6	2	No change	A5	2	No change	A5	2	No change	A5	3	More	A6	2	No change	A5	7	6	7
900	A1 A1 A1 A1 A6 A1 A1 A1 A1 A1 A1 A1 A1 A6 A1	0	Doesn't do activity	A1	0	Doesn't do activity	A1	0	Doesn't do activity	A1	0	Doesn't do activity	A1	3	More	A6	0	Doesn't do activity	A1	0	Doesn't do activity	A1	0	Doesn't do activity	A1	0	Doesn't do activity	A1	0	Doesn't do activity	A1	0	Doesn't do activity	A1	0	Doesn't do activity	A1	0	Doesn't do activity	A1	3	More	A6	0	Doesn't do activity	A1	7	5	4
902	A7 A5 A5 A1 A7 A4 A5 A1 A6 A5 A3 A5 A1 A5 A5	3	More	A7	2	No change	A5	2	No change	A5	0	Doesn't do activity	A1	3	More	A7	1	Less	A4	2	No change	A5	0	Doesn't do activity	A1	3	More	A6	2	No change	A5	1	Less	A3	2	No change	A5	0	Doesn't do activity	A1	2	No change	A5	2	No change	A5	7	7	7
903	A1 A1 A1 A1 A8 A1 A2 A1 A1 A6 A3 A7 A1 A7 A7	0	Doesn't do activity	A1	0	Doesn't do activity	A1	0	Doesn't do activity	A1	0	Doesn't do activity	A1	3	More	A8	0	Doesn't do activity	A1	1	Less	A2	0	Doesn't do activity	A1	0	Doesn't do activity	A1	3	More	A6	1	Less	A3	3	More	A7	0	Doesn't do activity	A1	3	More	A7	3	More	A7	6	5	5
904	A1 A4 A1 A1 A4 A3 A4 A1 A1 A1 A3 A4 A1 A5 A4	0	Doesn't do activity	A1	1	Less	A4	0	Doesn't do activity	A1	0	Doesn't do activity	A1	1	Less	A4	1	Less	A3	1	Less	A4	0	Doesn't do activity	A1	0	Doesn't do activity	A1	0	Doesn't do activity	A1	1	Less	A3	1	Less	A4	0	Doesn't do activity	A1	2	No change	A5	1	Less	A4	6	5	5
906	A1 A1 A1 A2 A2 A3 A2 A1 A1 A6 A2 A5 A1 A7 A5	0	Doesn't do activity	A1	0	Doesn't do activity	A1	0	Doesn't do activity	A1	1	Less	A2	1	Less	A2	1	Less	A3	1	Less	A2	0	Doesn't do activity	A1	0	Doesn't do activity	A1	3	More	A6	1	Less	A2	2	No change	A5	0	Doesn't do activity	A1	3	More	A7	2	No change	A5	7	7	5
907	A4 A1 A1 A1 A5 A1 A6 A1 A1 A6 A1 A7 A1 A8 A6	1	Less	A4	0	Doesn't do activity	A1	0	Doesn't do activity	A1	0	Doesn't do activity	A1	2	No change	A5	0	Doesn't do activity	A1	3	More	A6	0	Doesn't do activity	A1	0	Doesn't do activity	A1	3	More	A6	0	Doesn't do activity	A1	3	More	A7	0	Doesn't do activity	A1	3	More	A8	3	More	A6	7	6	6
908	A1 A1 A1 A1 A8 A5 A5 A1 A1 A1 A8 A8 A1 A6 A6	0	Doesn't do activity	A1	0	Doesn't do activity	A1	0	Doesn't do activity	A1	0	Doesn't do activity	A1	3	More	A8	2	No change	A5	2	No change	A5	0	Doesn't do activity	A1	0	Doesn't do activity	A1	0	Doesn't do activity	A1	3	More	A8	3	More	A8	0	Doesn't do activity	A1	3	More	A6	3	More	A6	7	7	7
909	A1 A1 A1 A1 A8 A1 A7 A1 A1 A1 A1 A1 A1 A8 A1	0	Doesn't do activity	A1	0	Doesn't do activity	A1	0	Doesn't do activity	A1	0	Doesn't do activity	A1	3	More	A8	0	Doesn't do activity	A1	3	More	A7	0	Doesn't do activity	A1	0	Doesn't do activity	A1	0	Doesn't do activity	A1	0	Doesn't do activity	A1	0	Doesn't do activity	A1	0	Doesn't do activity	A1	3	More	A8	0	Doesn't do activity	A1	6	4	6
910	A5 A1 A1 A1 A8 A6 A6 A1 A1 A7 A2 A7 A1 A7 A7	2	No change	A5	0	Doesn't do activity	A1	0	Doesn't do activity	A1	0	Doesn't do activity	A1	3	More	A8	3	More	A6	3	More	A6	0	Doesn't do activity	A1	0	Doesn't do activity	A1	3	More	A7	1	Less	A2	3	More	A7	0	Doesn't do activity	A1	3	More	A7	3	More	A7	7	7	7
911	A1 A1 A1 A7 A7 A1 A7 A1 A7 A1 A7 A1 A1 A7 A7	0	Doesn't do activity	A1	0	Doesn't do activity	A1	0	Doesn't do activity	A1	3	More	A7	3	More	A7	0	Doesn't do activity	A1	3	More	A7	0	Doesn't do activity	A1	3	More	A7	0	Doesn't do activity	A1	3	More	A7	0	Doesn't do activity	A1	0	Doesn't do activity	A1	3	More	A7	3	More	A7	7	7	7
912	A5 A5 A1 A1 A5 A1 A8 A1 A1 A1 A5 A8 A1 A8 A5	2	No change	A5	2	No change	A5	0	Doesn't do activity	A1	0	Doesn't do activity	A1	2	No change	A5	0	Doesn't do activity	A1	3	More	A8	0	Doesn't do activity	A1	0	Doesn't do activity	A1	0	Doesn't do activity	A1	2	No change	A5	3	More	A8	0	Doesn't do activity	A1	3	More	A8	2	No change	A5	7	4	4
913	A6 A1 A2 A1 A1 A1 A5 A1 A5 A1 A2 A5 A1 A1 A7	3	More	A6	0	Doesn't do activity	A1	1	Less	A2	0	Doesn't do activity	A1	0	Doesn't do activity	A1	0	Doesn't do activity	A1	2	No change	A5	0	Doesn't do activity	A1	2	No change	A5	0	Doesn't do activity	A1	1	Less	A2	2	No change	A5	0	Doesn't do activity	A1	0	Doesn't do activity	A1	3	More	A7	7	4	6
915	A8 A5 A5 A1 A5 A1 A3 A1 A1 A1 A3 A7 A1 A8 A6	3	More	A8	2	No change	A5	2	No change	A5	0	Doesn't do activity	A1	2	No change	A5	0	Doesn't do activity	A1	1	Less	A3	0	Doesn't do activity	A1	0	Doesn't do activity	A1	0	Doesn't do activity	A1	1	Less	A3	3	More	A7	0	Doesn't do activity	A1	3	More	A8	3	More	A6	7	5	6
916	A1 A3 A1 A1 A8 A4 A3 A1 A1 A3 A5 A5 A1 A5 A5	0	Doesn't do activity	A1	1	Less	A3	0	Doesn't do activity	A1	0	Doesn't do activity	A1	3	More	A8	1	Less	A4	1	Less	A3	0	Doesn't do activity	A1	0	Doesn't do activity	A1	1	Less	A3	2	No change	A5	2	No change	A5	0	Doesn't do activity	A1	2	No change	A5	2	No change	A5	7	7	7
919	A8 A5 A5 A1 A7 A5 A7 A5 A1 A1 A6 A1 A1 A4 A5	3	More	A8	2	No change	A5	2	No change	A5	0	Doesn't do activity	A1	3	More	A7	2	No change	A5	3	More	A7	2	No change	A5	0	Doesn't do activity	A1	0	Doesn't do activity	A1	3	More	A6	0	Doesn't do activity	A1	0	Doesn't do activity	A1	1	Less	A4	2	No change	A5	7	7	7
920	A8 A1 A1 A1 A6 A6 A4 A1 A1 A1 A1 A1 A1 A8 A6	3	More	A8	0	Doesn't do activity	A1	0	Doesn't do activity	A1	0	Doesn't do activity	A1	3	More	A6	3	More	A6	1	Less	A4	0	Doesn't do activity	A1	0	Doesn't do activity	A1	0	Doesn't do activity	A1	0	Doesn't do activity	A1	0	Doesn't do activity	A1	0	Doesn't do activity	A1	3	More	A8	3	More	A6	6	5	4
922	A6 A5 A5 A5 A7 A5 A5 A5 A5 A5 A7 A7 A5 A7 A7	3	More	A6	2	No change	A5	2	No change	A5	2	No change	A5	3	More	A7	2	No change	A5	2	No change	A5	2	No change	A5	2	No change	A5	2	No change	A5	3	More	A7	3	More	A7	2	No change	A5	3	More	A7	3	More	A7	7	7	7
924	A5 A5 A1 A1 A7 A1 A5 A1 A1 A7 A7 A7 A1 A7 A6	2	No change	A5	2	No change	A5	0	Doesn't do activity	A1	0	Doesn't do activity	A1	3	More	A7	0	Doesn't do activity	A1	2	No change	A5	0	Doesn't do activity	A1	0	Doesn't do activity	A1	3	More	A7	3	More	A7	3	More	A7	0	Doesn't do activity	A1	3	More	A7	3	More	A6	7	7	7
925	A5 A1 A5 A5 A6 A1 A5 A1 A2 A5 A5 A1 A1 A2 A1	2	No change	A5	0	Doesn't do activity	A1	2	No change	A5	2	No change	A5	3	More	A6	0	Doesn't do activity	A1	2	No change	A5	0	Doesn't do activity	A1	1	Less	A2	2	No change	A5	2	No change	A5	0	Doesn't do activity	A1	0	Doesn't do activity	A1	1	Less	A2	0	Doesn't do activity	A1	6	5	6
927	A1 A1 A2 A1 A7 A1 A1 A1 A1 A6 A8 A8 A1 A5 A7	0	Doesn't do activity	A1	0	Doesn't do activity	A1	1	Less	A2	0	Doesn't do activity	A1	3	More	A7	0	Doesn't do activity	A1	0	Doesn't do activity	A1	0	Doesn't do activity	A1	0	Doesn't do activity	A1	3	More	A6	3	More	A8	3	More	A8	0	Doesn't do activity	A1	2	No change	A5	3	More	A7	7	7	5
928	A1 A1 A1 A1 A4 A1 A1 A1 A1 A1 A1 A1 A1 A6 A5	0	Doesn't do activity	A1	0	Doesn't do activity	A1	0	Doesn't do activity	A1	0	Doesn't do activity	A1	1	Less	A4	0	Doesn't do activity	A1	0	Doesn't do activity	A1	0	Doesn't do activity	A1	0	Doesn't do activity	A1	0	Doesn't do activity	A1	0	Doesn't do activity	A1	0	Doesn't do activity	A1	0	Doesn't do activity	A1	3	More	A6	2	No change	A5	4	4	4
929	A1 A1 A5 A1 A5 A1 A7 A1 A1 A7 A5 A7 A1 A7 A7	0	Doesn't do activity	A1	0	Doesn't do activity	A1	2	No change	A5	0	Doesn't do activity	A1	2	No change	A5	0	Doesn't do activity	A1	3	More	A7	0	Doesn't do activity	A1	0	Doesn't do activity	A1	3	More	A7	2	No change	A5	3	More	A7	0	Doesn't do activity	A1	3	More	A7	3	More	A7	7	7	7
930	A6 A5 A5 A1 A8 A1 A5 A1 A1 A8 A8 A8 A1 A8 A8	3	More	A6	2	No change	A5	2	No change	A5	0	Doesn't do activity	A1	3	More	A8	0	Doesn't do activity	A1	2	No change	A5	0	Doesn't do activity	A1	0	Doesn't do activity	A1	3	More	A8	3	More	A8	3	More	A8	0	Doesn't do activity	A1	3	More	A8	3	More	A8	7	6	2
932	A1 A5 A1 A3 A5 A1 A3 A1 A4 A1 A4 A4 A1 A7 A5	0	Doesn't do activity	A1	2	No change	A5	0	Doesn't do activity	A1	1	Less	A3	2	No change	A5	0	Doesn't do activity	A1	1	Less	A3	0	Doesn't do activity	A1	1	Less	A4	0	Doesn't do activity	A1	1	Less	A4	1	Less	A4	0	Doesn't do activity	A1	3	More	A7	2	No change	A5	7	7	7
933	A1 A1 A1 A1 A6 A1 A5 A1 A1 A6 A7 A7 A1 A7 A7	0	Doesn't do activity	A1	0	Doesn't do activity	A1	0	Doesn't do activity	A1	0	Doesn't do activity	A1	3	More	A6	0	Doesn't do activity	A1	2	No change	A5	0	Doesn't do activity	A1	0	Doesn't do activity	A1	3	More	A6	3	More	A7	3	More	A7	0	Doesn't do activity	A1	3	More	A7	3	More	A7	7	7	7
934	A3 A3 A1 A1 A7 A1 A5 A1 A5 A5 A5 A6 A1 A6 A7	1	Less	A3	1	Less	A3	0	Doesn't do activity	A1	0	Doesn't do activity	A1	3	More	A7	0	Doesn't do activity	A1	2	No change	A5	0	Doesn't do activity	A1	2	No change	A5	2	No change	A5	2	No change	A5	3	More	A6	0	Doesn't do activity	A1	3	More	A6	3	More	A7	7	5	4
935	A8 A2 A1 A1 A1 A1 A5 A1 A5 A5 A5 A1 A1 A7 A6	3	More	A8	1	Less	A2	0	Doesn't do activity	A1	0	Doesn't do activity	A1	0	Doesn't do activity	A1	0	Doesn't do activity	A1	2	No change	A5	0	Doesn't do activity	A1	2	No change	A5	2	No change	A5	2	No change	A5	0	Doesn't do activity	A1	0	Doesn't do activity	A1	3	More	A7	3	More	A6	7	4	5
936	A1 A1 A1 A1 A5 A1 A6 A1 A6 A1 A1 A5 A5 A6 A5	0	Doesn't do activity	A1	0	Doesn't do activity	A1	0	Doesn't do activity	A1	0	Doesn't do activity	A1	2	No change	A5	0	Doesn't do activity	A1	3	More	A6	0	Doesn't do activity	A1	3	More	A6	0	Doesn't do activity	A1	0	Doesn't do activity	A1	2	No change	A5	2	No change	A5	3	More	A6	2	No change	A5	7	6	7
938	A1 A1 A1 A1 A1 A1 A6 A1 A1 A1 A1 A6 A1 A6 A5	0	Doesn't do activity	A1	0	Doesn't do activity	A1	0	Doesn't do activity	A1	0	Doesn't do activity	A1	0	Doesn't do activity	A1	0	Doesn't do activity	A1	3	More	A6	0	Doesn't do activity	A1	0	Doesn't do activity	A1	0	Doesn't do activity	A1	0	Doesn't do activity	A1	3	More	A6	0	Doesn't do activity	A1	3	More	A6	2	No change	A5	6	6	4
939	A1 A1 A5 A1 A6 A1 A5 A1 A1 A5 A5 A1 A3 A6 A6	0	Doesn't do activity	A1	0	Doesn't do activity	A1	2	No change	A5	0	Doesn't do activity	A1	3	More	A6	0	Doesn't do activity	A1	2	No change	A5	0	Doesn't do activity	A1	0	Doesn't do activity	A1	2	No change	A5	2	No change	A5	0	Doesn't do activity	A1	1	Less	A3	3	More	A6	3	More	A6	7	7	7
941	A8 A8 A2 A7 A8 A1 A7 A1 A8 A6 A8 A8 A1 A8 A6	3	More	A8	3	More	A8	1	Less	A2	3	More	A7	3	More	A8	0	Doesn't do activity	A1	3	More	A7	0	Doesn't do activity	A1	3	More	A8	3	More	A6	3	More	A8	3	More	A8	0	Doesn't do activity	A1	3	More	A8	3	More	A6	7	7	7
942	A1 A1 A1 A1 A5 A1 A7 A1 A1 A1 A6 A5 A1 A7 A5	0	Doesn't do activity	A1	0	Doesn't do activity	A1	0	Doesn't do activity	A1	0	Doesn't do activity	A1	2	No change	A5	0	Doesn't do activity	A1	3	More	A7	0	Doesn't do activity	A1	0	Doesn't do activity	A1	0	Doesn't do activity	A1	3	More	A6	2	No change	A5	0	Doesn't do activity	A1	3	More	A7	2	No change	A5	7	5	5
943	A5 A5 A5 A5 A6 A6 A7 A5 A5 A5 A3 A6 A5 A6 A6	2	No change	A5	2	No change	A5	2	No change	A5	2	No change	A5	3	More	A6	3	More	A6	3	More	A7	2	No change	A5	2	No change	A5	2	No change	A5	1	Less	A3	3	More	A6	2	No change	A5	3	More	A6	3	More	A6	7	7	7
944	A1 A1 A2 A7 A5 A1 A7 A1 A1 A1 A7 A7 A1 A8 A1	0	Doesn't do activity	A1	0	Doesn't do activity	A1	1	Less	A2	3	More	A7	2	No change	A5	0	Doesn't do activity	A1	3	More	A7	0	Doesn't do activity	A1	0	Doesn't do activity	A1	0	Doesn't do activity	A1	3	More	A7	3	More	A7	0	Doesn't do activity	A1	3	More	A8	0	Doesn't do activity	A1	7	5	5
945	A1 A1 A1 A1 A6 A6 A7 A1 A1 A7 A7 A7 A1 A8 A8	0	Doesn't do activity	A1	0	Doesn't do activity	A1	0	Doesn't do activity	A1	0	Doesn't do activity	A1	3	More	A6	3	More	A6	3	More	A7	0	Doesn't do activity	A1	0	Doesn't do activity	A1	3	More	A7	3	More	A7	3	More	A7	0	Doesn't do activity	A1	3	More	A8	3	More	A8	7	7	5
946	A1 A1 A1 A1 A3 A2 A2 A1 A1 A7 A2 A4 A1 A3 A5	0	Doesn't do activity	A1	0	Doesn't do activity	A1	0	Doesn't do activity	A1	0	Doesn't do activity	A1	1	Less	A3	1	Less	A2	1	Less	A2	0	Doesn't do activity	A1	0	Doesn't do activity	A1	3	More	A7	1	Less	A2	1	Less	A4	0	Doesn't do activity	A1	1	Less	A3	2	No change	A5	7	7	7
947	A4 A3 A5 A5 A6 A7 A6 A1 A6 A7 A6 A6 A1 A6 A6	1	Less	A4	1	Less	A3	2	No change	A5	2	No change	A5	3	More	A6	3	More	A7	3	More	A6	0	Doesn't do activity	A1	3	More	A6	3	More	A7	3	More	A6	3	More	A6	0	Doesn't do activity	A1	3	More	A6	3	More	A6	7	7	7
948	A1 A5 A2 A1 A6 A6 A7 A1 A8 A5 A7 A8 A1 A5 A8	0	Doesn't do activity	A1	2	No change	A5	1	Less	A2	0	Doesn't do activity	A1	3	More	A6	3	More	A6	3	More	A7	0	Doesn't do activity	A1	3	More	A8	2	No change	A5	3	More	A7	3	More	A8	0	Doesn't do activity	A1	2	No change	A5	3	More	A8	1	1	1
951	A4 A5 A1 A5 A6 A1 A3 A1 A4 A6 A6 A5 A1 A5 A5	1	Less	A4	2	No change	A5	0	Doesn't do activity	A1	2	No change	A5	3	More	A6	0	Doesn't do activity	A1	1	Less	A3	0	Doesn't do activity	A1	1	Less	A4	3	More	A6	3	More	A6	2	No change	A5	0	Doesn't do activity	A1	2	No change	A5	2	No change	A5	6	4	3
952	A8 A5 A1 A1 A7 A1 A4 A1 A1 A6 A2 A7 A1 A7 A7	3	More	A8	2	No change	A5	0	Doesn't do activity	A1	0	Doesn't do activity	A1	3	More	A7	0	Doesn't do activity	A1	1	Less	A4	0	Doesn't do activity	A1	0	Doesn't do activity	A1	3	More	A6	1	Less	A2	3	More	A7	0	Doesn't do activity	A1	3	More	A7	3	More	A7	6	6	4
954	A1 A1 A5 A1 A4 A5 A4 A1 A1 A4 A1 A2 A1 A4 A1	0	Doesn't do activity	A1	0	Doesn't do activity	A1	2	No change	A5	0	Doesn't do activity	A1	1	Less	A4	2	No change	A5	1	Less	A4	0	Doesn't do activity	A1	0	Doesn't do activity	A1	1	Less	A4	0	Doesn't do activity	A1	1	Less	A2	0	Doesn't do activity	A1	1	Less	A4	0	Doesn't do activity	A1	2	4	5
956	A5 A6 A2 A1 A7 A7 A4 A1 A6 A6 A4 A8 A2 A6 A8	2	No change	A5	3	More	A6	1	Less	A2	0	Doesn't do activity	A1	3	More	A7	3	More	A7	1	Less	A4	0	Doesn't do activity	A1	3	More	A6	3	More	A6	1	Less	A4	3	More	A8	1	Less	A2	3	More	A6	3	More	A8	7	7	7
957	A7 A1 A1 A1 A7 A1 A7 A1 A1 A8 A7 A1 A1 A8 A8	3	More	A7	0	Doesn't do activity	A1	0	Doesn't do activity	A1	0	Doesn't do activity	A1	3	More	A7	0	Doesn't do activity	A1	3	More	A7	0	Doesn't do activity	A1	0	Doesn't do activity	A1	3	More	A8	3	More	A7	0	Doesn't do activity	A1	0	Doesn't do activity	A1	3	More	A8	3	More	A8	7	2	5
958	A5 A6 A5 A1 A6 A7 A6 A1 A1 A6 A8 A5 A1 A8 A6	2	No change	A5	3	More	A6	2	No change	A5	0	Doesn't do activity	A1	3	More	A6	3	More	A7	3	More	A6	0	Doesn't do activity	A1	0	Doesn't do activity	A1	3	More	A6	3	More	A8	2	No change	A5	0	Doesn't do activity	A1	3	More	A8	3	More	A6	7	7	7
959	A1 A1 A2 A1 A5 A1 A4 A1 A5 A7 A2 A8 A1 A8 A7	0	Doesn't do activity	A1	0	Doesn't do activity	A1	1	Less	A2	0	Doesn't do activity	A1	2	No change	A5	0	Doesn't do activity	A1	1	Less	A4	0	Doesn't do activity	A1	2	No change	A5	3	More	A7	1	Less	A2	3	More	A8	0	Doesn't do activity	A1	3	More	A8	3	More	A7	7	6	7
960	A1 A1 A1 A1 A7 A1 A1 A1 A1 A6 A7 A6 A1 A6 A6	0	Doesn't do activity	A1	0	Doesn't do activity	A1	0	Doesn't do activity	A1	0	Doesn't do activity	A1	3	More	A7	0	Doesn't do activity	A1	0	Doesn't do activity	A1	0	Doesn't do activity	A1	0	Doesn't do activity	A1	3	More	A6	3	More	A7	3	More	A6	0	Doesn't do activity	A1	3	More	A6	3	More	A6	7	7	6
961	A8 A4 A2 A1 A1 A1 A5 A1 A1 A4 A7 A7 A1 A8 A6	3	More	A8	1	Less	A4	1	Less	A2	0	Doesn't do activity	A1	0	Doesn't do activity	A1	0	Doesn't do activity	A1	2	No change	A5	0	Doesn't do activity	A1	0	Doesn't do activity	A1	1	Less	A4	3	More	A7	3	More	A7	0	Doesn't do activity	A1	3	More	A8	3	More	A6	6	3	3
962	A5 A5 A5 A5 A7 A1 A4 A1 A6 A1 A5 A5 A1 A6 A6	2	No change	A5	2	No change	A5	2	No change	A5	2	No change	A5	3	More	A7	0	Doesn't do activity	A1	1	Less	A4	0	Doesn't do activity	A1	3	More	A6	0	Doesn't do activity	A1	2	No change	A5	2	No change	A5	0	Doesn't do activity	A1	3	More	A6	3	More	A6	7	7	7
963	A7 A7 A1 A1 A5 A1 A1 A1 A1 A5 A6 A6 A1 A7 A6	3	More	A7	3	More	A7	0	Doesn't do activity	A1	0	Doesn't do activity	A1	2	No change	A5	0	Doesn't do activity	A1	0	Doesn't do activity	A1	0	Doesn't do activity	A1	0	Doesn't do activity	A1	2	No change	A5	3	More	A6	3	More	A6	0	Doesn't do activity	A1	3	More	A7	3	More	A6	7	5	6
965	A1 A5 A5 A1 A7 A1 A5 A1 A1 A1 A5 A7 A1 A5 A5	0	Doesn't do activity	A1	2	No change	A5	2	No change	A5	0	Doesn't do activity	A1	3	More	A7	0	Doesn't do activity	A1	2	No change	A5	0	Doesn't do activity	A1	0	Doesn't do activity	A1	0	Doesn't do activity	A1	2	No change	A5	3	More	A7	0	Doesn't do activity	A1	2	No change	A5	2	No change	A5	7	7	7
966	A1 A1 A1 A1 A7 A7 A5 A1 A1 A6 A4 A5 A1 A6 A6	0	Doesn't do activity	A1	0	Doesn't do activity	A1	0	Doesn't do activity	A1	0	Doesn't do activity	A1	3	More	A7	3	More	A7	2	No change	A5	0	Doesn't do activity	A1	0	Doesn't do activity	A1	3	More	A6	1	Less	A4	2	No change	A5	0	Doesn't do activity	A1	3	More	A6	3	More	A6	7	5	5
967	A5 A5 A1 A1 A5 A1 A5 A1 A1 A1 A5 A7 A1 A7 A7	2	No change	A5	2	No change	A5	0	Doesn't do activity	A1	0	Doesn't do activity	A1	2	No change	A5	0	Doesn't do activity	A1	2	No change	A5	0	Doesn't do activity	A1	0	Doesn't do activity	A1	0	Doesn't do activity	A1	2	No change	A5	3	More	A7	0	Doesn't do activity	A1	3	More	A7	3	More	A7	7	7	7
968	A5 A1 A1 A1 A5 A1 A5 A1 A1 A5 A2 A5 A1 A5 A5	2	No change	A5	0	Doesn't do activity	A1	0	Doesn't do activity	A1	0	Doesn't do activity	A1	2	No change	A5	0	Doesn't do activity	A1	2	No change	A5	0	Doesn't do activity	A1	0	Doesn't do activity	A1	2	No change	A5	1	Less	A2	2	No change	A5	0	Doesn't do activity	A1	2	No change	A5	2	No change	A5	7	7	4
970	A1 A1 A1 A1 A7 A6 A7 A1 A1 A7 A2 A7 A1 A7 A7	0	Doesn't do activity	A1	0	Doesn't do activity	A1	0	Doesn't do activity	A1	0	Doesn't do activity	A1	3	More	A7	3	More	A6	3	More	A7	0	Doesn't do activity	A1	0	Doesn't do activity	A1	3	More	A7	1	Less	A2	3	More	A7	0	Doesn't do activity	A1	3	More	A7	3	More	A7	7	7	7
972	A6 A7 A8 A6 A7 A5 A6 A1 A7 A6 A7 A7 A1 A7 A7	3	More	A6	3	More	A7	3	More	A8	3	More	A6	3	More	A7	2	No change	A5	3	More	A6	0	Doesn't do activity	A1	3	More	A7	3	More	A6	3	More	A7	3	More	A7	0	Doesn't do activity	A1	3	More	A7	3	More	A7	7	7	7
973	A6 A1 A1 A1 A6 A1 A5 A1 A1 A1 A7 A8 A1 A8 A1	3	More	A6	0	Doesn't do activity	A1	0	Doesn't do activity	A1	0	Doesn't do activity	A1	3	More	A6	0	Doesn't do activity	A1	2	No change	A5	0	Doesn't do activity	A1	0	Doesn't do activity	A1	0	Doesn't do activity	A1	3	More	A7	3	More	A8	0	Doesn't do activity	A1	3	More	A8	0	Doesn't do activity	A1	7	4	4
977	A3 A7 A2 A2 A5 A2 A7 A1 A1 A1 A7 A1 A1 A8 A8	1	Less	A3	3	More	A7	1	Less	A2	1	Less	A2	2	No change	A5	1	Less	A2	3	More	A7	0	Doesn't do activity	A1	0	Doesn't do activity	A1	0	Doesn't do activity	A1	3	More	A7	0	Doesn't do activity	A1	0	Doesn't do activity	A1	3	More	A8	3	More	A8	7	4	7
978	A1 A7 A5 A5 A6 A1 A8 A1 A1 A7 A8 A7 A1 A8 A8	0	Doesn't do activity	A1	3	More	A7	2	No change	A5	2	No change	A5	3	More	A6	0	Doesn't do activity	A1	3	More	A8	0	Doesn't do activity	A1	0	Doesn't do activity	A1	3	More	A7	3	More	A8	3	More	A7	0	Doesn't do activity	A1	3	More	A8	3	More	A8	7	6	7
979	A6 A5 A1 A5 A7 A1 A1 A5 A1 A5 A3 A6 A1 A7 A6	3	More	A6	2	No change	A5	0	Doesn't do activity	A1	2	No change	A5	3	More	A7	0	Doesn't do activity	A1	0	Doesn't do activity	A1	2	No change	A5	0	Doesn't do activity	A1	2	No change	A5	1	Less	A3	3	More	A6	0	Doesn't do activity	A1	3	More	A7	3	More	A6	5	4	4
980	A6 A5 A1 A1 A6 A6 A8 A1 A7 A7 A2 A2 A1 A8 A6	3	More	A6	2	No change	A5	0	Doesn't do activity	A1	0	Doesn't do activity	A1	3	More	A6	3	More	A6	3	More	A8	0	Doesn't do activity	A1	3	More	A7	3	More	A7	1	Less	A2	1	Less	A2	0	Doesn't do activity	A1	3	More	A8	3	More	A6	7	7	7
981	A8 A1 A1 A1 A4 A1 A4 A1 A1 A1 A3 A1 A1 A3 A4	3	More	A8	0	Doesn't do activity	A1	0	Doesn't do activity	A1	0	Doesn't do activity	A1	1	Less	A4	0	Doesn't do activity	A1	1	Less	A4	0	Doesn't do activity	A1	0	Doesn't do activity	A1	0	Doesn't do activity	A1	1	Less	A3	0	Doesn't do activity	A1	0	Doesn't do activity	A1	1	Less	A3	1	Less	A4	4	4	3
982	A1 A1 A1 A1 A5 A1 A5 A1 A1 A1 A2 A6 A1 A5 A6	0	Doesn't do activity	A1	0	Doesn't do activity	A1	0	Doesn't do activity	A1	0	Doesn't do activity	A1	2	No change	A5	0	Doesn't do activity	A1	2	No change	A5	0	Doesn't do activity	A1	0	Doesn't do activity	A1	0	Doesn't do activity	A1	1	Less	A2	3	More	A6	0	Doesn't do activity	A1	2	No change	A5	3	More	A6	7	6	5
986	A6 A1 A3 A1 A8 A1 A2 A1 A1 A5 A3 A7 A2 A7 A6	3	More	A6	0	Doesn't do activity	A1	1	Less	A3	0	Doesn't do activity	A1	3	More	A8	0	Doesn't do activity	A1	1	Less	A2	0	Doesn't do activity	A1	0	Doesn't do activity	A1	2	No change	A5	1	Less	A3	3	More	A7	1	Less	A2	3	More	A7	3	More	A6	6	6	7
987	A1 A3 A3 A1 A5 A1 A3 A1 A1 A5 A3 A6 A1 A7 A7	0	Doesn't do activity	A1	1	Less	A3	1	Less	A3	0	Doesn't do activity	A1	2	No change	A5	0	Doesn't do activity	A1	1	Less	A3	0	Doesn't do activity	A1	0	Doesn't do activity	A1	2	No change	A5	1	Less	A3	3	More	A6	0	Doesn't do activity	A1	3	More	A7	3	More	A7	7	7	7
988	A1 A5 A5 A1 A8 A1 A8 A1 A6 A1 A6 A8 A1 A8 A6	0	Doesn't do activity	A1	2	No change	A5	2	No change	A5	0	Doesn't do activity	A1	3	More	A8	0	Doesn't do activity	A1	3	More	A8	0	Doesn't do activity	A1	3	More	A6	0	Doesn't do activity	A1	3	More	A6	3	More	A8	0	Doesn't do activity	A1	3	More	A8	3	More	A6	7	4	2
989	A5 A5 A5 A7 A8 A1 A6 A1 A6 A6 A2 A7 A1 A8 A8	2	No change	A5	2	No change	A5	2	No change	A5	3	More	A7	3	More	A8	0	Doesn't do activity	A1	3	More	A6	0	Doesn't do activity	A1	3	More	A6	3	More	A6	1	Less	A2	3	More	A7	0	Doesn't do activity	A1	3	More	A8	3	More	A8	7	5	5
991	A5 A1 A1 A1 A8 A6 A6 A1 A1 A1 A8 A8 A1 A8 A8	2	No change	A5	0	Doesn't do activity	A1	0	Doesn't do activity	A1	0	Doesn't do activity	A1	3	More	A8	3	More	A6	3	More	A6	0	Doesn't do activity	A1	0	Doesn't do activity	A1	0	Doesn't do activity	A1	3	More	A8	3	More	A8	0	Doesn't do activity	A1	3	More	A8	3	More	A8	7	5	4
992	A6 A5 A1 A5 A5 A1 A6 A5 A5 A1 A7 A7 A1 A6 A1	3	More	A6	2	No change	A5	0	Doesn't do activity	A1	2	No change	A5	2	No change	A5	0	Doesn't do activity	A1	3	More	A6	2	No change	A5	2	No change	A5	0	Doesn't do activity	A1	3	More	A7	3	More	A7	0	Doesn't do activity	A1	3	More	A6	0	Doesn't do activity	A1	6	6	5
993	A5 A5 A5 A5 A7 A5 A8 A5 A5 A6 A7 A7 A5 A7 A8	2	No change	A5	2	No change	A5	2	No change	A5	2	No change	A5	3	More	A7	2	No change	A5	3	More	A8	2	No change	A5	2	No change	A5	3	More	A6	3	More	A7	3	More	A7	2	No change	A5	3	More	A7	3	More	A8	7	7	5
994	A1 A1 A1 A1 A6 A1 A1 A1 A1 A5 A7 A7 A1 A5 A7	0	Doesn't do activity	A1	0	Doesn't do activity	A1	0	Doesn't do activity	A1	0	Doesn't do activity	A1	3	More	A6	0	Doesn't do activity	A1	0	Doesn't do activity	A1	0	Doesn't do activity	A1	0	Doesn't do activity	A1	2	No change	A5	3	More	A7	3	More	A7	0	Doesn't do activity	A1	2	No change	A5	3	More	A7	7	7	4
995	A5 A5 A4 A1 A7 A6 A5 A1 A5 A1 A6 A6 A1 A6 A6	2	No change	A5	2	No change	A5	1	Less	A4	0	Doesn't do activity	A1	3	More	A7	3	More	A6	2	No change	A5	0	Doesn't do activity	A1	2	No change	A5	0	Doesn't do activity	A1	3	More	A6	3	More	A6	0	Doesn't do activity	A1	3	More	A6	3	More	A6	7	5	6
996	A1 A1 A1 A1 A5 A1 A5 A1 A1 A6 A7 A1 A1 A6 A7	0	Doesn't do activity	A1	0	Doesn't do activity	A1	0	Doesn't do activity	A1	0	Doesn't do activity	A1	2	No change	A5	0	Doesn't do activity	A1	2	No change	A5	0	Doesn't do activity	A1	0	Doesn't do activity	A1	3	More	A6	3	More	A7	0	Doesn't do activity	A1	0	Doesn't do activity	A1	3	More	A6	3	More	A7	7	7	7
997	A4 A5 A1 A1 A5 A1 A8 A1 A1 A5 A4 A8 A1 A8 A5	1	Less	A4	2	No change	A5	0	Doesn't do activity	A1	0	Doesn't do activity	A1	2	No change	A5	0	Doesn't do activity	A1	3	More	A8	0	Doesn't do activity	A1	0	Doesn't do activity	A1	2	No change	A5	1	Less	A4	3	More	A8	0	Doesn't do activity	A1	3	More	A8	2	No change	A5	7	4	7
998	A5 A5 A5 A1 A8 A1 A2 A1 A1 A1 A2 A8 A1 A5 A8	2	No change	A5	2	No change	A5	2	No change	A5	0	Doesn't do activity	A1	3	More	A8	0	Doesn't do activity	A1	1	Less	A2	0	Doesn't do activity	A1	0	Doesn't do activity	A1	0	Doesn't do activity	A1	1	Less	A2	3	More	A8	0	Doesn't do activity	A1	2	No change	A5	3	More	A8	7	4	4
999	A1 A1 A1 A1 A5 A1 A1 A1 A1 A5 A1 A7 A1 A6 A7	0	Doesn't do activity	A1	0	Doesn't do activity	A1	0	Doesn't do activity	A1	0	Doesn't do activity	A1	2	No change	A5	0	Doesn't do activity	A1	0	Doesn't do activity	A1	0	Doesn't do activity	A1	0	Doesn't do activity	A1	2	No change	A5	0	Doesn't do activity	A1	3	More	A7	0	Doesn't do activity	A1	3	More	A6	3	More	A7	7	4	5
1000	A1 A1 A1 A1 A1 A1 A5 A1 A1 A1 A1 A1 A1 A1 A1	0	Doesn't do activity	A1	0	Doesn't do activity	A1	0	Doesn't do activity	A1	0	Doesn't do activity	A1	0	Doesn't do activity	A1	0	Doesn't do activity	A1	2	No change	A5	0	Doesn't do activity	A1	0	Doesn't do activity	A1	0	Doesn't do activity	A1	0	Doesn't do activity	A1	0	Doesn't do activity	A1	0	Doesn't do activity	A1	0	Doesn't do activity	A1	0	Doesn't do activity	A1	7	6	7
1001	A5 A6 A6 A1 A7 A5 A5 A1 A1 A5 A5 A7 A1 A6 A5	2	No change	A5	3	More	A6	3	More	A6	0	Doesn't do activity	A1	3	More	A7	2	No change	A5	2	No change	A5	0	Doesn't do activity	A1	0	Doesn't do activity	A1	2	No change	A5	2	No change	A5	3	More	A7	0	Doesn't do activity	A1	3	More	A6	2	No change	A5	7	6	6
1002	A5 A1 A3 A1 A6 A6 A5 A1 A5 A7 A7 A7 A1 A8 A8	2	No change	A5	0	Doesn't do activity	A1	1	Less	A3	0	Doesn't do activity	A1	3	More	A6	3	More	A6	2	No change	A5	0	Doesn't do activity	A1	2	No change	A5	3	More	A7	3	More	A7	3	More	A7	0	Doesn't do activity	A1	3	More	A8	3	More	A8	7	7	6
1004	A1 A2 A1 A1 A6 A1 A1 A1 A1 A1 A2 A7 A1 A6 A8	0	Doesn't do activity	A1	1	Less	A2	0	Doesn't do activity	A1	0	Doesn't do activity	A1	3	More	A6	0	Doesn't do activity	A1	0	Doesn't do activity	A1	0	Doesn't do activity	A1	0	Doesn't do activity	A1	0	Doesn't do activity	A1	1	Less	A2	3	More	A7	0	Doesn't do activity	A1	3	More	A6	3	More	A8	7	7	7
1008	A1 A5 A5 A1 A5 A1 A6 A1 A1 A7 A3 A7 A1 A6 A7	0	Doesn't do activity	A1	2	No change	A5	2	No change	A5	0	Doesn't do activity	A1	2	No change	A5	0	Doesn't do activity	A1	3	More	A6	0	Doesn't do activity	A1	0	Doesn't do activity	A1	3	More	A7	1	Less	A3	3	More	A7	0	Doesn't do activity	A1	3	More	A6	3	More	A7	7	7	6
1009	A5 A1 A1 A1 A6 A1 A6 A1 A1 A6 A2 A3 A1 A4 A1	2	No change	A5	0	Doesn't do activity	A1	0	Doesn't do activity	A1	0	Doesn't do activity	A1	3	More	A6	0	Doesn't do activity	A1	3	More	A6	0	Doesn't do activity	A1	0	Doesn't do activity	A1	3	More	A6	1	Less	A2	1	Less	A3	0	Doesn't do activity	A1	1	Less	A4	0	Doesn't do activity	A1	7	6	6
1010	A1 A1 A1 A1 A1 A1 A1 A1 A1 A1 A3 A3 A1 A3 A4	0	Doesn't do activity	A1	0	Doesn't do activity	A1	0	Doesn't do activity	A1	0	Doesn't do activity	A1	0	Doesn't do activity	A1	0	Doesn't do activity	A1	0	Doesn't do activity	A1	0	Doesn't do activity	A1	0	Doesn't do activity	A1	0	Doesn't do activity	A1	1	Less	A3	1	Less	A3	0	Doesn't do activity	A1	1	Less	A3	1	Less	A4	7	6	4
1011	A1 A1 A2 A2 A5 A1 A2 A1 A8 A1 A1 A8 A1 A8 A5	0	Doesn't do activity	A1	0	Doesn't do activity	A1	1	Less	A2	1	Less	A2	2	No change	A5	0	Doesn't do activity	A1	1	Less	A2	0	Doesn't do activity	A1	3	More	A8	0	Doesn't do activity	A1	0	Doesn't do activity	A1	3	More	A8	0	Doesn't do activity	A1	3	More	A8	2	No change	A5	7	6	6
1012	A2 A2 A2 A2 A2 A2 A2 A2 A3 A6 A2 A2 A1 A4 A2	1	Less	A2	1	Less	A2	1	Less	A2	1	Less	A2	1	Less	A2	1	Less	A2	1	Less	A2	1	Less	A2	1	Less	A3	3	More	A6	1	Less	A2	1	Less	A2	0	Doesn't do activity	A1	1	Less	A4	1	Less	A2	7	7	7
1013	A1 A6 A1 A1 A7 A1 A8 A1 A1 A7 A8 A7 A1 A8 A8	0	Doesn't do activity	A1	3	More	A6	0	Doesn't do activity	A1	0	Doesn't do activity	A1	3	More	A7	0	Doesn't do activity	A1	3	More	A8	0	Doesn't do activity	A1	0	Doesn't do activity	A1	3	More	A7	3	More	A8	3	More	A7	0	Doesn't do activity	A1	3	More	A8	3	More	A8	7	6	4
1014	A1 A1 A1 A1 A6 A1 A6 A1 A1 A5 A2 A6 A1 A8 A7	0	Doesn't do activity	A1	0	Doesn't do activity	A1	0	Doesn't do activity	A1	0	Doesn't do activity	A1	3	More	A6	0	Doesn't do activity	A1	3	More	A6	0	Doesn't do activity	A1	0	Doesn't do activity	A1	2	No change	A5	1	Less	A2	3	More	A6	0	Doesn't do activity	A1	3	More	A8	3	More	A7	7	5	5
1017	A5 A5 A5 A4 A4 A6 A6 A5 A5 A1 A6 A6 A1 A7 A8	2	No change	A5	2	No change	A5	2	No change	A5	1	Less	A4	1	Less	A4	3	More	A6	3	More	A6	2	No change	A5	2	No change	A5	0	Doesn't do activity	A1	3	More	A6	3	More	A6	0	Doesn't do activity	A1	3	More	A7	3	More	A8	6	5	6
1018	A1 A1 A1 A1 A8 A1 A1 A1 A1 A6 A7 A1 A1 A1 A7	0	Doesn't do activity	A1	0	Doesn't do activity	A1	0	Doesn't do activity	A1	0	Doesn't do activity	A1	3	More	A8	0	Doesn't do activity	A1	0	Doesn't do activity	A1	0	Doesn't do activity	A1	0	Doesn't do activity	A1	3	More	A6	3	More	A7	0	Doesn't do activity	A1	0	Doesn't do activity	A1	0	Doesn't do activity	A1	3	More	A7	7	5	2
1019	A5 A5 A5 A1 A6 A1 A5 A1 A8 A1 A2 A5 A1 A7 A1	2	No change	A5	2	No change	A5	2	No change	A5	0	Doesn't do activity	A1	3	More	A6	0	Doesn't do activity	A1	2	No change	A5	0	Doesn't do activity	A1	3	More	A8	0	Doesn't do activity	A1	1	Less	A2	2	No change	A5	0	Doesn't do activity	A1	3	More	A7	0	Doesn't do activity	A1	7	1	3
1020	A1 A1 A1 A1 A1 A1 A8 A1 A1 A1 A8 A1 A1 A8 A8	0	Doesn't do activity	A1	0	Doesn't do activity	A1	0	Doesn't do activity	A1	0	Doesn't do activity	A1	0	Doesn't do activity	A1	0	Doesn't do activity	A1	3	More	A8	0	Doesn't do activity	A1	0	Doesn't do activity	A1	0	Doesn't do activity	A1	3	More	A8	0	Doesn't do activity	A1	0	Doesn't do activity	A1	3	More	A8	3	More	A8	7	7	7
1023	A5 A5 A5 A1 A5 A1 A5 A1 A5 A5 A5 A6 A1 A7 A5	2	No change	A5	2	No change	A5	2	No change	A5	0	Doesn't do activity	A1	2	No change	A5	0	Doesn't do activity	A1	2	No change	A5	0	Doesn't do activity	A1	2	No change	A5	2	No change	A5	2	No change	A5	3	More	A6	0	Doesn't do activity	A1	3	More	A7	2	No change	A5	7	5	4
1024	A2 A6 A7 A1 A8 A1 A7 A1 A1 A5 A5 A7 A1 A7 A1	1	Less	A2	3	More	A6	3	More	A7	0	Doesn't do activity	A1	3	More	A8	0	Doesn't do activity	A1	3	More	A7	0	Doesn't do activity	A1	0	Doesn't do activity	A1	2	No change	A5	2	No change	A5	3	More	A7	0	Doesn't do activity	A1	3	More	A7	0	Doesn't do activity	A1	7	6	7
1025	A1 A7 A1 A1 A6 A1 A5 A1 A1 A5 A3 A1 A1 A6 A6	0	Doesn't do activity	A1	3	More	A7	0	Doesn't do activity	A1	0	Doesn't do activity	A1	3	More	A6	0	Doesn't do activity	A1	2	No change	A5	0	Doesn't do activity	A1	0	Doesn't do activity	A1	2	No change	A5	1	Less	A3	0	Doesn't do activity	A1	0	Doesn't do activity	A1	3	More	A6	3	More	A6	7	7	7
1027	A6 A5 A5 A4 A7 A1 A7 A1 A1 A1 A2 A6 A1 A6 A5	3	More	A6	2	No change	A5	2	No change	A5	1	Less	A4	3	More	A7	0	Doesn't do activity	A1	3	More	A7	0	Doesn't do activity	A1	0	Doesn't do activity	A1	0	Doesn't do activity	A1	1	Less	A2	3	More	A6	0	Doesn't do activity	A1	3	More	A6	2	No change	A5	6	5	6
1028	A1 A1 A1 A1 A6 A1 A1 A1 A1 A1 A6 A6 A1 A8 A6	0	Doesn't do activity	A1	0	Doesn't do activity	A1	0	Doesn't do activity	A1	0	Doesn't do activity	A1	3	More	A6	0	Doesn't do activity	A1	0	Doesn't do activity	A1	0	Doesn't do activity	A1	0	Doesn't do activity	A1	0	Doesn't do activity	A1	3	More	A6	3	More	A6	0	Doesn't do activity	A1	3	More	A8	3	More	A6	6	6	6
1029	A1 A1 A1 A1 A1 A1 A1 A1 A1 A6 A6 A7 A1 A8 A7	0	Doesn't do activity	A1	0	Doesn't do activity	A1	0	Doesn't do activity	A1	0	Doesn't do activity	A1	0	Doesn't do activity	A1	0	Doesn't do activity	A1	0	Doesn't do activity	A1	0	Doesn't do activity	A1	0	Doesn't do activity	A1	3	More	A6	3	More	A6	3	More	A7	0	Doesn't do activity	A1	3	More	A8	3	More	A7	7	5	5
1030	A1 A1 A1 A1 A7 A1 A1 A1 A1 A5 A1 A6 A1 A5 A6	0	Doesn't do activity	A1	0	Doesn't do activity	A1	0	Doesn't do activity	A1	0	Doesn't do activity	A1	3	More	A7	0	Doesn't do activity	A1	0	Doesn't do activity	A1	0	Doesn't do activity	A1	0	Doesn't do activity	A1	2	No change	A5	0	Doesn't do activity	A1	3	More	A6	0	Doesn't do activity	A1	2	No change	A5	3	More	A6	7	7	7
1032	A1 A1 A1 A1 A5 A1 A4 A1 A1 A1 A3 A5 A1 A6 A5	0	Doesn't do activity	A1	0	Doesn't do activity	A1	0	Doesn't do activity	A1	0	Doesn't do activity	A1	2	No change	A5	0	Doesn't do activity	A1	1	Less	A4	0	Doesn't do activity	A1	0	Doesn't do activity	A1	0	Doesn't do activity	A1	1	Less	A3	2	No change	A5	0	Doesn't do activity	A1	3	More	A6	2	No change	A5	7	6	7
1033	A1 A1 A1 A1 A3 A1 A6 A1 A1 A7 A7 A8 A1 A8 A7	0	Doesn't do activity	A1	0	Doesn't do activity	A1	0	Doesn't do activity	A1	0	Doesn't do activity	A1	1	Less	A3	0	Doesn't do activity	A1	3	More	A6	0	Doesn't do activity	A1	0	Doesn't do activity	A1	3	More	A7	3	More	A7	3	More	A8	0	Doesn't do activity	A1	3	More	A8	3	More	A7	7	7	7
1034	A1 A1 A1 A1 A6 A5 A1 A1 A1 A6 A7 A7 A1 A4 A5	0	Doesn't do activity	A1	0	Doesn't do activity	A1	0	Doesn't do activity	A1	0	Doesn't do activity	A1	3	More	A6	2	No change	A5	0	Doesn't do activity	A1	0	Doesn't do activity	A1	0	Doesn't do activity	A1	3	More	A6	3	More	A7	3	More	A7	0	Doesn't do activity	A1	1	Less	A4	2	No change	A5	7	7	7
1035	A2 A1 A1 A1 A7 A3 A3 A1 A1 A5 A3 A7 A1 A6 A7	1	Less	A2	0	Doesn't do activity	A1	0	Doesn't do activity	A1	0	Doesn't do activity	A1	3	More	A7	1	Less	A3	1	Less	A3	0	Doesn't do activity	A1	0	Doesn't do activity	A1	2	No change	A5	1	Less	A3	3	More	A7	0	Doesn't do activity	A1	3	More	A6	3	More	A7	7	6	6
1037	A7 A1 A1 A1 A7 A1 A8 A1 A4 A5 A2 A7 A1 A8 A7	3	More	A7	0	Doesn't do activity	A1	0	Doesn't do activity	A1	0	Doesn't do activity	A1	3	More	A7	0	Doesn't do activity	A1	3	More	A8	0	Doesn't do activity	A1	1	Less	A4	2	No change	A5	1	Less	A2	3	More	A7	0	Doesn't do activity	A1	3	More	A8	3	More	A7	6	3	3
1040	A5 A5 A4 A1 A8 A1 A5 A1 A1 A8 A7 A7 A1 A4 A8	2	No change	A5	2	No change	A5	1	Less	A4	0	Doesn't do activity	A1	3	More	A8	0	Doesn't do activity	A1	2	No change	A5	0	Doesn't do activity	A1	0	Doesn't do activity	A1	3	More	A8	3	More	A7	3	More	A7	0	Doesn't do activity	A1	1	Less	A4	3	More	A8	7	7	7
1042	A1 A1 A1 A1 A6 A1 A3 A1 A1 A6 A3 A2 A1 A6 A6	0	Doesn't do activity	A1	0	Doesn't do activity	A1	0	Doesn't do activity	A1	0	Doesn't do activity	A1	3	More	A6	0	Doesn't do activity	A1	1	Less	A3	0	Doesn't do activity	A1	0	Doesn't do activity	A1	3	More	A6	1	Less	A3	1	Less	A2	0	Doesn't do activity	A1	3	More	A6	3	More	A6	6	6	5
1044	A4 A3 A2 A1 A8 A7 A6 A1 A1 A7 A3 A7 A1 A8 A8	1	Less	A4	1	Less	A3	1	Less	A2	0	Doesn't do activity	A1	3	More	A8	3	More	A7	3	More	A6	0	Doesn't do activity	A1	0	Doesn't do activity	A1	3	More	A7	1	Less	A3	3	More	A7	0	Doesn't do activity	A1	3	More	A8	3	More	A8	7	7	7
1045	A6 A1 A5 A5 A7 A5 A5 A1 A1 A7 A6 A5 A1 A6 A7	3	More	A6	0	Doesn't do activity	A1	2	No change	A5	2	No change	A5	3	More	A7	2	No change	A5	2	No change	A5	0	Doesn't do activity	A1	0	Doesn't do activity	A1	3	More	A7	3	More	A6	2	No change	A5	0	Doesn't do activity	A1	3	More	A6	3	More	A7	7	7	7
1046	A4 A4 A2 A1 A1 A2 A2 A1 A1 A3 A2 A3 A1 A6 A3	1	Less	A4	1	Less	A4	1	Less	A2	0	Doesn't do activity	A1	0	Doesn't do activity	A1	1	Less	A2	1	Less	A2	0	Doesn't do activity	A1	0	Doesn't do activity	A1	1	Less	A3	1	Less	A2	1	Less	A3	0	Doesn't do activity	A1	3	More	A6	1	Less	A3	7	7	7
1047	A1 A1 A1 A1 A6 A6 A3 A1 A1 A8 A2 A7 A1 A7 A8	0	Doesn't do activity	A1	0	Doesn't do activity	A1	0	Doesn't do activity	A1	0	Doesn't do activity	A1	3	More	A6	3	More	A6	1	Less	A3	0	Doesn't do activity	A1	0	Doesn't do activity	A1	3	More	A8	1	Less	A2	3	More	A7	0	Doesn't do activity	A1	3	More	A7	3	More	A8	6	7	5
1049	A1 A5 A1 A1 A6 A1 A1 A1 A1 A1 A1 A1 A1 A6 A5	0	Doesn't do activity	A1	2	No change	A5	0	Doesn't do activity	A1	0	Doesn't do activity	A1	3	More	A6	0	Doesn't do activity	A1	0	Doesn't do activity	A1	0	Doesn't do activity	A1	0	Doesn't do activity	A1	0	Doesn't do activity	A1	0	Doesn't do activity	A1	0	Doesn't do activity	A1	0	Doesn't do activity	A1	3	More	A6	2	No change	A5	7	4	5
1050	A8 A1 A5 A1 A6 A8 A8 A1 A1 A2 A7 A8 A1 A8 A8	3	More	A8	0	Doesn't do activity	A1	2	No change	A5	0	Doesn't do activity	A1	3	More	A6	3	More	A8	3	More	A8	0	Doesn't do activity	A1	0	Doesn't do activity	A1	1	Less	A2	3	More	A7	3	More	A8	0	Doesn't do activity	A1	3	More	A8	3	More	A8	7	6	5
1051	A1 A1 A1 A1 A5 A1 A8 A1 A1 A4 A2 A6 A1 A8 A7	0	Doesn't do activity	A1	0	Doesn't do activity	A1	0	Doesn't do activity	A1	0	Doesn't do activity	A1	2	No change	A5	0	Doesn't do activity	A1	3	More	A8	0	Doesn't do activity	A1	0	Doesn't do activity	A1	1	Less	A4	1	Less	A2	3	More	A6	0	Doesn't do activity	A1	3	More	A8	3	More	A7	7	5	4
1052	A1 A1 A1 A1 A6 A5 A5 A1 A1 A5 A6 A4 A1 A3 A6	0	Doesn't do activity	A1	0	Doesn't do activity	A1	0	Doesn't do activity	A1	0	Doesn't do activity	A1	3	More	A6	2	No change	A5	2	No change	A5	0	Doesn't do activity	A1	0	Doesn't do activity	A1	2	No change	A5	3	More	A6	1	Less	A4	0	Doesn't do activity	A1	1	Less	A3	3	More	A6	7	7	4
1053	A4 A2 A1 A1 A5 A1 A6 A1 A5 A1 A2 A7 A1 A6 A5	1	Less	A4	1	Less	A2	0	Doesn't do activity	A1	0	Doesn't do activity	A1	2	No change	A5	0	Doesn't do activity	A1	3	More	A6	0	Doesn't do activity	A1	2	No change	A5	0	Doesn't do activity	A1	1	Less	A2	3	More	A7	0	Doesn't do activity	A1	3	More	A6	2	No change	A5	7	5	4
1054	A7 A5 A3 A5 A5 A5 A6 A5 A5 A6 A7 A7 A5 A6 A7	3	More	A7	2	No change	A5	1	Less	A3	2	No change	A5	2	No change	A5	2	No change	A5	3	More	A6	2	No change	A5	2	No change	A5	3	More	A6	3	More	A7	3	More	A7	2	No change	A5	3	More	A6	3	More	A7	7	6	7
1055	A1 A1 A2 A1 A3 A1 A2 A1 A3 A3 A4 A4 A1 A6 A5	0	Doesn't do activity	A1	0	Doesn't do activity	A1	1	Less	A2	0	Doesn't do activity	A1	1	Less	A3	0	Doesn't do activity	A1	1	Less	A2	0	Doesn't do activity	A1	1	Less	A3	1	Less	A3	1	Less	A4	1	Less	A4	0	Doesn't do activity	A1	3	More	A6	2	No change	A5	7	4	7
1056	A5 A5 A1 A1 A6 A1 A6 A1 A1 A1 A6 A6 A1 A8 A6	2	No change	A5	2	No change	A5	0	Doesn't do activity	A1	0	Doesn't do activity	A1	3	More	A6	0	Doesn't do activity	A1	3	More	A6	0	Doesn't do activity	A1	0	Doesn't do activity	A1	0	Doesn't do activity	A1	3	More	A6	3	More	A6	0	Doesn't do activity	A1	3	More	A8	3	More	A6	7	5	3
1057	A5 A6 A5 A5 A7 A6 A5 A5 A6 A5 A4 A6 A5 A6 A6	2	No change	A5	3	More	A6	2	No change	A5	2	No change	A5	3	More	A7	3	More	A6	2	No change	A5	2	No change	A5	3	More	A6	2	No change	A5	1	Less	A4	3	More	A6	2	No change	A5	3	More	A6	3	More	A6	7	5	6
1058	A1 A1 A1 A1 A4 A1 A1 A1 A1 A1 A1 A1 A1 A4 A1	0	Doesn't do activity	A1	0	Doesn't do activity	A1	0	Doesn't do activity	A1	0	Doesn't do activity	A1	1	Less	A4	0	Doesn't do activity	A1	0	Doesn't do activity	A1	0	Doesn't do activity	A1	0	Doesn't do activity	A1	0	Doesn't do activity	A1	0	Doesn't do activity	A1	0	Doesn't do activity	A1	0	Doesn't do activity	A1	1	Less	A4	0	Doesn't do activity	A1	7	5	4
1060	A6 A7 A7 A1 A8 A7 A6 A1 A8 A8 A7 A6 A1 A7 A6	3	More	A6	3	More	A7	3	More	A7	0	Doesn't do activity	A1	3	More	A8	3	More	A7	3	More	A6	0	Doesn't do activity	A1	3	More	A8	3	More	A8	3	More	A7	3	More	A6	0	Doesn't do activity	A1	3	More	A7	3	More	A6	7	7	7
1061	A1 A1 A1 A1 A8 A7 A1 A1 A1 A8 A1 A8 A1 A8 A8	0	Doesn't do activity	A1	0	Doesn't do activity	A1	0	Doesn't do activity	A1	0	Doesn't do activity	A1	3	More	A8	3	More	A7	0	Doesn't do activity	A1	0	Doesn't do activity	A1	0	Doesn't do activity	A1	3	More	A8	0	Doesn't do activity	A1	3	More	A8	0	Doesn't do activity	A1	3	More	A8	3	More	A8	7	7	7
1062	A5 A1 A5 A5 A8 A1 A8 A1 A1 A6 A8 A8 A1 A8 A6	2	No change	A5	0	Doesn't do activity	A1	2	No change	A5	2	No change	A5	3	More	A8	0	Doesn't do activity	A1	3	More	A8	0	Doesn't do activity	A1	0	Doesn't do activity	A1	3	More	A6	3	More	A8	3	More	A8	0	Doesn't do activity	A1	3	More	A8	3	More	A6	7	5	5
1063	A1 A1 A1 A1 A7 A1 A4 A1 A2 A1 A2 A7 A1 A7 A1	0	Doesn't do activity	A1	0	Doesn't do activity	A1	0	Doesn't do activity	A1	0	Doesn't do activity	A1	3	More	A7	0	Doesn't do activity	A1	1	Less	A4	0	Doesn't do activity	A1	1	Less	A2	0	Doesn't do activity	A1	1	Less	A2	3	More	A7	0	Doesn't do activity	A1	3	More	A7	0	Doesn't do activity	A1	7	4	5
1064	A5 A1 A1 A1 A5 A1 A5 A1 A1 A1 A2 A8 A1 A8 A8	2	No change	A5	0	Doesn't do activity	A1	0	Doesn't do activity	A1	0	Doesn't do activity	A1	2	No change	A5	0	Doesn't do activity	A1	2	No change	A5	0	Doesn't do activity	A1	0	Doesn't do activity	A1	0	Doesn't do activity	A1	1	Less	A2	3	More	A8	0	Doesn't do activity	A1	3	More	A8	3	More	A8	7	4	7
1065	A5 A5 A1 A1 A5 A4 A4 A1 A5 A6 A6 A4 A1 A6 A1	2	No change	A5	2	No change	A5	0	Doesn't do activity	A1	0	Doesn't do activity	A1	2	No change	A5	1	Less	A4	1	Less	A4	0	Doesn't do activity	A1	2	No change	A5	3	More	A6	3	More	A6	1	Less	A4	0	Doesn't do activity	A1	3	More	A6	0	Doesn't do activity	A1	5	5	3
1066	A1 A3 A2 A1 A6 A5 A6 A1 A1 A6 A7 A7 A1 A7 A7	0	Doesn't do activity	A1	1	Less	A3	1	Less	A2	0	Doesn't do activity	A1	3	More	A6	2	No change	A5	3	More	A6	0	Doesn't do activity	A1	0	Doesn't do activity	A1	3	More	A6	3	More	A7	3	More	A7	0	Doesn't do activity	A1	3	More	A7	3	More	A7	7	7	7
1068	A1 A1 A1 A1 A5 A5 A5 A1 A1 A5 A2 A5 A1 A5 A5	0	Doesn't do activity	A1	0	Doesn't do activity	A1	0	Doesn't do activity	A1	0	Doesn't do activity	A1	2	No change	A5	2	No change	A5	2	No change	A5	0	Doesn't do activity	A1	0	Doesn't do activity	A1	2	No change	A5	1	Less	A2	2	No change	A5	0	Doesn't do activity	A1	2	No change	A5	2	No change	A5	7	7	7
1070	A5 A1 A1 A1 A8 A5 A7 A1 A1 A5 A2 A5 A1 A7 A5	2	No change	A5	0	Doesn't do activity	A1	0	Doesn't do activity	A1	0	Doesn't do activity	A1	3	More	A8	2	No change	A5	3	More	A7	0	Doesn't do activity	A1	0	Doesn't do activity	A1	2	No change	A5	1	Less	A2	2	No change	A5	0	Doesn't do activity	A1	3	More	A7	2	No change	A5	7	6	4
1071	A1 A1 A2 A1 A1 A6 A6 A1 A2 A1 A6 A2 A1 A6 A5	0	Doesn't do activity	A1	0	Doesn't do activity	A1	1	Less	A2	0	Doesn't do activity	A1	0	Doesn't do activity	A1	3	More	A6	3	More	A6	0	Doesn't do activity	A1	1	Less	A2	0	Doesn't do activity	A1	3	More	A6	1	Less	A2	0	Doesn't do activity	A1	3	More	A6	2	No change	A5	6	5	4
1072	A4 A1 A3 A1 A2 A1 A4 A1 A1 A6 A2 A6 A1 A5 A6	1	Less	A4	0	Doesn't do activity	A1	1	Less	A3	0	Doesn't do activity	A1	1	Less	A2	0	Doesn't do activity	A1	1	Less	A4	0	Doesn't do activity	A1	0	Doesn't do activity	A1	3	More	A6	1	Less	A2	3	More	A6	0	Doesn't do activity	A1	2	No change	A5	3	More	A6	7	6	5
1075	A1 A1 A1 A1 A8 A6 A8 A1 A1 A6 A4 A7 A1 A8 A8	0	Doesn't do activity	A1	0	Doesn't do activity	A1	0	Doesn't do activity	A1	0	Doesn't do activity	A1	3	More	A8	3	More	A6	3	More	A8	0	Doesn't do activity	A1	0	Doesn't do activity	A1	3	More	A6	1	Less	A4	3	More	A7	0	Doesn't do activity	A1	3	More	A8	3	More	A8	7	7	7
1076	A1 A1 A1 A1 A5 A5 A3 A1 A1 A6 A2 A8 A1 A7 A6	0	Doesn't do activity	A1	0	Doesn't do activity	A1	0	Doesn't do activity	A1	0	Doesn't do activity	A1	2	No change	A5	2	No change	A5	1	Less	A3	0	Doesn't do activity	A1	0	Doesn't do activity	A1	3	More	A6	1	Less	A2	3	More	A8	0	Doesn't do activity	A1	3	More	A7	3	More	A6	7	7	4
1077	A5 A5 A1 A1 A5 A1 A5 A1 A1 A1 A5 A5 A1 A5 A5	2	No change	A5	2	No change	A5	0	Doesn't do activity	A1	0	Doesn't do activity	A1	2	No change	A5	0	Doesn't do activity	A1	2	No change	A5	0	Doesn't do activity	A1	0	Doesn't do activity	A1	0	Doesn't do activity	A1	2	No change	A5	2	No change	A5	0	Doesn't do activity	A1	2	No change	A5	2	No change	A5	7	4	4
1078	A4 A5 A5 A5 A5 A5 A4 A5 A6 A6 A4 A6 A1 A7 A7	1	Less	A4	2	No change	A5	2	No change	A5	2	No change	A5	2	No change	A5	2	No change	A5	1	Less	A4	2	No change	A5	3	More	A6	3	More	A6	1	Less	A4	3	More	A6	0	Doesn't do activity	A1	3	More	A7	3	More	A7	7	7	7
1079	A1 A1 A3 A1 A1 A5 A7 A1 A7 A7 A3 A8 A1 A8 A8	0	Doesn't do activity	A1	0	Doesn't do activity	A1	1	Less	A3	0	Doesn't do activity	A1	0	Doesn't do activity	A1	2	No change	A5	3	More	A7	0	Doesn't do activity	A1	3	More	A7	3	More	A7	1	Less	A3	3	More	A8	0	Doesn't do activity	A1	3	More	A8	3	More	A8	7	3	6
1080	A5 A5 A5 A1 A5 A1 A1 A1 A1 A8 A2 A5 A1 A6 A1	2	No change	A5	2	No change	A5	2	No change	A5	0	Doesn't do activity	A1	2	No change	A5	0	Doesn't do activity	A1	0	Doesn't do activity	A1	0	Doesn't do activity	A1	0	Doesn't do activity	A1	3	More	A8	1	Less	A2	2	No change	A5	0	Doesn't do activity	A1	3	More	A6	0	Doesn't do activity	A1	1	2	4
1081	A1 A4 A1 A1 A6 A1 A5 A1 A1 A5 A4 A6 A1 A5 A5	0	Doesn't do activity	A1	1	Less	A4	0	Doesn't do activity	A1	0	Doesn't do activity	A1	3	More	A6	0	Doesn't do activity	A1	2	No change	A5	0	Doesn't do activity	A1	0	Doesn't do activity	A1	2	No change	A5	1	Less	A4	3	More	A6	0	Doesn't do activity	A1	2	No change	A5	2	No change	A5	7	7	7
1082	A5 A3 A2 A1 A7 A5 A6 A1 A1 A7 A4 A7 A1 A8 A8	2	No change	A5	1	Less	A3	1	Less	A2	0	Doesn't do activity	A1	3	More	A7	2	No change	A5	3	More	A6	0	Doesn't do activity	A1	0	Doesn't do activity	A1	3	More	A7	1	Less	A4	3	More	A7	0	Doesn't do activity	A1	3	More	A8	3	More	A8	7	7	7
1083	A5 A5 A1 A1 A8 A1 A2 A1 A7 A7 A6 A6 A1 A6 A8	2	No change	A5	2	No change	A5	0	Doesn't do activity	A1	0	Doesn't do activity	A1	3	More	A8	0	Doesn't do activity	A1	1	Less	A2	0	Doesn't do activity	A1	3	More	A7	3	More	A7	3	More	A6	3	More	A6	0	Doesn't do activity	A1	3	More	A6	3	More	A8	7	7	7
1084	A5 A1 A5 A1 A6 A1 A8 A1 A1 A8 A8 A8 A1 A8 A8	2	No change	A5	0	Doesn't do activity	A1	2	No change	A5	0	Doesn't do activity	A1	3	More	A6	0	Doesn't do activity	A1	3	More	A8	0	Doesn't do activity	A1	0	Doesn't do activity	A1	3	More	A8	3	More	A8	3	More	A8	0	Doesn't do activity	A1	3	More	A8	3	More	A8	7	7	7
1085	A5 A1 A1 A1 A6 A1 A1 A1 A1 A1 A5 A5 A1 A6 A6	2	No change	A5	0	Doesn't do activity	A1	0	Doesn't do activity	A1	0	Doesn't do activity	A1	3	More	A6	0	Doesn't do activity	A1	0	Doesn't do activity	A1	0	Doesn't do activity	A1	0	Doesn't do activity	A1	0	Doesn't do activity	A1	2	No change	A5	2	No change	A5	0	Doesn't do activity	A1	3	More	A6	3	More	A6	7	6	5
1086	A1 A1 A4 A1 A8 A1 A5 A1 A1 A1 A4 A8 A1 A2 A6	0	Doesn't do activity	A1	0	Doesn't do activity	A1	1	Less	A4	0	Doesn't do activity	A1	3	More	A8	0	Doesn't do activity	A1	2	No change	A5	0	Doesn't do activity	A1	0	Doesn't do activity	A1	0	Doesn't do activity	A1	1	Less	A4	3	More	A8	0	Doesn't do activity	A1	1	Less	A2	3	More	A6	6	7	6
1087	A1 A1 A1 A1 A8 A1 A4 A1 A6 A1 A4 A1 A1 A4 A4	0	Doesn't do activity	A1	0	Doesn't do activity	A1	0	Doesn't do activity	A1	0	Doesn't do activity	A1	3	More	A8	0	Doesn't do activity	A1	1	Less	A4	0	Doesn't do activity	A1	3	More	A6	0	Doesn't do activity	A1	1	Less	A4	0	Doesn't do activity	A1	0	Doesn't do activity	A1	1	Less	A4	1	Less	A4	6	4	5
1090	A8 A1 A1 A1 A1 A1 A1 A1 A1 A1 A7 A8 A1 A1 A1	3	More	A8	0	Doesn't do activity	A1	0	Doesn't do activity	A1	0	Doesn't do activity	A1	0	Doesn't do activity	A1	0	Doesn't do activity	A1	0	Doesn't do activity	A1	0	Doesn't do activity	A1	0	Doesn't do activity	A1	0	Doesn't do activity	A1	3	More	A7	3	More	A8	0	Doesn't do activity	A1	0	Doesn't do activity	A1	0	Doesn't do activity	A1	7	6	6
1093	A1 A1 A2 A3 A6 A2 A5 A1 A1 A5 A2 A5 A1 A5 A5	0	Doesn't do activity	A1	0	Doesn't do activity	A1	1	Less	A2	1	Less	A3	3	More	A6	1	Less	A2	2	No change	A5	0	Doesn't do activity	A1	0	Doesn't do activity	A1	2	No change	A5	1	Less	A2	2	No change	A5	0	Doesn't do activity	A1	2	No change	A5	2	No change	A5	7	6	6
1094	A7 A1 A1 A1 A7 A5 A7 A7 A1 A5 A7 A7 A1 A1 A5	3	More	A7	0	Doesn't do activity	A1	0	Doesn't do activity	A1	0	Doesn't do activity	A1	3	More	A7	2	No change	A5	3	More	A7	3	More	A7	0	Doesn't do activity	A1	2	No change	A5	3	More	A7	3	More	A7	0	Doesn't do activity	A1	0	Doesn't do activity	A1	2	No change	A5	7	7	5
1095	A5 A5 A5 A1 A7 A6 A5 A1 A1 A6 A6 A5 A1 A5 A5	2	No change	A5	2	No change	A5	2	No change	A5	0	Doesn't do activity	A1	3	More	A7	3	More	A6	2	No change	A5	0	Doesn't do activity	A1	0	Doesn't do activity	A1	3	More	A6	3	More	A6	2	No change	A5	0	Doesn't do activity	A1	2	No change	A5	2	No change	A5	7	7	7
1097	A1 A1 A1 A1 A8 A8 A8 A1 A1 A6 A6 A7 A1 A8 A8	0	Doesn't do activity	A1	0	Doesn't do activity	A1	0	Doesn't do activity	A1	0	Doesn't do activity	A1	3	More	A8	3	More	A8	3	More	A8	0	Doesn't do activity	A1	0	Doesn't do activity	A1	3	More	A6	3	More	A6	3	More	A7	0	Doesn't do activity	A1	3	More	A8	3	More	A8	7	6	5
1099	A6 A5 A4 A6 A6 A5 A8 A1 A1 A7 A2 A1 A1 A7 A7	3	More	A6	2	No change	A5	1	Less	A4	3	More	A6	3	More	A6	2	No change	A5	3	More	A8	0	Doesn't do activity	A1	0	Doesn't do activity	A1	3	More	A7	1	Less	A2	0	Doesn't do activity	A1	0	Doesn't do activity	A1	3	More	A7	3	More	A7	7	6	5
1100	A1 A1 A5 A1 A5 A6 A6 A1 A1 A1 A1 A6 A1 A7 A8	0	Doesn't do activity	A1	0	Doesn't do activity	A1	2	No change	A5	0	Doesn't do activity	A1	2	No change	A5	3	More	A6	3	More	A6	0	Doesn't do activity	A1	0	Doesn't do activity	A1	0	Doesn't do activity	A1	0	Doesn't do activity	A1	3	More	A6	0	Doesn't do activity	A1	3	More	A7	3	More	A8	7	5	5
1101	A6 A1 A1 A5 A5 A1 A5 A1 A5 A5 A5 A5 A1 A5 A5	3	More	A6	0	Doesn't do activity	A1	0	Doesn't do activity	A1	2	No change	A5	2	No change	A5	0	Doesn't do activity	A1	2	No change	A5	0	Doesn't do activity	A1	2	No change	A5	2	No change	A5	2	No change	A5	2	No change	A5	0	Doesn't do activity	A1	2	No change	A5	2	No change	A5	4	4	4
1102	A5 A1 A1 A1 A7 A6 A1 A1 A1 A6 A1 A6 A1 A1 A6	2	No change	A5	0	Doesn't do activity	A1	0	Doesn't do activity	A1	0	Doesn't do activity	A1	3	More	A7	3	More	A6	0	Doesn't do activity	A1	0	Doesn't do activity	A1	0	Doesn't do activity	A1	3	More	A6	0	Doesn't do activity	A1	3	More	A6	0	Doesn't do activity	A1	0	Doesn't do activity	A1	3	More	A6	6	6	5
1105	A3 A1 A1 A1 A1 A1 A4 A1 A6 A1 A1 A1 A1 A8 A1	1	Less	A3	0	Doesn't do activity	A1	0	Doesn't do activity	A1	0	Doesn't do activity	A1	0	Doesn't do activity	A1	0	Doesn't do activity	A1	1	Less	A4	0	Doesn't do activity	A1	3	More	A6	0	Doesn't do activity	A1	0	Doesn't do activity	A1	0	Doesn't do activity	A1	0	Doesn't do activity	A1	3	More	A8	0	Doesn't do activity	A1	7	5	3
1106	A1 A1 A3 A1 A3 A3 A2 A1 A1 A1 A2 A2 A1 A2 A2	0	Doesn't do activity	A1	0	Doesn't do activity	A1	1	Less	A3	0	Doesn't do activity	A1	1	Less	A3	1	Less	A3	1	Less	A2	0	Doesn't do activity	A1	0	Doesn't do activity	A1	0	Doesn't do activity	A1	1	Less	A2	1	Less	A2	0	Doesn't do activity	A1	1	Less	A2	1	Less	A2	7	5	3
1107	A3 A2 A2 A1 A4 A1 A1 A1 A1 A3 A2 A4 A1 A4 A6	1	Less	A3	1	Less	A2	1	Less	A2	0	Doesn't do activity	A1	1	Less	A4	0	Doesn't do activity	A1	0	Doesn't do activity	A1	0	Doesn't do activity	A1	0	Doesn't do activity	A1	1	Less	A3	1	Less	A2	1	Less	A4	0	Doesn't do activity	A1	1	Less	A4	3	More	A6	6	5	6
1109	A3 A5 A5 A1 A7 A7 A6 A1 A1 A5 A8 A6 A1 A7 A6	1	Less	A3	2	No change	A5	2	No change	A5	0	Doesn't do activity	A1	3	More	A7	3	More	A7	3	More	A6	0	Doesn't do activity	A1	0	Doesn't do activity	A1	2	No change	A5	3	More	A8	3	More	A6	0	Doesn't do activity	A1	3	More	A7	3	More	A6	7	5	5
1111	A1 A1 A3 A1 A7 A3 A2 A1 A1 A1 A3 A7 A1 A4 A6	0	Doesn't do activity	A1	0	Doesn't do activity	A1	1	Less	A3	0	Doesn't do activity	A1	3	More	A7	1	Less	A3	1	Less	A2	0	Doesn't do activity	A1	0	Doesn't do activity	A1	0	Doesn't do activity	A1	1	Less	A3	3	More	A7	0	Doesn't do activity	A1	1	Less	A4	3	More	A6	7	6	5
1112	A2 A2 A1 A1 A6 A1 A7 A1 A1 A5 A2 A7 A1 A7 A5	1	Less	A2	1	Less	A2	0	Doesn't do activity	A1	0	Doesn't do activity	A1	3	More	A6	0	Doesn't do activity	A1	3	More	A7	0	Doesn't do activity	A1	0	Doesn't do activity	A1	2	No change	A5	1	Less	A2	3	More	A7	0	Doesn't do activity	A1	3	More	A7	2	No change	A5	7	7	7
1114	A1 A1 A1 A1 A7 A1 A5 A1 A1 A1 A2 A5 A1 A5 A5	0	Doesn't do activity	A1	0	Doesn't do activity	A1	0	Doesn't do activity	A1	0	Doesn't do activity	A1	3	More	A7	0	Doesn't do activity	A1	2	No change	A5	0	Doesn't do activity	A1	0	Doesn't do activity	A1	0	Doesn't do activity	A1	1	Less	A2	2	No change	A5	0	Doesn't do activity	A1	2	No change	A5	2	No change	A5	7	4	4
1115	A5 A1 A1 A1 A1 A1 A5 A1 A1 A1 A5 A1 A1 A5 A5	2	No change	A5	0	Doesn't do activity	A1	0	Doesn't do activity	A1	0	Doesn't do activity	A1	0	Doesn't do activity	A1	0	Doesn't do activity	A1	2	No change	A5	0	Doesn't do activity	A1	0	Doesn't do activity	A1	0	Doesn't do activity	A1	2	No change	A5	0	Doesn't do activity	A1	0	Doesn't do activity	A1	2	No change	A5	2	No change	A5	6	5	5
1116	A1 A6 A5 A1 A5 A1 A3 A1 A5 A6 A2 A5 A1 A5 A6	0	Doesn't do activity	A1	3	More	A6	2	No change	A5	0	Doesn't do activity	A1	2	No change	A5	0	Doesn't do activity	A1	1	Less	A3	0	Doesn't do activity	A1	2	No change	A5	3	More	A6	1	Less	A2	2	No change	A5	0	Doesn't do activity	A1	2	No change	A5	3	More	A6	7	4	5
1117	A1 A1 A1 A1 A1 A1 A2 A1 A6 A1 A6 A1 A1 A8 A6	0	Doesn't do activity	A1	0	Doesn't do activity	A1	0	Doesn't do activity	A1	0	Doesn't do activity	A1	0	Doesn't do activity	A1	0	Doesn't do activity	A1	1	Less	A2	0	Doesn't do activity	A1	3	More	A6	0	Doesn't do activity	A1	3	More	A6	0	Doesn't do activity	A1	0	Doesn't do activity	A1	3	More	A8	3	More	A6	7	5	5
1119	A1 A5 A3 A1 A6 A1 A3 A1 A6 A1 A3 A1 A2 A7 A1	0	Doesn't do activity	A1	2	No change	A5	1	Less	A3	0	Doesn't do activity	A1	3	More	A6	0	Doesn't do activity	A1	1	Less	A3	0	Doesn't do activity	A1	3	More	A6	0	Doesn't do activity	A1	1	Less	A3	0	Doesn't do activity	A1	1	Less	A2	3	More	A7	0	Doesn't do activity	A1	6	3	5
1120	A2 A2 A3 A1 A6 A5 A5 A1 A1 A3 A2 A5 A1 A5 A5	1	Less	A2	1	Less	A2	1	Less	A3	0	Doesn't do activity	A1	3	More	A6	2	No change	A5	2	No change	A5	0	Doesn't do activity	A1	0	Doesn't do activity	A1	1	Less	A3	1	Less	A2	2	No change	A5	0	Doesn't do activity	A1	2	No change	A5	2	No change	A5	4	4	4
1123	A1 A5 A5 A1 A7 A1 A5 A1 A1 A1 A2 A7 A1 A5 A5	0	Doesn't do activity	A1	2	No change	A5	2	No change	A5	0	Doesn't do activity	A1	3	More	A7	0	Doesn't do activity	A1	2	No change	A5	0	Doesn't do activity	A1	0	Doesn't do activity	A1	0	Doesn't do activity	A1	1	Less	A2	3	More	A7	0	Doesn't do activity	A1	2	No change	A5	2	No change	A5	7	6	7
1126	A1 A1 A1 A1 A5 A1 A5 A1 A1 A1 A2 A5 A1 A5 A5	0	Doesn't do activity	A1	0	Doesn't do activity	A1	0	Doesn't do activity	A1	0	Doesn't do activity	A1	2	No change	A5	0	Doesn't do activity	A1	2	No change	A5	0	Doesn't do activity	A1	0	Doesn't do activity	A1	0	Doesn't do activity	A1	1	Less	A2	2	No change	A5	0	Doesn't do activity	A1	2	No change	A5	2	No change	A5	7	7	7
1127	A5 A5 A5 A1 A8 A5 A5 A1 A1 A7 A5 A6 A1 A5 A7	2	No change	A5	2	No change	A5	2	No change	A5	0	Doesn't do activity	A1	3	More	A8	2	No change	A5	2	No change	A5	0	Doesn't do activity	A1	0	Doesn't do activity	A1	3	More	A7	2	No change	A5	3	More	A6	0	Doesn't do activity	A1	2	No change	A5	3	More	A7	7	5	6
1128	A1 A1 A2 A1 A2 A1 A2 A1 A3 A6 A3 A3 A1 A2 A1	0	Doesn't do activity	A1	0	Doesn't do activity	A1	1	Less	A2	0	Doesn't do activity	A1	1	Less	A2	0	Doesn't do activity	A1	1	Less	A2	0	Doesn't do activity	A1	1	Less	A3	3	More	A6	1	Less	A3	1	Less	A3	0	Doesn't do activity	A1	1	Less	A2	0	Doesn't do activity	A1	5	4	4
1129	A1 A1 A1 A1 A1 A1 A1 A1 A1 A1 A1 A8 A1 A1 A8	0	Doesn't do activity	A1	0	Doesn't do activity	A1	0	Doesn't do activity	A1	0	Doesn't do activity	A1	0	Doesn't do activity	A1	0	Doesn't do activity	A1	0	Doesn't do activity	A1	0	Doesn't do activity	A1	0	Doesn't do activity	A1	0	Doesn't do activity	A1	0	Doesn't do activity	A1	3	More	A8	0	Doesn't do activity	A1	0	Doesn't do activity	A1	3	More	A8	7	7	7
1130	A1 A4 A1 A1 A1 A1 A6 A1 A1 A1 A3 A6 A1 A4 A5	0	Doesn't do activity	A1	1	Less	A4	0	Doesn't do activity	A1	0	Doesn't do activity	A1	0	Doesn't do activity	A1	0	Doesn't do activity	A1	3	More	A6	0	Doesn't do activity	A1	0	Doesn't do activity	A1	0	Doesn't do activity	A1	1	Less	A3	3	More	A6	0	Doesn't do activity	A1	1	Less	A4	2	No change	A5	6	3	4
1131	A1 A1 A1 A1 A1 A1 A2 A1 A1 A5 A2 A3 A1 A3 A4	0	Doesn't do activity	A1	0	Doesn't do activity	A1	0	Doesn't do activity	A1	0	Doesn't do activity	A1	0	Doesn't do activity	A1	0	Doesn't do activity	A1	1	Less	A2	0	Doesn't do activity	A1	0	Doesn't do activity	A1	2	No change	A5	1	Less	A2	1	Less	A3	0	Doesn't do activity	A1	1	Less	A3	1	Less	A4	7	7	6
1132	A1 A1 A1 A1 A1 A1 A1 A1 A1 A1 A1 A8 A1 A1 A8	0	Doesn't do activity	A1	0	Doesn't do activity	A1	0	Doesn't do activity	A1	0	Doesn't do activity	A1	0	Doesn't do activity	A1	0	Doesn't do activity	A1	0	Doesn't do activity	A1	0	Doesn't do activity	A1	0	Doesn't do activity	A1	0	Doesn't do activity	A1	0	Doesn't do activity	A1	3	More	A8	0	Doesn't do activity	A1	0	Doesn't do activity	A1	3	More	A8	7	7	7
1134	A4 A5 A5 A5 A5 A5 A5 A1 A5 A1 A4 A5 A1 A5 A5	1	Less	A4	2	No change	A5	2	No change	A5	2	No change	A5	2	No change	A5	2	No change	A5	2	No change	A5	0	Doesn't do activity	A1	2	No change	A5	0	Doesn't do activity	A1	1	Less	A4	2	No change	A5	0	Doesn't do activity	A1	2	No change	A5	2	No change	A5	7	7	7
1135	A1 A1 A1 A1 A1 A1 A1 A1 A1 A1 A2 A3 A1 A4 A3	0	Doesn't do activity	A1	0	Doesn't do activity	A1	0	Doesn't do activity	A1	0	Doesn't do activity	A1	0	Doesn't do activity	A1	0	Doesn't do activity	A1	0	Doesn't do activity	A1	0	Doesn't do activity	A1	0	Doesn't do activity	A1	0	Doesn't do activity	A1	1	Less	A2	1	Less	A3	0	Doesn't do activity	A1	1	Less	A4	1	Less	A3	7	6	5
1136	A5 A4 A1 A1 A5 A6 A6 A1 A1 A6 A6 A5 A1 A6 A6	2	No change	A5	1	Less	A4	0	Doesn't do activity	A1	0	Doesn't do activity	A1	2	No change	A5	3	More	A6	3	More	A6	0	Doesn't do activity	A1	0	Doesn't do activity	A1	3	More	A6	3	More	A6	2	No change	A5	0	Doesn't do activity	A1	3	More	A6	3	More	A6	6	5	5
1137	A5 A5 A5 A1 A7 A5 A4 A1 A3 A1 A5 A5 A3 A5 A6	2	No change	A5	2	No change	A5	2	No change	A5	0	Doesn't do activity	A1	3	More	A7	2	No change	A5	1	Less	A4	0	Doesn't do activity	A1	1	Less	A3	0	Doesn't do activity	A1	2	No change	A5	2	No change	A5	1	Less	A3	2	No change	A5	3	More	A6	6	7	6
1138	A6 A5 A5 A1 A7 A6 A5 A1 A1 A1 A6 A4 A1 A6 A6	3	More	A6	2	No change	A5	2	No change	A5	0	Doesn't do activity	A1	3	More	A7	3	More	A6	2	No change	A5	0	Doesn't do activity	A1	0	Doesn't do activity	A1	0	Doesn't do activity	A1	3	More	A6	1	Less	A4	0	Doesn't do activity	A1	3	More	A6	3	More	A6	6	4	4
1139	A4 A5 A1 A5 A7 A7 A3 A7 A1 A7 A7 A7 A1 A7 A7	1	Less	A4	2	No change	A5	0	Doesn't do activity	A1	2	No change	A5	3	More	A7	3	More	A7	1	Less	A3	3	More	A7	0	Doesn't do activity	A1	3	More	A7	3	More	A7	3	More	A7	0	Doesn't do activity	A1	3	More	A7	3	More	A7	7	5	6
1145	A1 A1 A1 A1 A5 A1 A1 A1 A1 A1 A1 A2 A1 A5 A5	0	Doesn't do activity	A1	0	Doesn't do activity	A1	0	Doesn't do activity	A1	0	Doesn't do activity	A1	2	No change	A5	0	Doesn't do activity	A1	0	Doesn't do activity	A1	0	Doesn't do activity	A1	0	Doesn't do activity	A1	0	Doesn't do activity	A1	0	Doesn't do activity	A1	1	Less	A2	0	Doesn't do activity	A1	2	No change	A5	2	No change	A5	6	4	4
1147	A1 A1 A1 A1 A2 A1 A8 A1 A2 A1 A8 A8 A1 A8 A8	0	Doesn't do activity	A1	0	Doesn't do activity	A1	0	Doesn't do activity	A1	0	Doesn't do activity	A1	1	Less	A2	0	Doesn't do activity	A1	3	More	A8	0	Doesn't do activity	A1	1	Less	A2	0	Doesn't do activity	A1	3	More	A8	3	More	A8	0	Doesn't do activity	A1	3	More	A8	3	More	A8	7	5	7
1149	A7 A1 A5 A1 A7 A6 A5 A1 A1 A5 A5 A6 A1 A6 A6	3	More	A7	0	Doesn't do activity	A1	2	No change	A5	0	Doesn't do activity	A1	3	More	A7	3	More	A6	2	No change	A5	0	Doesn't do activity	A1	0	Doesn't do activity	A1	2	No change	A5	2	No change	A5	3	More	A6	0	Doesn't do activity	A1	3	More	A6	3	More	A6	7	6	7
1151	A6 A1 A1 A1 A7 A1 A6 A1 A7 A1 A6 A6 A1 A7 A6	3	More	A6	0	Doesn't do activity	A1	0	Doesn't do activity	A1	0	Doesn't do activity	A1	3	More	A7	0	Doesn't do activity	A1	3	More	A6	0	Doesn't do activity	A1	3	More	A7	0	Doesn't do activity	A1	3	More	A6	3	More	A6	0	Doesn't do activity	A1	3	More	A7	3	More	A6	7	5	7
1152	A1 A1 A1 A1 A6 A1 A8 A1 A1 A1 A3 A8 A1 A8 A7	0	Doesn't do activity	A1	0	Doesn't do activity	A1	0	Doesn't do activity	A1	0	Doesn't do activity	A1	3	More	A6	0	Doesn't do activity	A1	3	More	A8	0	Doesn't do activity	A1	0	Doesn't do activity	A1	0	Doesn't do activity	A1	1	Less	A3	3	More	A8	0	Doesn't do activity	A1	3	More	A8	3	More	A7	7	7	7
1154	A1 A5 A1 A6 A5 A4 A5 A1 A1 A4 A5 A5 A1 A4 A5	0	Doesn't do activity	A1	2	No change	A5	0	Doesn't do activity	A1	3	More	A6	2	No change	A5	1	Less	A4	2	No change	A5	0	Doesn't do activity	A1	0	Doesn't do activity	A1	1	Less	A4	2	No change	A5	2	No change	A5	0	Doesn't do activity	A1	1	Less	A4	2	No change	A5	7	5	5
1155	A2 A1 A1 A1 A7 A1 A4 A1 A1 A7 A2 A6 A1 A6 A7	1	Less	A2	0	Doesn't do activity	A1	0	Doesn't do activity	A1	0	Doesn't do activity	A1	3	More	A7	0	Doesn't do activity	A1	1	Less	A4	0	Doesn't do activity	A1	0	Doesn't do activity	A1	3	More	A7	1	Less	A2	3	More	A6	0	Doesn't do activity	A1	3	More	A6	3	More	A7	7	7	7
1157	A5 A1 A1 A1 A8 A1 A4 A1 A1 A3 A2 A2 A1 A3 A4	2	No change	A5	0	Doesn't do activity	A1	0	Doesn't do activity	A1	0	Doesn't do activity	A1	3	More	A8	0	Doesn't do activity	A1	1	Less	A4	0	Doesn't do activity	A1	0	Doesn't do activity	A1	1	Less	A3	1	Less	A2	1	Less	A2	0	Doesn't do activity	A1	1	Less	A3	1	Less	A4	7	7	5
1161	A5 A6 A6 A1 A8 A8 A8 A1 A5 A8 A8 A8 A8 A8 A8	2	No change	A5	3	More	A6	3	More	A6	0	Doesn't do activity	A1	3	More	A8	3	More	A8	3	More	A8	0	Doesn't do activity	A1	2	No change	A5	3	More	A8	3	More	A8	3	More	A8	3	More	A8	3	More	A8	3	More	A8	7	7	7
1162	A1 A1 A1 A1 A8 A8 A8 A1 A1 A1 A8 A8 A8 A8 A8	0	Doesn't do activity	A1	0	Doesn't do activity	A1	0	Doesn't do activity	A1	0	Doesn't do activity	A1	3	More	A8	3	More	A8	3	More	A8	0	Doesn't do activity	A1	0	Doesn't do activity	A1	0	Doesn't do activity	A1	3	More	A8	3	More	A8	3	More	A8	3	More	A8	3	More	A8	7	7	7
1164	A1 A1 A1 A1 A7 A1 A1 A1 A1 A7 A6 A6 A1 A1 A7	0	Doesn't do activity	A1	0	Doesn't do activity	A1	0	Doesn't do activity	A1	0	Doesn't do activity	A1	3	More	A7	0	Doesn't do activity	A1	0	Doesn't do activity	A1	0	Doesn't do activity	A1	0	Doesn't do activity	A1	3	More	A7	3	More	A6	3	More	A6	0	Doesn't do activity	A1	0	Doesn't do activity	A1	3	More	A7	7	7	7
1165	A1 A1 A3 A5 A6 A5 A6 A1 A1 A1 A5 A5 A1 A5 A5	0	Doesn't do activity	A1	0	Doesn't do activity	A1	1	Less	A3	2	No change	A5	3	More	A6	2	No change	A5	3	More	A6	0	Doesn't do activity	A1	0	Doesn't do activity	A1	0	Doesn't do activity	A1	2	No change	A5	2	No change	A5	0	Doesn't do activity	A1	2	No change	A5	2	No change	A5	7	7	7
1166	A6 A5 A5 A1 A6 A7 A6 A1 A1 A1 A7 A1 A1 A6 A1	3	More	A6	2	No change	A5	2	No change	A5	0	Doesn't do activity	A1	3	More	A6	3	More	A7	3	More	A6	0	Doesn't do activity	A1	0	Doesn't do activity	A1	0	Doesn't do activity	A1	3	More	A7	0	Doesn't do activity	A1	0	Doesn't do activity	A1	3	More	A6	0	Doesn't do activity	A1	7	6	6
1167	A5 A5 A2 A1 A5 A6 A5 A1 A5 A8 A4 A5 A1 A5 A6	2	No change	A5	2	No change	A5	1	Less	A2	0	Doesn't do activity	A1	2	No change	A5	3	More	A6	2	No change	A5	0	Doesn't do activity	A1	2	No change	A5	3	More	A8	1	Less	A4	2	No change	A5	0	Doesn't do activity	A1	2	No change	A5	3	More	A6	7	7	5
1168	A1 A5 A2 A5 A1 A1 A5 A1 A5 A7 A2 A7 A1 A5 A5	0	Doesn't do activity	A1	2	No change	A5	1	Less	A2	2	No change	A5	0	Doesn't do activity	A1	0	Doesn't do activity	A1	2	No change	A5	0	Doesn't do activity	A1	2	No change	A5	3	More	A7	1	Less	A2	3	More	A7	0	Doesn't do activity	A1	2	No change	A5	2	No change	A5	6	4	4
1169	A5 A4 A3 A6 A8 A6 A6 A5 A5 A8 A8 A8 A1 A5 A8	2	No change	A5	1	Less	A4	1	Less	A3	3	More	A6	3	More	A8	3	More	A6	3	More	A6	2	No change	A5	2	No change	A5	3	More	A8	3	More	A8	3	More	A8	0	Doesn't do activity	A1	2	No change	A5	3	More	A8	7	7	7
1171	A3 A1 A1 A1 A4 A1 A3 A1 A1 A1 A2 A5 A1 A5 A6	1	Less	A3	0	Doesn't do activity	A1	0	Doesn't do activity	A1	0	Doesn't do activity	A1	1	Less	A4	0	Doesn't do activity	A1	1	Less	A3	0	Doesn't do activity	A1	0	Doesn't do activity	A1	0	Doesn't do activity	A1	1	Less	A2	2	No change	A5	0	Doesn't do activity	A1	2	No change	A5	3	More	A6	7	4	6
1172	A8 A6 A1 A7 A8 A5 A7 A1 A5 A5 A7 A7 A5 A7 A8	3	More	A8	3	More	A6	0	Doesn't do activity	A1	3	More	A7	3	More	A8	2	No change	A5	3	More	A7	0	Doesn't do activity	A1	2	No change	A5	2	No change	A5	3	More	A7	3	More	A7	2	No change	A5	3	More	A7	3	More	A8	7	5	7
1174	A1 A1 A1 A1 A8 A1 A6 A1 A1 A6 A7 A7 A1 A8 A8	0	Doesn't do activity	A1	0	Doesn't do activity	A1	0	Doesn't do activity	A1	0	Doesn't do activity	A1	3	More	A8	0	Doesn't do activity	A1	3	More	A6	0	Doesn't do activity	A1	0	Doesn't do activity	A1	3	More	A6	3	More	A7	3	More	A7	0	Doesn't do activity	A1	3	More	A8	3	More	A8	6	5	6
1175	A1 A1 A1 A1 A7 A6 A5 A1 A1 A8 A6 A6 A1 A7 A8	0	Doesn't do activity	A1	0	Doesn't do activity	A1	0	Doesn't do activity	A1	0	Doesn't do activity	A1	3	More	A7	3	More	A6	2	No change	A5	0	Doesn't do activity	A1	0	Doesn't do activity	A1	3	More	A8	3	More	A6	3	More	A6	0	Doesn't do activity	A1	3	More	A7	3	More	A8	7	7	7
1176	A7 A5 A5 A5 A7 A8 A7 A5 A5 A5 A6 A8 A5 A8 A8	3	More	A7	2	No change	A5	2	No change	A5	2	No change	A5	3	More	A7	3	More	A8	3	More	A7	2	No change	A5	2	No change	A5	2	No change	A5	3	More	A6	3	More	A8	2	No change	A5	3	More	A8	3	More	A8	7	7	7
1178	A1 A5 A1 A6 A7 A7 A6 A5 A1 A7 A6 A8 A1 A7 A7	0	Doesn't do activity	A1	2	No change	A5	0	Doesn't do activity	A1	3	More	A6	3	More	A7	3	More	A7	3	More	A6	2	No change	A5	0	Doesn't do activity	A1	3	More	A7	3	More	A6	3	More	A8	0	Doesn't do activity	A1	3	More	A7	3	More	A7	6	6	7
1181	A1 A1 A1 A1 A1 A3 A1 A1 A1 A1 A1 A3 A1 A1 A5	0	Doesn't do activity	A1	0	Doesn't do activity	A1	0	Doesn't do activity	A1	0	Doesn't do activity	A1	0	Doesn't do activity	A1	1	Less	A3	0	Doesn't do activity	A1	0	Doesn't do activity	A1	0	Doesn't do activity	A1	0	Doesn't do activity	A1	0	Doesn't do activity	A1	1	Less	A3	0	Doesn't do activity	A1	0	Doesn't do activity	A1	2	No change	A5	5	4	4
1184	A5 A5 A1 A1 A6 A1 A3 A1 A1 A1 A2 A3 A1 A3 A1	2	No change	A5	2	No change	A5	0	Doesn't do activity	A1	0	Doesn't do activity	A1	3	More	A6	0	Doesn't do activity	A1	1	Less	A3	0	Doesn't do activity	A1	0	Doesn't do activity	A1	0	Doesn't do activity	A1	1	Less	A2	1	Less	A3	0	Doesn't do activity	A1	1	Less	A3	0	Doesn't do activity	A1	6	6	5
1185	A5 A5 A3 A5 A5 A5 A6 A1 A1 A1 A6 A6 A1 A7 A5	2	No change	A5	2	No change	A5	1	Less	A3	2	No change	A5	2	No change	A5	2	No change	A5	3	More	A6	0	Doesn't do activity	A1	0	Doesn't do activity	A1	0	Doesn't do activity	A1	3	More	A6	3	More	A6	0	Doesn't do activity	A1	3	More	A7	2	No change	A5	7	6	6
1187	A7 A1 A1 A1 A3 A2 A2 A1 A1 A3 A2 A4 A1 A4 A6	3	More	A7	0	Doesn't do activity	A1	0	Doesn't do activity	A1	0	Doesn't do activity	A1	1	Less	A3	1	Less	A2	1	Less	A2	0	Doesn't do activity	A1	0	Doesn't do activity	A1	1	Less	A3	1	Less	A2	1	Less	A4	0	Doesn't do activity	A1	1	Less	A4	3	More	A6	7	3	2
1188	A1 A1 A1 A1 A7 A1 A6 A1 A6 A7 A7 A6 A1 A6 A6	0	Doesn't do activity	A1	0	Doesn't do activity	A1	0	Doesn't do activity	A1	0	Doesn't do activity	A1	3	More	A7	0	Doesn't do activity	A1	3	More	A6	0	Doesn't do activity	A1	3	More	A6	3	More	A7	3	More	A7	3	More	A6	0	Doesn't do activity	A1	3	More	A6	3	More	A6	7	5	4
1193	A3 A1 A2 A1 A1 A1 A3 A1 A8 A5 A1 A3 A1 A7 A6	1	Less	A3	0	Doesn't do activity	A1	1	Less	A2	0	Doesn't do activity	A1	0	Doesn't do activity	A1	0	Doesn't do activity	A1	1	Less	A3	0	Doesn't do activity	A1	3	More	A8	2	No change	A5	0	Doesn't do activity	A1	1	Less	A3	0	Doesn't do activity	A1	3	More	A7	3	More	A6	7	5	2
1194	A6 A5 A5 A1 A7 A1 A6 A1 A7 A7 A7 A7 A1 A8 A7	3	More	A6	2	No change	A5	2	No change	A5	0	Doesn't do activity	A1	3	More	A7	0	Doesn't do activity	A1	3	More	A6	0	Doesn't do activity	A1	3	More	A7	3	More	A7	3	More	A7	3	More	A7	0	Doesn't do activity	A1	3	More	A8	3	More	A7	7	4	4
1195	A7 A1 A2 A1 A6 A1 A6 A1 A5 A1 A8 A8 A1 A8 A7	3	More	A7	0	Doesn't do activity	A1	1	Less	A2	0	Doesn't do activity	A1	3	More	A6	0	Doesn't do activity	A1	3	More	A6	0	Doesn't do activity	A1	2	No change	A5	0	Doesn't do activity	A1	3	More	A8	3	More	A8	0	Doesn't do activity	A1	3	More	A8	3	More	A7	7	7	4
1196	A1 A1 A1 A1 A7 A8 A1 A1 A2 A7 A2 A7 A1 A8 A8	0	Doesn't do activity	A1	0	Doesn't do activity	A1	0	Doesn't do activity	A1	0	Doesn't do activity	A1	3	More	A7	3	More	A8	0	Doesn't do activity	A1	0	Doesn't do activity	A1	1	Less	A2	3	More	A7	1	Less	A2	3	More	A7	0	Doesn't do activity	A1	3	More	A8	3	More	A8	7	7	7
1197	A6 A5 A1 A1 A8 A1 A4 A1 A1 A1 A7 A7 A1 A8 A7	3	More	A6	2	No change	A5	0	Doesn't do activity	A1	0	Doesn't do activity	A1	3	More	A8	0	Doesn't do activity	A1	1	Less	A4	0	Doesn't do activity	A1	0	Doesn't do activity	A1	0	Doesn't do activity	A1	3	More	A7	3	More	A7	0	Doesn't do activity	A1	3	More	A8	3	More	A7	7	7	7
1199	A1 A3 A1 A1 A3 A1 A8 A1 A7 A8 A4 A8 A1 A8 A5	0	Doesn't do activity	A1	1	Less	A3	0	Doesn't do activity	A1	0	Doesn't do activity	A1	1	Less	A3	0	Doesn't do activity	A1	3	More	A8	0	Doesn't do activity	A1	3	More	A7	3	More	A8	1	Less	A4	3	More	A8	0	Doesn't do activity	A1	3	More	A8	2	No change	A5	7	7	6
1200	A6 A5 A5 A5 A5 A1 A5 A1 A1 A1 A2 A5 A1 A6 A7	3	More	A6	2	No change	A5	2	No change	A5	2	No change	A5	2	No change	A5	0	Doesn't do activity	A1	2	No change	A5	0	Doesn't do activity	A1	0	Doesn't do activity	A1	0	Doesn't do activity	A1	1	Less	A2	2	No change	A5	0	Doesn't do activity	A1	3	More	A6	3	More	A7	7	4	7
1201	A2 A2 A2 A1 A3 A1 A2 A1 A1 A6 A2 A6 A1 A2 A2	1	Less	A2	1	Less	A2	1	Less	A2	0	Doesn't do activity	A1	1	Less	A3	0	Doesn't do activity	A1	1	Less	A2	0	Doesn't do activity	A1	0	Doesn't do activity	A1	3	More	A6	1	Less	A2	3	More	A6	0	Doesn't do activity	A1	1	Less	A2	1	Less	A2	7	6	7
1203	A5 A1 A1 A1 A1 A1 A2 A1 A5 A1 A2 A2 A1 A5 A1	2	No change	A5	0	Doesn't do activity	A1	0	Doesn't do activity	A1	0	Doesn't do activity	A1	0	Doesn't do activity	A1	0	Doesn't do activity	A1	1	Less	A2	0	Doesn't do activity	A1	2	No change	A5	0	Doesn't do activity	A1	1	Less	A2	1	Less	A2	0	Doesn't do activity	A1	2	No change	A5	0	Doesn't do activity	A1	6	4	5
1205	A5 A6 A1 A1 A6 A1 A6 A1 A1 A6 A7 A7 A1 A8 A6	2	No change	A5	3	More	A6	0	Doesn't do activity	A1	0	Doesn't do activity	A1	3	More	A6	0	Doesn't do activity	A1	3	More	A6	0	Doesn't do activity	A1	0	Doesn't do activity	A1	3	More	A6	3	More	A7	3	More	A7	0	Doesn't do activity	A1	3	More	A8	3	More	A6	7	7	7
1206	A6 A1 A5 A1 A7 A1 A4 A1 A1 A6 A3 A5 A1 A6 A6	3	More	A6	0	Doesn't do activity	A1	2	No change	A5	0	Doesn't do activity	A1	3	More	A7	0	Doesn't do activity	A1	1	Less	A4	0	Doesn't do activity	A1	0	Doesn't do activity	A1	3	More	A6	1	Less	A3	2	No change	A5	0	Doesn't do activity	A1	3	More	A6	3	More	A6	7	5	6
1207	A1 A1 A1 A1 A8 A1 A3 A1 A4 A6 A2 A2 A1 A6 A6	0	Doesn't do activity	A1	0	Doesn't do activity	A1	0	Doesn't do activity	A1	0	Doesn't do activity	A1	3	More	A8	0	Doesn't do activity	A1	1	Less	A3	0	Doesn't do activity	A1	1	Less	A4	3	More	A6	1	Less	A2	1	Less	A2	0	Doesn't do activity	A1	3	More	A6	3	More	A6	7	6	5
1208	A1 A5 A5 A1 A1 A7 A7 A1 A3 A1 A6 A6 A1 A7 A6	0	Doesn't do activity	A1	2	No change	A5	2	No change	A5	0	Doesn't do activity	A1	0	Doesn't do activity	A1	3	More	A7	3	More	A7	0	Doesn't do activity	A1	1	Less	A3	0	Doesn't do activity	A1	3	More	A6	3	More	A6	0	Doesn't do activity	A1	3	More	A7	3	More	A6	7	5	7
1209	A2 A6 A4 A6 A7 A6 A6 A7 A1 A6 A7 A7 A1 A8 A6	1	Less	A2	3	More	A6	1	Less	A4	3	More	A6	3	More	A7	3	More	A6	3	More	A6	3	More	A7	0	Doesn't do activity	A1	3	More	A6	3	More	A7	3	More	A7	0	Doesn't do activity	A1	3	More	A8	3	More	A6	7	6	5
1210	A1 A2 A1 A1 A1 A1 A5 A1 A2 A1 A2 A4 A1 A3 A1	0	Doesn't do activity	A1	1	Less	A2	0	Doesn't do activity	A1	0	Doesn't do activity	A1	0	Doesn't do activity	A1	0	Doesn't do activity	A1	2	No change	A5	0	Doesn't do activity	A1	1	Less	A2	0	Doesn't do activity	A1	1	Less	A2	1	Less	A4	0	Doesn't do activity	A1	1	Less	A3	0	Doesn't do activity	A1	6	4	4
1212	A1 A1 A1 A7 A6 A1 A1 A1 A1 A1 A1 A1 A1 A6 A1	0	Doesn't do activity	A1	0	Doesn't do activity	A1	0	Doesn't do activity	A1	3	More	A7	3	More	A6	0	Doesn't do activity	A1	0	Doesn't do activity	A1	0	Doesn't do activity	A1	0	Doesn't do activity	A1	0	Doesn't do activity	A1	0	Doesn't do activity	A1	0	Doesn't do activity	A1	0	Doesn't do activity	A1	3	More	A6	0	Doesn't do activity	A1	7	3	4
1215	A6 A1 A1 A1 A7 A1 A4 A1 A5 A1 A1 A1 A1 A6 A6	3	More	A6	0	Doesn't do activity	A1	0	Doesn't do activity	A1	0	Doesn't do activity	A1	3	More	A7	0	Doesn't do activity	A1	1	Less	A4	0	Doesn't do activity	A1	2	No change	A5	0	Doesn't do activity	A1	0	Doesn't do activity	A1	0	Doesn't do activity	A1	0	Doesn't do activity	A1	3	More	A6	3	More	A6	5	5	5
1216	A5 A5 A5 A1 A6 A1 A5 A1 A1 A1 A5 A6 A1 A6 A5	2	No change	A5	2	No change	A5	2	No change	A5	0	Doesn't do activity	A1	3	More	A6	0	Doesn't do activity	A1	2	No change	A5	0	Doesn't do activity	A1	0	Doesn't do activity	A1	0	Doesn't do activity	A1	2	No change	A5	3	More	A6	0	Doesn't do activity	A1	3	More	A6	2	No change	A5	7	4	4
1219	A1 A1 A1 A1 A5 A1 A3 A1 A2 A2 A2 A5 A1 A8 A1	0	Doesn't do activity	A1	0	Doesn't do activity	A1	0	Doesn't do activity	A1	0	Doesn't do activity	A1	2	No change	A5	0	Doesn't do activity	A1	1	Less	A3	0	Doesn't do activity	A1	1	Less	A2	1	Less	A2	1	Less	A2	2	No change	A5	0	Doesn't do activity	A1	3	More	A8	0	Doesn't do activity	A1	5	4	4
1220	A1 A4 A4 A1 A6 A1 A4 A1 A7 A7 A2 A7 A1 A8 A7	0	Doesn't do activity	A1	1	Less	A4	1	Less	A4	0	Doesn't do activity	A1	3	More	A6	0	Doesn't do activity	A1	1	Less	A4	0	Doesn't do activity	A1	3	More	A7	3	More	A7	1	Less	A2	3	More	A7	0	Doesn't do activity	A1	3	More	A8	3	More	A7	7	7	5
1223	A8 A5 A2 A5 A5 A1 A8 A1 A6 A1 A5 A8 A1 A8 A6	3	More	A8	2	No change	A5	1	Less	A2	2	No change	A5	2	No change	A5	0	Doesn't do activity	A1	3	More	A8	0	Doesn't do activity	A1	3	More	A6	0	Doesn't do activity	A1	2	No change	A5	3	More	A8	0	Doesn't do activity	A1	3	More	A8	3	More	A6	7	6	6
1224	A1 A5 A2 A7 A8 A1 A2 A1 A1 A2 A2 A3 A1 A1 A7	0	Doesn't do activity	A1	2	No change	A5	1	Less	A2	3	More	A7	3	More	A8	0	Doesn't do activity	A1	1	Less	A2	0	Doesn't do activity	A1	0	Doesn't do activity	A1	1	Less	A2	1	Less	A2	1	Less	A3	0	Doesn't do activity	A1	0	Doesn't do activity	A1	3	More	A7	7	7	7
1225	A1 A1 A2 A1 A7 A5 A5 A1 A8 A1 A7 A5 A1 A8 A6	0	Doesn't do activity	A1	0	Doesn't do activity	A1	1	Less	A2	0	Doesn't do activity	A1	3	More	A7	2	No change	A5	2	No change	A5	0	Doesn't do activity	A1	3	More	A8	0	Doesn't do activity	A1	3	More	A7	2	No change	A5	0	Doesn't do activity	A1	3	More	A8	3	More	A6	7	5	3
1226	A1 A1 A2 A1 A8 A1 A8 A1 A5 A8 A8 A8 A1 A6 A6	0	Doesn't do activity	A1	0	Doesn't do activity	A1	1	Less	A2	0	Doesn't do activity	A1	3	More	A8	0	Doesn't do activity	A1	3	More	A8	0	Doesn't do activity	A1	2	No change	A5	3	More	A8	3	More	A8	3	More	A8	0	Doesn't do activity	A1	3	More	A6	3	More	A6	7	7	4
1228	A5 A5 A2 A1 A1 A1 A2 A1 A1 A1 A3 A3 A1 A5 A1	2	No change	A5	2	No change	A5	1	Less	A2	0	Doesn't do activity	A1	0	Doesn't do activity	A1	0	Doesn't do activity	A1	1	Less	A2	0	Doesn't do activity	A1	0	Doesn't do activity	A1	0	Doesn't do activity	A1	1	Less	A3	1	Less	A3	0	Doesn't do activity	A1	2	No change	A5	0	Doesn't do activity	A1	7	5	4
1229	A5 A1 A2 A1 A1 A1 A2 A1 A2 A6 A4 A6 A1 A7 A6	2	No change	A5	0	Doesn't do activity	A1	1	Less	A2	0	Doesn't do activity	A1	0	Doesn't do activity	A1	0	Doesn't do activity	A1	1	Less	A2	0	Doesn't do activity	A1	1	Less	A2	3	More	A6	1	Less	A4	3	More	A6	0	Doesn't do activity	A1	3	More	A7	3	More	A6	6	6	3
1233	A1 A3 A4 A5 A5 A1 A1 A1 A3 A5 A5 A6 A1 A8 A6	0	Doesn't do activity	A1	1	Less	A3	1	Less	A4	2	No change	A5	2	No change	A5	0	Doesn't do activity	A1	0	Doesn't do activity	A1	0	Doesn't do activity	A1	1	Less	A3	2	No change	A5	2	No change	A5	3	More	A6	0	Doesn't do activity	A1	3	More	A8	3	More	A6	7	4	5
1234	A7 A7 A5 A1 A7 A7 A8 A1 A6 A7 A5 A5 A1 A8 A6	3	More	A7	3	More	A7	2	No change	A5	0	Doesn't do activity	A1	3	More	A7	3	More	A7	3	More	A8	0	Doesn't do activity	A1	3	More	A6	3	More	A7	2	No change	A5	2	No change	A5	0	Doesn't do activity	A1	3	More	A8	3	More	A6	7	7	6
1236	A1 A2 A2 A1 A8 A1 A2 A1 A1 A7 A7 A8 A1 A7 A7	0	Doesn't do activity	A1	1	Less	A2	1	Less	A2	0	Doesn't do activity	A1	3	More	A8	0	Doesn't do activity	A1	1	Less	A2	0	Doesn't do activity	A1	0	Doesn't do activity	A1	3	More	A7	3	More	A7	3	More	A8	0	Doesn't do activity	A1	3	More	A7	3	More	A7	7	7	7
1237	A5 A4 A5 A1 A6 A5 A6 A1 A1 A5 A3 A6 A1 A7 A6	2	No change	A5	1	Less	A4	2	No change	A5	0	Doesn't do activity	A1	3	More	A6	2	No change	A5	3	More	A6	0	Doesn't do activity	A1	0	Doesn't do activity	A1	2	No change	A5	1	Less	A3	3	More	A6	0	Doesn't do activity	A1	3	More	A7	3	More	A6	7	7	7
1239	A6 A5 A5 A6 A5 A1 A6 A5 A6 A7 A6 A6 A1 A6 A6	3	More	A6	2	No change	A5	2	No change	A5	3	More	A6	2	No change	A5	0	Doesn't do activity	A1	3	More	A6	2	No change	A5	3	More	A6	3	More	A7	3	More	A6	3	More	A6	0	Doesn't do activity	A1	3	More	A6	3	More	A6	6	6	6
1240	A5 A5 A5 A1 A6 A6 A6 A1 A6 A5 A6 A5 A1 A7 A6	2	No change	A5	2	No change	A5	2	No change	A5	0	Doesn't do activity	A1	3	More	A6	3	More	A6	3	More	A6	0	Doesn't do activity	A1	3	More	A6	2	No change	A5	3	More	A6	2	No change	A5	0	Doesn't do activity	A1	3	More	A7	3	More	A6	7	7	7
1241	A5 A1 A8 A1 A8 A8 A8 A1 A1 A8 A8 A8 A1 A6 A8	2	No change	A5	0	Doesn't do activity	A1	3	More	A8	0	Doesn't do activity	A1	3	More	A8	3	More	A8	3	More	A8	0	Doesn't do activity	A1	0	Doesn't do activity	A1	3	More	A8	3	More	A8	3	More	A8	0	Doesn't do activity	A1	3	More	A6	3	More	A8	7	7	7
1243	A7 A6 A1 A1 A7 A1 A7 A1 A8 A1 A6 A8 A1 A7 A7	3	More	A7	3	More	A6	0	Doesn't do activity	A1	0	Doesn't do activity	A1	3	More	A7	0	Doesn't do activity	A1	3	More	A7	0	Doesn't do activity	A1	3	More	A8	0	Doesn't do activity	A1	3	More	A6	3	More	A8	0	Doesn't do activity	A1	3	More	A7	3	More	A7	7	4	6
1244	A7 A5 A1 A1 A7 A1 A4 A1 A6 A1 A3 A4 A2 A4 A1	3	More	A7	2	No change	A5	0	Doesn't do activity	A1	0	Doesn't do activity	A1	3	More	A7	0	Doesn't do activity	A1	1	Less	A4	0	Doesn't do activity	A1	3	More	A6	0	Doesn't do activity	A1	1	Less	A3	1	Less	A4	1	Less	A2	1	Less	A4	0	Doesn't do activity	A1	7	1	7
1245	A6 A1 A5 A1 A7 A6 A5 A1 A1 A5 A2 A6 A1 A7 A5	3	More	A6	0	Doesn't do activity	A1	2	No change	A5	0	Doesn't do activity	A1	3	More	A7	3	More	A6	2	No change	A5	0	Doesn't do activity	A1	0	Doesn't do activity	A1	2	No change	A5	1	Less	A2	3	More	A6	0	Doesn't do activity	A1	3	More	A7	2	No change	A5	7	5	7
1246	A1 A1 A1 A1 A8 A1 A1 A1 A1 A1 A1 A8 A1 A1 A7	0	Doesn't do activity	A1	0	Doesn't do activity	A1	0	Doesn't do activity	A1	0	Doesn't do activity	A1	3	More	A8	0	Doesn't do activity	A1	0	Doesn't do activity	A1	0	Doesn't do activity	A1	0	Doesn't do activity	A1	0	Doesn't do activity	A1	0	Doesn't do activity	A1	3	More	A8	0	Doesn't do activity	A1	0	Doesn't do activity	A1	3	More	A7	7	7	4
1247	A6 A6 A1 A1 A6 A6 A7 A1 A5 A6 A6 A6 A1 A6 A7	3	More	A6	3	More	A6	0	Doesn't do activity	A1	0	Doesn't do activity	A1	3	More	A6	3	More	A6	3	More	A7	0	Doesn't do activity	A1	2	No change	A5	3	More	A6	3	More	A6	3	More	A6	0	Doesn't do activity	A1	3	More	A6	3	More	A7	7	7	7
1250	A8 A1 A1 A1 A1 A1 A1 A1 A1 A1 A4 A7 A1 A8 A6	3	More	A8	0	Doesn't do activity	A1	0	Doesn't do activity	A1	0	Doesn't do activity	A1	0	Doesn't do activity	A1	0	Doesn't do activity	A1	0	Doesn't do activity	A1	0	Doesn't do activity	A1	0	Doesn't do activity	A1	0	Doesn't do activity	A1	1	Less	A4	3	More	A7	0	Doesn't do activity	A1	3	More	A8	3	More	A6	6	4	4
1253	A2 A5 A5 A1 A8 A8 A8 A1 A1 A7 A8 A8 A1 A8 A8	1	Less	A2	2	No change	A5	2	No change	A5	0	Doesn't do activity	A1	3	More	A8	3	More	A8	3	More	A8	0	Doesn't do activity	A1	0	Doesn't do activity	A1	3	More	A7	3	More	A8	3	More	A8	0	Doesn't do activity	A1	3	More	A8	3	More	A8	7	7	7
1254	A2 A2 A1 A1 A8 A1 A2 A1 A2 A1 A6 A3 A1 A8 A2	1	Less	A2	1	Less	A2	0	Doesn't do activity	A1	0	Doesn't do activity	A1	3	More	A8	0	Doesn't do activity	A1	1	Less	A2	0	Doesn't do activity	A1	1	Less	A2	0	Doesn't do activity	A1	3	More	A6	1	Less	A3	0	Doesn't do activity	A1	3	More	A8	1	Less	A2	7	4	3
1256	A1 A4 A1 A1 A6 A6 A7 A1 A1 A6 A3 A6 A1 A6 A6	0	Doesn't do activity	A1	1	Less	A4	0	Doesn't do activity	A1	0	Doesn't do activity	A1	3	More	A6	3	More	A6	3	More	A7	0	Doesn't do activity	A1	0	Doesn't do activity	A1	3	More	A6	1	Less	A3	3	More	A6	0	Doesn't do activity	A1	3	More	A6	3	More	A6	7	7	7
1257	A5 A1 A1 A1 A1 A1 A1 A1 A1 A1 A1 A1 A1 A8 A1	2	No change	A5	0	Doesn't do activity	A1	0	Doesn't do activity	A1	0	Doesn't do activity	A1	0	Doesn't do activity	A1	0	Doesn't do activity	A1	0	Doesn't do activity	A1	0	Doesn't do activity	A1	0	Doesn't do activity	A1	0	Doesn't do activity	A1	0	Doesn't do activity	A1	0	Doesn't do activity	A1	0	Doesn't do activity	A1	3	More	A8	0	Doesn't do activity	A1	7	4	4
1258	A6 A5 A1 A3 A7 A1 A6 A1 A6 A6 A6 A6 A1 A6 A6	3	More	A6	2	No change	A5	0	Doesn't do activity	A1	1	Less	A3	3	More	A7	0	Doesn't do activity	A1	3	More	A6	0	Doesn't do activity	A1	3	More	A6	3	More	A6	3	More	A6	3	More	A6	0	Doesn't do activity	A1	3	More	A6	3	More	A6	7	7	7
1261	A5 A1 A1 A1 A6 A1 A5 A1 A5 A1 A5 A7 A1 A7 A5	2	No change	A5	0	Doesn't do activity	A1	0	Doesn't do activity	A1	0	Doesn't do activity	A1	3	More	A6	0	Doesn't do activity	A1	2	No change	A5	0	Doesn't do activity	A1	2	No change	A5	0	Doesn't do activity	A1	2	No change	A5	3	More	A7	0	Doesn't do activity	A1	3	More	A7	2	No change	A5	7	4	5
1262	A8 A1 A5 A1 A6 A1 A7 A1 A1 A1 A6 A7 A1 A8 A6	3	More	A8	0	Doesn't do activity	A1	2	No change	A5	0	Doesn't do activity	A1	3	More	A6	0	Doesn't do activity	A1	3	More	A7	0	Doesn't do activity	A1	0	Doesn't do activity	A1	0	Doesn't do activity	A1	3	More	A6	3	More	A7	0	Doesn't do activity	A1	3	More	A8	3	More	A6	7	7	4
1264	A2 A2 A2 A2 A2 A1 A7 A1 A1 A1 A2 A6 A1 A7 A6	1	Less	A2	1	Less	A2	1	Less	A2	1	Less	A2	1	Less	A2	0	Doesn't do activity	A1	3	More	A7	0	Doesn't do activity	A1	0	Doesn't do activity	A1	0	Doesn't do activity	A1	1	Less	A2	3	More	A6	0	Doesn't do activity	A1	3	More	A7	3	More	A6	6	6	6
1265	A6 A1 A1 A1 A5 A4 A5 A1 A5 A6 A5 A5 A1 A6 A5	3	More	A6	0	Doesn't do activity	A1	0	Doesn't do activity	A1	0	Doesn't do activity	A1	2	No change	A5	1	Less	A4	2	No change	A5	0	Doesn't do activity	A1	2	No change	A5	3	More	A6	2	No change	A5	2	No change	A5	0	Doesn't do activity	A1	3	More	A6	2	No change	A5	7	6	5
1266	A5 A5 A6 A6 A6 A1 A4 A1 A1 A6 A2 A5 A1 A6 A6	2	No change	A5	2	No change	A5	3	More	A6	3	More	A6	3	More	A6	0	Doesn't do activity	A1	1	Less	A4	0	Doesn't do activity	A1	0	Doesn't do activity	A1	3	More	A6	1	Less	A2	2	No change	A5	0	Doesn't do activity	A1	3	More	A6	3	More	A6	7	7	7
1269	A5 A5 A5 A5 A5 A5 A5 A5 A5 A5 A5 A5 A2 A5 A5	2	No change	A5	2	No change	A5	2	No change	A5	2	No change	A5	2	No change	A5	2	No change	A5	2	No change	A5	2	No change	A5	2	No change	A5	2	No change	A5	2	No change	A5	2	No change	A5	1	Less	A2	2	No change	A5	2	No change	A5	7	7	7
1271	A6 A2 A2 A1 A7 A1 A6 A1 A6 A1 A6 A5 A1 A8 A6	3	More	A6	1	Less	A2	1	Less	A2	0	Doesn't do activity	A1	3	More	A7	0	Doesn't do activity	A1	3	More	A6	0	Doesn't do activity	A1	3	More	A6	0	Doesn't do activity	A1	3	More	A6	2	No change	A5	0	Doesn't do activity	A1	3	More	A8	3	More	A6	7	6	6
1272	A1 A1 A1 A1 A5 A1 A3 A1 A1 A1 A3 A5 A1 A7 A6	0	Doesn't do activity	A1	0	Doesn't do activity	A1	0	Doesn't do activity	A1	0	Doesn't do activity	A1	2	No change	A5	0	Doesn't do activity	A1	1	Less	A3	0	Doesn't do activity	A1	0	Doesn't do activity	A1	0	Doesn't do activity	A1	1	Less	A3	2	No change	A5	0	Doesn't do activity	A1	3	More	A7	3	More	A6	7	5	4
1275	A1 A1 A2 A1 A6 A1 A2 A1 A7 A6 A2 A2 A1 A7 A2	0	Doesn't do activity	A1	0	Doesn't do activity	A1	1	Less	A2	0	Doesn't do activity	A1	3	More	A6	0	Doesn't do activity	A1	1	Less	A2	0	Doesn't do activity	A1	3	More	A7	3	More	A6	1	Less	A2	1	Less	A2	0	Doesn't do activity	A1	3	More	A7	1	Less	A2	7	4	7
1276	A3 A1 A1 A1 A5 A1 A4 A1 A4 A1 A3 A4 A1 A3 A1	1	Less	A3	0	Doesn't do activity	A1	0	Doesn't do activity	A1	0	Doesn't do activity	A1	2	No change	A5	0	Doesn't do activity	A1	1	Less	A4	0	Doesn't do activity	A1	1	Less	A4	0	Doesn't do activity	A1	1	Less	A3	1	Less	A4	0	Doesn't do activity	A1	1	Less	A3	0	Doesn't do activity	A1	6	6	6
1277	A1 A3 A3 A1 A1 A3 A3 A1 A1 A5 A2 A4 A1 A3 A1	0	Doesn't do activity	A1	1	Less	A3	1	Less	A3	0	Doesn't do activity	A1	0	Doesn't do activity	A1	1	Less	A3	1	Less	A3	0	Doesn't do activity	A1	0	Doesn't do activity	A1	2	No change	A5	1	Less	A2	1	Less	A4	0	Doesn't do activity	A1	1	Less	A3	0	Doesn't do activity	A1	7	7	6
1279	A7 A1 A1 A1 A1 A1 A4 A1 A8 A1 A1 A6 A1 A8 A1	3	More	A7	0	Doesn't do activity	A1	0	Doesn't do activity	A1	0	Doesn't do activity	A1	0	Doesn't do activity	A1	0	Doesn't do activity	A1	1	Less	A4	0	Doesn't do activity	A1	3	More	A8	0	Doesn't do activity	A1	0	Doesn't do activity	A1	3	More	A6	0	Doesn't do activity	A1	3	More	A8	0	Doesn't do activity	A1	7	4	4
1280	A1 A1 A1 A6 A7 A1 A8 A1 A6 A1 A3 A5 A1 A8 A7	0	Doesn't do activity	A1	0	Doesn't do activity	A1	0	Doesn't do activity	A1	3	More	A6	3	More	A7	0	Doesn't do activity	A1	3	More	A8	0	Doesn't do activity	A1	3	More	A6	0	Doesn't do activity	A1	1	Less	A3	2	No change	A5	0	Doesn't do activity	A1	3	More	A8	3	More	A7	7	4	7
1281	A5 A1 A1 A1 A5 A1 A6 A1 A1 A1 A1 A1 A1 A6 A1	2	No change	A5	0	Doesn't do activity	A1	0	Doesn't do activity	A1	0	Doesn't do activity	A1	2	No change	A5	0	Doesn't do activity	A1	3	More	A6	0	Doesn't do activity	A1	0	Doesn't do activity	A1	0	Doesn't do activity	A1	0	Doesn't do activity	A1	0	Doesn't do activity	A1	0	Doesn't do activity	A1	3	More	A6	0	Doesn't do activity	A1	6	2	4
1283	A3 A5 A3 A6 A6 A2 A3 A5 A3 A3 A5 A5 A2 A6 A6	1	Less	A3	2	No change	A5	1	Less	A3	3	More	A6	3	More	A6	1	Less	A2	1	Less	A3	2	No change	A5	1	Less	A3	1	Less	A3	2	No change	A5	2	No change	A5	1	Less	A2	3	More	A6	3	More	A6	7	7	7
1285	A6 A5 A5 A1 A6 A1 A4 A1 A6 A1 A2 A6 A1 A8 A1	3	More	A6	2	No change	A5	2	No change	A5	0	Doesn't do activity	A1	3	More	A6	0	Doesn't do activity	A1	1	Less	A4	0	Doesn't do activity	A1	3	More	A6	0	Doesn't do activity	A1	1	Less	A2	3	More	A6	0	Doesn't do activity	A1	3	More	A8	0	Doesn't do activity	A1	7	5	7
1286	A4 A5 A2 A5 A6 A1 A1 A1 A4 A1 A2 A1 A1 A1 A1	1	Less	A4	2	No change	A5	1	Less	A2	2	No change	A5	3	More	A6	0	Doesn't do activity	A1	0	Doesn't do activity	A1	0	Doesn't do activity	A1	1	Less	A4	0	Doesn't do activity	A1	1	Less	A2	0	Doesn't do activity	A1	0	Doesn't do activity	A1	0	Doesn't do activity	A1	0	Doesn't do activity	A1	5	4	1
1290	A2 A1 A5 A1 A6 A1 A6 A1 A1 A6 A6 A6 A3 A3 A3	1	Less	A2	0	Doesn't do activity	A1	2	No change	A5	0	Doesn't do activity	A1	3	More	A6	0	Doesn't do activity	A1	3	More	A6	0	Doesn't do activity	A1	0	Doesn't do activity	A1	3	More	A6	3	More	A6	3	More	A6	1	Less	A3	1	Less	A3	1	Less	A3	6	5	7
1292	A5 A5 A4 A1 A5 A1 A3 A1 A5 A5 A3 A5 A1 A8 A5	2	No change	A5	2	No change	A5	1	Less	A4	0	Doesn't do activity	A1	2	No change	A5	0	Doesn't do activity	A1	1	Less	A3	0	Doesn't do activity	A1	2	No change	A5	2	No change	A5	1	Less	A3	2	No change	A5	0	Doesn't do activity	A1	3	More	A8	2	No change	A5	6	5	5
1294	A3 A5 A1 A1 A6 A1 A7 A1 A1 A1 A4 A1 A1 A8 A1	1	Less	A3	2	No change	A5	0	Doesn't do activity	A1	0	Doesn't do activity	A1	3	More	A6	0	Doesn't do activity	A1	3	More	A7	0	Doesn't do activity	A1	0	Doesn't do activity	A1	0	Doesn't do activity	A1	1	Less	A4	0	Doesn't do activity	A1	0	Doesn't do activity	A1	3	More	A8	0	Doesn't do activity	A1	7	6	6
1295	A5 A1 A1 A1 A1 A1 A1 A1 A7 A1 A1 A1 A1 A1 A1	2	No change	A5	0	Doesn't do activity	A1	0	Doesn't do activity	A1	0	Doesn't do activity	A1	0	Doesn't do activity	A1	0	Doesn't do activity	A1	0	Doesn't do activity	A1	0	Doesn't do activity	A1	3	More	A7	0	Doesn't do activity	A1	0	Doesn't do activity	A1	0	Doesn't do activity	A1	0	Doesn't do activity	A1	0	Doesn't do activity	A1	0	Doesn't do activity	A1	4	4	4
1296	A8 A5 A1 A1 A5 A1 A1 A1 A1 A1 A1 A1 A1 A2 A1	3	More	A8	2	No change	A5	0	Doesn't do activity	A1	0	Doesn't do activity	A1	2	No change	A5	0	Doesn't do activity	A1	0	Doesn't do activity	A1	0	Doesn't do activity	A1	0	Doesn't do activity	A1	0	Doesn't do activity	A1	0	Doesn't do activity	A1	0	Doesn't do activity	A1	0	Doesn't do activity	A1	1	Less	A2	0	Doesn't do activity	A1	5	4	6
1297	A5 A1 A1 A1 A5 A1 A5 A1 A1 A1 A5 A5 A1 A5 A1	2	No change	A5	0	Doesn't do activity	A1	0	Doesn't do activity	A1	0	Doesn't do activity	A1	2	No change	A5	0	Doesn't do activity	A1	2	No change	A5	0	Doesn't do activity	A1	0	Doesn't do activity	A1	0	Doesn't do activity	A1	2	No change	A5	2	No change	A5	0	Doesn't do activity	A1	2	No change	A5	0	Doesn't do activity	A1	7	5	4
1298	A6 A5 A3 A1 A8 A6 A3 A1 A6 A1 A3 A6 A1 A8 A1	3	More	A6	2	No change	A5	1	Less	A3	0	Doesn't do activity	A1	3	More	A8	3	More	A6	1	Less	A3	0	Doesn't do activity	A1	3	More	A6	0	Doesn't do activity	A1	1	Less	A3	3	More	A6	0	Doesn't do activity	A1	3	More	A8	0	Doesn't do activity	A1	7	7	7
1301	A5 A5 A5 A6 A6 A1 A6 A1 A5 A6 A7 A6 A1 A6 A5	2	No change	A5	2	No change	A5	2	No change	A5	3	More	A6	3	More	A6	0	Doesn't do activity	A1	3	More	A6	0	Doesn't do activity	A1	2	No change	A5	3	More	A6	3	More	A7	3	More	A6	0	Doesn't do activity	A1	3	More	A6	2	No change	A5	5	7	5
1303	A7 A1 A1 A1 A7 A1 A1 A1 A1 A1 A1 A6 A1 A6 A6	3	More	A7	0	Doesn't do activity	A1	0	Doesn't do activity	A1	0	Doesn't do activity	A1	3	More	A7	0	Doesn't do activity	A1	0	Doesn't do activity	A1	0	Doesn't do activity	A1	0	Doesn't do activity	A1	0	Doesn't do activity	A1	0	Doesn't do activity	A1	3	More	A6	0	Doesn't do activity	A1	3	More	A6	3	More	A6	6	5	6
1304	A7 A5 A5 A1 A7 A7 A7 A1 A7 A7 A8 A8 A1 A7 A7	3	More	A7	2	No change	A5	2	No change	A5	0	Doesn't do activity	A1	3	More	A7	3	More	A7	3	More	A7	0	Doesn't do activity	A1	3	More	A7	3	More	A7	3	More	A8	3	More	A8	0	Doesn't do activity	A1	3	More	A7	3	More	A7	7	7	6
1306	A3 A5 A5 A1 A5 A1 A1 A1 A1 A6 A2 A5 A1 A6 A5	1	Less	A3	2	No change	A5	2	No change	A5	0	Doesn't do activity	A1	2	No change	A5	0	Doesn't do activity	A1	0	Doesn't do activity	A1	0	Doesn't do activity	A1	0	Doesn't do activity	A1	3	More	A6	1	Less	A2	2	No change	A5	0	Doesn't do activity	A1	3	More	A6	2	No change	A5	7	5	5
1307	A1 A1 A1 A1 A7 A1 A7 A1 A6 A6 A8 A7 A1 A1 A7	0	Doesn't do activity	A1	0	Doesn't do activity	A1	0	Doesn't do activity	A1	0	Doesn't do activity	A1	3	More	A7	0	Doesn't do activity	A1	3	More	A7	0	Doesn't do activity	A1	3	More	A6	3	More	A6	3	More	A8	3	More	A7	0	Doesn't do activity	A1	0	Doesn't do activity	A1	3	More	A7	7	5	7
1310	A5 A5 A5 A1 A6 A1 A1 A1 A5 A1 A2 A1 A1 A5 A1	2	No change	A5	2	No change	A5	2	No change	A5	0	Doesn't do activity	A1	3	More	A6	0	Doesn't do activity	A1	0	Doesn't do activity	A1	0	Doesn't do activity	A1	2	No change	A5	0	Doesn't do activity	A1	1	Less	A2	0	Doesn't do activity	A1	0	Doesn't do activity	A1	2	No change	A5	0	Doesn't do activity	A1	7	5	7
1311	A2 A1 A1 A1 A1 A1 A2 A1 A1 A1 A1 A5 A1 A2 A2	1	Less	A2	0	Doesn't do activity	A1	0	Doesn't do activity	A1	0	Doesn't do activity	A1	0	Doesn't do activity	A1	0	Doesn't do activity	A1	1	Less	A2	0	Doesn't do activity	A1	0	Doesn't do activity	A1	0	Doesn't do activity	A1	0	Doesn't do activity	A1	2	No change	A5	0	Doesn't do activity	A1	1	Less	A2	1	Less	A2	6	5	5
1313	A2 A5 A5 A5 A3 A5 A7 A5 A5 A5 A7 A7 A5 A3 A7	1	Less	A2	2	No change	A5	2	No change	A5	2	No change	A5	1	Less	A3	2	No change	A5	3	More	A7	2	No change	A5	2	No change	A5	2	No change	A5	3	More	A7	3	More	A7	2	No change	A5	1	Less	A3	3	More	A7	7	4	7
1314	A4 A1 A1 A1 A5 A1 A1 A1 A7 A1 A2 A1 A1 A6 A1	1	Less	A4	0	Doesn't do activity	A1	0	Doesn't do activity	A1	0	Doesn't do activity	A1	2	No change	A5	0	Doesn't do activity	A1	0	Doesn't do activity	A1	0	Doesn't do activity	A1	3	More	A7	0	Doesn't do activity	A1	1	Less	A2	0	Doesn't do activity	A1	0	Doesn't do activity	A1	3	More	A6	0	Doesn't do activity	A1	4	1	1
1315	A5 A1 A1 A1 A1 A1 A5 A1 A1 A5 A3 A6 A1 A5 A5	2	No change	A5	0	Doesn't do activity	A1	0	Doesn't do activity	A1	0	Doesn't do activity	A1	0	Doesn't do activity	A1	0	Doesn't do activity	A1	2	No change	A5	0	Doesn't do activity	A1	0	Doesn't do activity	A1	2	No change	A5	1	Less	A3	3	More	A6	0	Doesn't do activity	A1	2	No change	A5	2	No change	A5	7	5	5
1316	A2 A1 A1 A4 A5 A1 A1 A1 A4 A1 A1 A1 A1 A8 A1	1	Less	A2	0	Doesn't do activity	A1	0	Doesn't do activity	A1	1	Less	A4	2	No change	A5	0	Doesn't do activity	A1	0	Doesn't do activity	A1	0	Doesn't do activity	A1	1	Less	A4	0	Doesn't do activity	A1	0	Doesn't do activity	A1	0	Doesn't do activity	A1	0	Doesn't do activity	A1	3	More	A8	0	Doesn't do activity	A1	7	4	5
1317	A6 A1 A1 A1 A5 A1 A5 A1 A1 A1 A4 A1 A1 A5 A6	3	More	A6	0	Doesn't do activity	A1	0	Doesn't do activity	A1	0	Doesn't do activity	A1	2	No change	A5	0	Doesn't do activity	A1	2	No change	A5	0	Doesn't do activity	A1	0	Doesn't do activity	A1	0	Doesn't do activity	A1	1	Less	A4	0	Doesn't do activity	A1	0	Doesn't do activity	A1	2	No change	A5	3	More	A6	5	4	4
1318	A6 A6 A1 A1 A8 A1 A6 A1 A6 A6 A6 A6 A1 A8 A7	3	More	A6	3	More	A6	0	Doesn't do activity	A1	0	Doesn't do activity	A1	3	More	A8	0	Doesn't do activity	A1	3	More	A6	0	Doesn't do activity	A1	3	More	A6	3	More	A6	3	More	A6	3	More	A6	0	Doesn't do activity	A1	3	More	A8	3	More	A7	7	7	6
1320	A1 A3 A2 A1 A6 A5 A4 A1 A5 A5 A2 A2 A3 A5 A3	0	Doesn't do activity	A1	1	Less	A3	1	Less	A2	0	Doesn't do activity	A1	3	More	A6	2	No change	A5	1	Less	A4	0	Doesn't do activity	A1	2	No change	A5	2	No change	A5	1	Less	A2	1	Less	A2	1	Less	A3	2	No change	A5	1	Less	A3	7	7	7
1321	A6 A5 A6 A5 A8 A5 A8 A1 A1 A6 A7 A7 A1 A7 A7	3	More	A6	2	No change	A5	3	More	A6	2	No change	A5	3	More	A8	2	No change	A5	3	More	A8	0	Doesn't do activity	A1	0	Doesn't do activity	A1	3	More	A6	3	More	A7	3	More	A7	0	Doesn't do activity	A1	3	More	A7	3	More	A7	7	7	7
1322	A5 A1 A1 A1 A5 A1 A5 A1 A1 A1 A4 A5 A1 A5 A1	2	No change	A5	0	Doesn't do activity	A1	0	Doesn't do activity	A1	0	Doesn't do activity	A1	2	No change	A5	0	Doesn't do activity	A1	2	No change	A5	0	Doesn't do activity	A1	0	Doesn't do activity	A1	0	Doesn't do activity	A1	1	Less	A4	2	No change	A5	0	Doesn't do activity	A1	2	No change	A5	0	Doesn't do activity	A1	4	7	4
1323	A1 A1 A1 A1 A8 A8 A5 A5 A1 A1 A7 A7 A1 A1 A1	0	Doesn't do activity	A1	0	Doesn't do activity	A1	0	Doesn't do activity	A1	0	Doesn't do activity	A1	3	More	A8	3	More	A8	2	No change	A5	2	No change	A5	0	Doesn't do activity	A1	0	Doesn't do activity	A1	3	More	A7	3	More	A7	0	Doesn't do activity	A1	0	Doesn't do activity	A1	0	Doesn't do activity	A1	7	4	7
1324	A4 A2 A1 A1 A6 A1 A3 A4 A1 A7 A5 A6 A1 A5 A6	1	Less	A4	1	Less	A2	0	Doesn't do activity	A1	0	Doesn't do activity	A1	3	More	A6	0	Doesn't do activity	A1	1	Less	A3	1	Less	A4	0	Doesn't do activity	A1	3	More	A7	2	No change	A5	3	More	A6	0	Doesn't do activity	A1	2	No change	A5	3	More	A6	7	7	7
1326	A6 A5 A2 A1 A7 A7 A6 A1 A5 A6 A6 A6 A1 A8 A6	3	More	A6	2	No change	A5	1	Less	A2	0	Doesn't do activity	A1	3	More	A7	3	More	A7	3	More	A6	0	Doesn't do activity	A1	2	No change	A5	3	More	A6	3	More	A6	3	More	A6	0	Doesn't do activity	A1	3	More	A8	3	More	A6	5	6	6
1328	A1 A1 A1 A7 A5 A1 A1 A1 A1 A5 A1 A1 A1 A5 A5	0	Doesn't do activity	A1	0	Doesn't do activity	A1	0	Doesn't do activity	A1	3	More	A7	2	No change	A5	0	Doesn't do activity	A1	0	Doesn't do activity	A1	0	Doesn't do activity	A1	0	Doesn't do activity	A1	2	No change	A5	0	Doesn't do activity	A1	0	Doesn't do activity	A1	0	Doesn't do activity	A1	2	No change	A5	2	No change	A5	4	4	4
1329	A3 A1 A3 A1 A3 A1 A1 A1 A1 A1 A3 A1 A1 A3 A1	1	Less	A3	0	Doesn't do activity	A1	1	Less	A3	0	Doesn't do activity	A1	1	Less	A3	0	Doesn't do activity	A1	0	Doesn't do activity	A1	0	Doesn't do activity	A1	0	Doesn't do activity	A1	0	Doesn't do activity	A1	1	Less	A3	0	Doesn't do activity	A1	0	Doesn't do activity	A1	1	Less	A3	0	Doesn't do activity	A1	4	4	4
1331	A5 A1 A1 A1 A6 A1 A1 A1 A1 A1 A1 A5 A1 A5 A5	2	No change	A5	0	Doesn't do activity	A1	0	Doesn't do activity	A1	0	Doesn't do activity	A1	3	More	A6	0	Doesn't do activity	A1	0	Doesn't do activity	A1	0	Doesn't do activity	A1	0	Doesn't do activity	A1	0	Doesn't do activity	A1	0	Doesn't do activity	A1	2	No change	A5	0	Doesn't do activity	A1	2	No change	A5	2	No change	A5	7	7	6
1332	A1 A1 A3 A1 A5 A5 A5 A1 A1 A6 A2 A5 A1 A6 A5	0	Doesn't do activity	A1	0	Doesn't do activity	A1	1	Less	A3	0	Doesn't do activity	A1	2	No change	A5	2	No change	A5	2	No change	A5	0	Doesn't do activity	A1	0	Doesn't do activity	A1	3	More	A6	1	Less	A2	2	No change	A5	0	Doesn't do activity	A1	3	More	A6	2	No change	A5	7	6	7
1334	A3 A1 A1 A1 A1 A1 A3 A1 A8 A1 A2 A6 A1 A7 A1	1	Less	A3	0	Doesn't do activity	A1	0	Doesn't do activity	A1	0	Doesn't do activity	A1	0	Doesn't do activity	A1	0	Doesn't do activity	A1	1	Less	A3	0	Doesn't do activity	A1	3	More	A8	0	Doesn't do activity	A1	1	Less	A2	3	More	A6	0	Doesn't do activity	A1	3	More	A7	0	Doesn't do activity	A1	7	6	6
1338	A5 A5 A1 A1 A4 A1 A2 A1 A6 A1 A2 A2 A1 A8 A1	2	No change	A5	2	No change	A5	0	Doesn't do activity	A1	0	Doesn't do activity	A1	1	Less	A4	0	Doesn't do activity	A1	1	Less	A2	0	Doesn't do activity	A1	3	More	A6	0	Doesn't do activity	A1	1	Less	A2	1	Less	A2	0	Doesn't do activity	A1	3	More	A8	0	Doesn't do activity	A1	7	4	5
1340	A8 A2 A2 A1 A6 A1 A2 A1 A5 A5 A6 A6 A1 A5 A1	3	More	A8	1	Less	A2	1	Less	A2	0	Doesn't do activity	A1	3	More	A6	0	Doesn't do activity	A1	1	Less	A2	0	Doesn't do activity	A1	2	No change	A5	2	No change	A5	3	More	A6	3	More	A6	0	Doesn't do activity	A1	2	No change	A5	0	Doesn't do activity	A1	7	7	7
1341	A5 A1 A1 A1 A5 A1 A7 A1 A1 A1 A7 A8 A1 A8 A1	2	No change	A5	0	Doesn't do activity	A1	0	Doesn't do activity	A1	0	Doesn't do activity	A1	2	No change	A5	0	Doesn't do activity	A1	3	More	A7	0	Doesn't do activity	A1	0	Doesn't do activity	A1	0	Doesn't do activity	A1	3	More	A7	3	More	A8	0	Doesn't do activity	A1	3	More	A8	0	Doesn't do activity	A1	7	4	4
1343	A5 A5 A5 A3 A1 A1 A7 A1 A5 A5 A2 A8 A1 A8 A5	2	No change	A5	2	No change	A5	2	No change	A5	1	Less	A3	0	Doesn't do activity	A1	0	Doesn't do activity	A1	3	More	A7	0	Doesn't do activity	A1	2	No change	A5	2	No change	A5	1	Less	A2	3	More	A8	0	Doesn't do activity	A1	3	More	A8	2	No change	A5	7	6	4
1344	A2 A1 A2 A1 A6 A1 A6 A1 A5 A1 A6 A6 A1 A5 A6	1	Less	A2	0	Doesn't do activity	A1	1	Less	A2	0	Doesn't do activity	A1	3	More	A6	0	Doesn't do activity	A1	3	More	A6	0	Doesn't do activity	A1	2	No change	A5	0	Doesn't do activity	A1	3	More	A6	3	More	A6	0	Doesn't do activity	A1	2	No change	A5	3	More	A6	7	5	5
1345	A1 A7 A5 A1 A7 A6 A7 A1 A1 A6 A6 A6 A2 A5 A5	0	Doesn't do activity	A1	3	More	A7	2	No change	A5	0	Doesn't do activity	A1	3	More	A7	3	More	A6	3	More	A7	0	Doesn't do activity	A1	0	Doesn't do activity	A1	3	More	A6	3	More	A6	3	More	A6	1	Less	A2	2	No change	A5	2	No change	A5	7	6	5
1346	A1 A1 A1 A1 A5 A5 A5 A1 A1 A1 A2 A8 A1 A8 A5	0	Doesn't do activity	A1	0	Doesn't do activity	A1	0	Doesn't do activity	A1	0	Doesn't do activity	A1	2	No change	A5	2	No change	A5	2	No change	A5	0	Doesn't do activity	A1	0	Doesn't do activity	A1	0	Doesn't do activity	A1	1	Less	A2	3	More	A8	0	Doesn't do activity	A1	3	More	A8	2	No change	A5	7	7	5
1347	A5 A4 A1 A1 A1 A1 A4 A1 A6 A1 A3 A6 A1 A6 A7	2	No change	A5	1	Less	A4	0	Doesn't do activity	A1	0	Doesn't do activity	A1	0	Doesn't do activity	A1	0	Doesn't do activity	A1	1	Less	A4	0	Doesn't do activity	A1	3	More	A6	0	Doesn't do activity	A1	1	Less	A3	3	More	A6	0	Doesn't do activity	A1	3	More	A6	3	More	A7	7	6	7
1348	A1 A1 A5 A1 A5 A1 A3 A1 A1 A7 A6 A6 A1 A8 A5	0	Doesn't do activity	A1	0	Doesn't do activity	A1	2	No change	A5	0	Doesn't do activity	A1	2	No change	A5	0	Doesn't do activity	A1	1	Less	A3	0	Doesn't do activity	A1	0	Doesn't do activity	A1	3	More	A7	3	More	A6	3	More	A6	0	Doesn't do activity	A1	3	More	A8	2	No change	A5	7	6	7
1349	A5 A4 A4 A1 A6 A5 A4 A1 A1 A6 A6 A7 A1 A6 A5	2	No change	A5	1	Less	A4	1	Less	A4	0	Doesn't do activity	A1	3	More	A6	2	No change	A5	1	Less	A4	0	Doesn't do activity	A1	0	Doesn't do activity	A1	3	More	A6	3	More	A6	3	More	A7	0	Doesn't do activity	A1	3	More	A6	2	No change	A5	7	7	7
1351	A5 A1 A1 A1 A6 A1 A1 A1 A5 A7 A1 A1 A1 A5 A5	2	No change	A5	0	Doesn't do activity	A1	0	Doesn't do activity	A1	0	Doesn't do activity	A1	3	More	A6	0	Doesn't do activity	A1	0	Doesn't do activity	A1	0	Doesn't do activity	A1	2	No change	A5	3	More	A7	0	Doesn't do activity	A1	0	Doesn't do activity	A1	0	Doesn't do activity	A1	2	No change	A5	2	No change	A5	4	4	4
1356	A5 A1 A1 A1 A1 A1 A7 A1 A7 A6 A7 A8 A1 A8 A8	2	No change	A5	0	Doesn't do activity	A1	0	Doesn't do activity	A1	0	Doesn't do activity	A1	0	Doesn't do activity	A1	0	Doesn't do activity	A1	3	More	A7	0	Doesn't do activity	A1	3	More	A7	3	More	A6	3	More	A7	3	More	A8	0	Doesn't do activity	A1	3	More	A8	3	More	A8	7	7	7
1357	A1 A5 A5 A6 A8 A8 A8 A5 A8 A8 A2 A8 A2 A8 A8	0	Doesn't do activity	A1	2	No change	A5	2	No change	A5	3	More	A6	3	More	A8	3	More	A8	3	More	A8	2	No change	A5	3	More	A8	3	More	A8	1	Less	A2	3	More	A8	1	Less	A2	3	More	A8	3	More	A8	7	7	7
1358	A1 A1 A2 A1 A5 A6 A7 A1 A1 A7 A2 A8 A1 A6 A6	0	Doesn't do activity	A1	0	Doesn't do activity	A1	1	Less	A2	0	Doesn't do activity	A1	2	No change	A5	3	More	A6	3	More	A7	0	Doesn't do activity	A1	0	Doesn't do activity	A1	3	More	A7	1	Less	A2	3	More	A8	0	Doesn't do activity	A1	3	More	A6	3	More	A6	7	7	7
1359	A1 A5 A5 A7 A8 A1 A7 A1 A7 A5 A8 A6 A1 A8 A5	0	Doesn't do activity	A1	2	No change	A5	2	No change	A5	3	More	A7	3	More	A8	0	Doesn't do activity	A1	3	More	A7	0	Doesn't do activity	A1	3	More	A7	2	No change	A5	3	More	A8	3	More	A6	0	Doesn't do activity	A1	3	More	A8	2	No change	A5	7	6	4
1361	A7 A5 A5 A5 A6 A1 A5 A1 A1 A1 A5 A6 A1 A7 A1	3	More	A7	2	No change	A5	2	No change	A5	2	No change	A5	3	More	A6	0	Doesn't do activity	A1	2	No change	A5	0	Doesn't do activity	A1	0	Doesn't do activity	A1	0	Doesn't do activity	A1	2	No change	A5	3	More	A6	0	Doesn't do activity	A1	3	More	A7	0	Doesn't do activity	A1	7	3	3
1362	A1 A2 A2 A1 A1 A1 A4 A1 A7 A8 A4 A5 A1 A8 A3	0	Doesn't do activity	A1	1	Less	A2	1	Less	A2	0	Doesn't do activity	A1	0	Doesn't do activity	A1	0	Doesn't do activity	A1	1	Less	A4	0	Doesn't do activity	A1	3	More	A7	3	More	A8	1	Less	A4	2	No change	A5	0	Doesn't do activity	A1	3	More	A8	1	Less	A3	7	7	7
1363	A5 A3 A1 A1 A1 A1 A8 A1 A1 A1 A3 A6 A1 A8 A8	2	No change	A5	1	Less	A3	0	Doesn't do activity	A1	0	Doesn't do activity	A1	0	Doesn't do activity	A1	0	Doesn't do activity	A1	3	More	A8	0	Doesn't do activity	A1	0	Doesn't do activity	A1	0	Doesn't do activity	A1	1	Less	A3	3	More	A6	0	Doesn't do activity	A1	3	More	A8	3	More	A8	7	4	4
1365	A1 A1 A2 A1 A6 A6 A7 A1 A1 A5 A6 A6 A6 A6 A6	0	Doesn't do activity	A1	0	Doesn't do activity	A1	1	Less	A2	0	Doesn't do activity	A1	3	More	A6	3	More	A6	3	More	A7	0	Doesn't do activity	A1	0	Doesn't do activity	A1	2	No change	A5	3	More	A6	3	More	A6	3	More	A6	3	More	A6	3	More	A6	7	7	7
1366	A5 A5 A3 A2 A8 A5 A5 A1 A1 A5 A3 A5 A1 A5 A5	2	No change	A5	2	No change	A5	1	Less	A3	1	Less	A2	3	More	A8	2	No change	A5	2	No change	A5	0	Doesn't do activity	A1	0	Doesn't do activity	A1	2	No change	A5	1	Less	A3	2	No change	A5	0	Doesn't do activity	A1	2	No change	A5	2	No change	A5	7	7	7
1367	A6 A1 A1 A1 A5 A6 A6 A1 A6 A1 A5 A5 A1 A5 A6	3	More	A6	0	Doesn't do activity	A1	0	Doesn't do activity	A1	0	Doesn't do activity	A1	2	No change	A5	3	More	A6	3	More	A6	0	Doesn't do activity	A1	3	More	A6	0	Doesn't do activity	A1	2	No change	A5	2	No change	A5	0	Doesn't do activity	A1	2	No change	A5	3	More	A6	7	5	5
1368	A4 A1 A1 A1 A6 A1 A3 A1 A1 A1 A6 A4 A1 A6 A1	1	Less	A4	0	Doesn't do activity	A1	0	Doesn't do activity	A1	0	Doesn't do activity	A1	3	More	A6	0	Doesn't do activity	A1	1	Less	A3	0	Doesn't do activity	A1	0	Doesn't do activity	A1	0	Doesn't do activity	A1	3	More	A6	1	Less	A4	0	Doesn't do activity	A1	3	More	A6	0	Doesn't do activity	A1	6	4	5
1369	A6 A1 A2 A1 A1 A1 A2 A1 A1 A1 A2 A5 A1 A7 A1	3	More	A6	0	Doesn't do activity	A1	1	Less	A2	0	Doesn't do activity	A1	0	Doesn't do activity	A1	0	Doesn't do activity	A1	1	Less	A2	0	Doesn't do activity	A1	0	Doesn't do activity	A1	0	Doesn't do activity	A1	1	Less	A2	2	No change	A5	0	Doesn't do activity	A1	3	More	A7	0	Doesn't do activity	A1	7	7	7
1370	A1 A6 A6 A1 A8 A5 A6 A1 A1 A8 A8 A7 A1 A6 A7	0	Doesn't do activity	A1	3	More	A6	3	More	A6	0	Doesn't do activity	A1	3	More	A8	2	No change	A5	3	More	A6	0	Doesn't do activity	A1	0	Doesn't do activity	A1	3	More	A8	3	More	A8	3	More	A7	0	Doesn't do activity	A1	3	More	A6	3	More	A7	7	6	6
1371	A1 A1 A2 A2 A1 A1 A8 A2 A1 A1 A2 A7 A1 A8 A8	0	Doesn't do activity	A1	0	Doesn't do activity	A1	1	Less	A2	1	Less	A2	0	Doesn't do activity	A1	0	Doesn't do activity	A1	3	More	A8	1	Less	A2	0	Doesn't do activity	A1	0	Doesn't do activity	A1	1	Less	A2	3	More	A7	0	Doesn't do activity	A1	3	More	A8	3	More	A8	7	7	7
1372	A5 A5 A5 A5 A6 A5 A6 A1 A6 A3 A3 A5 A1 A6 A5	2	No change	A5	2	No change	A5	2	No change	A5	2	No change	A5	3	More	A6	2	No change	A5	3	More	A6	0	Doesn't do activity	A1	3	More	A6	1	Less	A3	1	Less	A3	2	No change	A5	0	Doesn't do activity	A1	3	More	A6	2	No change	A5	7	5	5
1373	A1 A1 A4 A1 A6 A1 A8 A1 A5 A6 A5 A8 A5 A8 A7	0	Doesn't do activity	A1	0	Doesn't do activity	A1	1	Less	A4	0	Doesn't do activity	A1	3	More	A6	0	Doesn't do activity	A1	3	More	A8	0	Doesn't do activity	A1	2	No change	A5	3	More	A6	2	No change	A5	3	More	A8	2	No change	A5	3	More	A8	3	More	A7	7	6	5
1374	A6 A1 A1 A6 A6 A1 A1 A1 A5 A1 A7 A1 A1 A8 A6	3	More	A6	0	Doesn't do activity	A1	0	Doesn't do activity	A1	3	More	A6	3	More	A6	0	Doesn't do activity	A1	0	Doesn't do activity	A1	0	Doesn't do activity	A1	2	No change	A5	0	Doesn't do activity	A1	3	More	A7	0	Doesn't do activity	A1	0	Doesn't do activity	A1	3	More	A8	3	More	A6	6	4	6
1376	A5 A5 A1 A1 A7 A1 A5 A1 A6 A6 A2 A8 A1 A8 A7	2	No change	A5	2	No change	A5	0	Doesn't do activity	A1	0	Doesn't do activity	A1	3	More	A7	0	Doesn't do activity	A1	2	No change	A5	0	Doesn't do activity	A1	3	More	A6	3	More	A6	1	Less	A2	3	More	A8	0	Doesn't do activity	A1	3	More	A8	3	More	A7	7	4	4
1377	A1 A8 A2 A4 A5 A1 A5 A1 A5 A5 A8 A8 A1 A5 A6	0	Doesn't do activity	A1	3	More	A8	1	Less	A2	1	Less	A4	2	No change	A5	0	Doesn't do activity	A1	2	No change	A5	0	Doesn't do activity	A1	2	No change	A5	2	No change	A5	3	More	A8	3	More	A8	0	Doesn't do activity	A1	2	No change	A5	3	More	A6	6	6	5
1378	A5 A1 A1 A1 A1 A1 A6 A1 A5 A1 A5 A5 A1 A8 A5	2	No change	A5	0	Doesn't do activity	A1	0	Doesn't do activity	A1	0	Doesn't do activity	A1	0	Doesn't do activity	A1	0	Doesn't do activity	A1	3	More	A6	0	Doesn't do activity	A1	2	No change	A5	0	Doesn't do activity	A1	2	No change	A5	2	No change	A5	0	Doesn't do activity	A1	3	More	A8	2	No change	A5	6	4	4
1379	A1 A4 A2 A4 A8 A6 A4 A5 A5 A5 A2 A4 A1 A5 A5	0	Doesn't do activity	A1	1	Less	A4	1	Less	A2	1	Less	A4	3	More	A8	3	More	A6	1	Less	A4	2	No change	A5	2	No change	A5	2	No change	A5	1	Less	A2	1	Less	A4	0	Doesn't do activity	A1	2	No change	A5	2	No change	A5	6	5	7
1380	A1 A5 A5 A5 A5 A1 A5 A1 A1 A8 A2 A8 A1 A5 A5	0	Doesn't do activity	A1	2	No change	A5	2	No change	A5	2	No change	A5	2	No change	A5	0	Doesn't do activity	A1	2	No change	A5	0	Doesn't do activity	A1	0	Doesn't do activity	A1	3	More	A8	1	Less	A2	3	More	A8	0	Doesn't do activity	A1	2	No change	A5	2	No change	A5	7	7	6
1381	A8 A1 A1 A1 A5 A1 A5 A1 A6 A1 A6 A5 A1 A1 A1	3	More	A8	0	Doesn't do activity	A1	0	Doesn't do activity	A1	0	Doesn't do activity	A1	2	No change	A5	0	Doesn't do activity	A1	2	No change	A5	0	Doesn't do activity	A1	3	More	A6	0	Doesn't do activity	A1	3	More	A6	2	No change	A5	0	Doesn't do activity	A1	0	Doesn't do activity	A1	0	Doesn't do activity	A1	7	5	2
1383	A1 A1 A1 A1 A8 A7 A8 A1 A1 A6 A7 A6 A1 A8 A7	0	Doesn't do activity	A1	0	Doesn't do activity	A1	0	Doesn't do activity	A1	0	Doesn't do activity	A1	3	More	A8	3	More	A7	3	More	A8	0	Doesn't do activity	A1	0	Doesn't do activity	A1	3	More	A6	3	More	A7	3	More	A6	0	Doesn't do activity	A1	3	More	A8	3	More	A7	7	6	6
1389	A1 A5 A3 A5 A6 A5 A6 A1 A1 A5 A7 A5 A1 A6 A6	0	Doesn't do activity	A1	2	No change	A5	1	Less	A3	2	No change	A5	3	More	A6	2	No change	A5	3	More	A6	0	Doesn't do activity	A1	0	Doesn't do activity	A1	2	No change	A5	3	More	A7	2	No change	A5	0	Doesn't do activity	A1	3	More	A6	3	More	A6	7	7	5
1391	A1 A1 A1 A1 A1 A1 A1 A1 A1 A3 A2 A2 A1 A2 A3	0	Doesn't do activity	A1	0	Doesn't do activity	A1	0	Doesn't do activity	A1	0	Doesn't do activity	A1	0	Doesn't do activity	A1	0	Doesn't do activity	A1	0	Doesn't do activity	A1	0	Doesn't do activity	A1	0	Doesn't do activity	A1	1	Less	A3	1	Less	A2	1	Less	A2	0	Doesn't do activity	A1	1	Less	A2	1	Less	A3	6	6	6
1393	A1 A1 A1 A1 A5 A1 A2 A1 A1 A1 A1 A1 A1 A7 A1	0	Doesn't do activity	A1	0	Doesn't do activity	A1	0	Doesn't do activity	A1	0	Doesn't do activity	A1	2	No change	A5	0	Doesn't do activity	A1	1	Less	A2	0	Doesn't do activity	A1	0	Doesn't do activity	A1	0	Doesn't do activity	A1	0	Doesn't do activity	A1	0	Doesn't do activity	A1	0	Doesn't do activity	A1	3	More	A7	0	Doesn't do activity	A1	7	4	4
1394	A1 A1 A2 A1 A8 A8 A4 A1 A1 A8 A2 A8 A1 A4 A4	0	Doesn't do activity	A1	0	Doesn't do activity	A1	1	Less	A2	0	Doesn't do activity	A1	3	More	A8	3	More	A8	1	Less	A4	0	Doesn't do activity	A1	0	Doesn't do activity	A1	3	More	A8	1	Less	A2	3	More	A8	0	Doesn't do activity	A1	1	Less	A4	1	Less	A4	7	7	7
1395	A1 A1 A1 A1 A5 A1 A6 A1 A5 A1 A2 A4 A2 A5 A5	0	Doesn't do activity	A1	0	Doesn't do activity	A1	0	Doesn't do activity	A1	0	Doesn't do activity	A1	2	No change	A5	0	Doesn't do activity	A1	3	More	A6	0	Doesn't do activity	A1	2	No change	A5	0	Doesn't do activity	A1	1	Less	A2	1	Less	A4	1	Less	A2	2	No change	A5	2	No change	A5	6	6	6
1397	A6 A6 A3 A1 A6 A1 A5 A1 A1 A1 A3 A6 A1 A7 A7	3	More	A6	3	More	A6	1	Less	A3	0	Doesn't do activity	A1	3	More	A6	0	Doesn't do activity	A1	2	No change	A5	0	Doesn't do activity	A1	0	Doesn't do activity	A1	0	Doesn't do activity	A1	1	Less	A3	3	More	A6	0	Doesn't do activity	A1	3	More	A7	3	More	A7	6	6	6
1398	A3 A5 A5 A1 A8 A1 A5 A1 A1 A6 A5 A6 A1 A8 A5	1	Less	A3	2	No change	A5	2	No change	A5	0	Doesn't do activity	A1	3	More	A8	0	Doesn't do activity	A1	2	No change	A5	0	Doesn't do activity	A1	0	Doesn't do activity	A1	3	More	A6	2	No change	A5	3	More	A6	0	Doesn't do activity	A1	3	More	A8	2	No change	A5	7	7	7
1399	A1 A5 A5 A1 A6 A5 A6 A1 A5 A5 A6 A4 A1 A5 A7	0	Doesn't do activity	A1	2	No change	A5	2	No change	A5	0	Doesn't do activity	A1	3	More	A6	2	No change	A5	3	More	A6	0	Doesn't do activity	A1	2	No change	A5	2	No change	A5	3	More	A6	1	Less	A4	0	Doesn't do activity	A1	2	No change	A5	3	More	A7	6	5	6
1400	A4 A5 A1 A5 A7 A5 A8 A1 A1 A1 A4 A7 A1 A8 A8	1	Less	A4	2	No change	A5	0	Doesn't do activity	A1	2	No change	A5	3	More	A7	2	No change	A5	3	More	A8	0	Doesn't do activity	A1	0	Doesn't do activity	A1	0	Doesn't do activity	A1	1	Less	A4	3	More	A7	0	Doesn't do activity	A1	3	More	A8	3	More	A8	7	1	4
1405	A7 A1 A1 A1 A7 A1 A5 A1 A1 A1 A3 A5 A1 A7 A7	3	More	A7	0	Doesn't do activity	A1	0	Doesn't do activity	A1	0	Doesn't do activity	A1	3	More	A7	0	Doesn't do activity	A1	2	No change	A5	0	Doesn't do activity	A1	0	Doesn't do activity	A1	0	Doesn't do activity	A1	1	Less	A3	2	No change	A5	0	Doesn't do activity	A1	3	More	A7	3	More	A7	7	5	4
1407	A1 A8 A1 A8 A7 A1 A7 A1 A1 A1 A1 A8 A1 A8 A8	0	Doesn't do activity	A1	3	More	A8	0	Doesn't do activity	A1	3	More	A8	3	More	A7	0	Doesn't do activity	A1	3	More	A7	0	Doesn't do activity	A1	0	Doesn't do activity	A1	0	Doesn't do activity	A1	0	Doesn't do activity	A1	3	More	A8	0	Doesn't do activity	A1	3	More	A8	3	More	A8	7	7	7
1408	A4 A1 A1 A1 A6 A5 A6 A1 A1 A7 A6 A6 A1 A6 A6	1	Less	A4	0	Doesn't do activity	A1	0	Doesn't do activity	A1	0	Doesn't do activity	A1	3	More	A6	2	No change	A5	3	More	A6	0	Doesn't do activity	A1	0	Doesn't do activity	A1	3	More	A7	3	More	A6	3	More	A6	0	Doesn't do activity	A1	3	More	A6	3	More	A6	7	7	6
1409	A1 A1 A2 A1 A6 A1 A6 A1 A6 A7 A2 A8 A1 A7 A7	0	Doesn't do activity	A1	0	Doesn't do activity	A1	1	Less	A2	0	Doesn't do activity	A1	3	More	A6	0	Doesn't do activity	A1	3	More	A6	0	Doesn't do activity	A1	3	More	A6	3	More	A7	1	Less	A2	3	More	A8	0	Doesn't do activity	A1	3	More	A7	3	More	A7	7	5	4
1412	A8 A1 A3 A1 A6 A6 A3 A1 A5 A1 A3 A6 A1 A5 A1	3	More	A8	0	Doesn't do activity	A1	1	Less	A3	0	Doesn't do activity	A1	3	More	A6	3	More	A6	1	Less	A3	0	Doesn't do activity	A1	2	No change	A5	0	Doesn't do activity	A1	1	Less	A3	3	More	A6	0	Doesn't do activity	A1	2	No change	A5	0	Doesn't do activity	A1	7	7	7
1413	A6 A5 A4 A6 A8 A7 A6 A5 A6 A5 A2 A5 A1 A8 A8	3	More	A6	2	No change	A5	1	Less	A4	3	More	A6	3	More	A8	3	More	A7	3	More	A6	2	No change	A5	3	More	A6	2	No change	A5	1	Less	A2	2	No change	A5	0	Doesn't do activity	A1	3	More	A8	3	More	A8	7	7	5
1414	A6 A5 A5 A1 A6 A1 A3 A1 A7 A5 A2 A7 A1 A8 A7	3	More	A6	2	No change	A5	2	No change	A5	0	Doesn't do activity	A1	3	More	A6	0	Doesn't do activity	A1	1	Less	A3	0	Doesn't do activity	A1	3	More	A7	2	No change	A5	1	Less	A2	3	More	A7	0	Doesn't do activity	A1	3	More	A8	3	More	A7	5	5	4
1415	A1 A1 A1 A1 A5 A5 A1 A1 A1 A6 A6 A6 A1 A6 A5	0	Doesn't do activity	A1	0	Doesn't do activity	A1	0	Doesn't do activity	A1	0	Doesn't do activity	A1	2	No change	A5	2	No change	A5	0	Doesn't do activity	A1	0	Doesn't do activity	A1	0	Doesn't do activity	A1	3	More	A6	3	More	A6	3	More	A6	0	Doesn't do activity	A1	3	More	A6	2	No change	A5	6	7	7
1418	A5 A1 A1 A1 A1 A1 A3 A1 A7 A1 A1 A1 A1 A8 A1	2	No change	A5	0	Doesn't do activity	A1	0	Doesn't do activity	A1	0	Doesn't do activity	A1	0	Doesn't do activity	A1	0	Doesn't do activity	A1	1	Less	A3	0	Doesn't do activity	A1	3	More	A7	0	Doesn't do activity	A1	0	Doesn't do activity	A1	0	Doesn't do activity	A1	0	Doesn't do activity	A1	3	More	A8	0	Doesn't do activity	A1	7	7	5
1419	A1 A1 A1 A6 A1 A5 A6 A1 A1 A1 A1 A5 A1 A5 A5	0	Doesn't do activity	A1	0	Doesn't do activity	A1	0	Doesn't do activity	A1	3	More	A6	0	Doesn't do activity	A1	2	No change	A5	3	More	A6	0	Doesn't do activity	A1	0	Doesn't do activity	A1	0	Doesn't do activity	A1	0	Doesn't do activity	A1	2	No change	A5	0	Doesn't do activity	A1	2	No change	A5	2	No change	A5	7	4	6
1421	A1 A1 A1 A1 A5 A1 A1 A1 A1 A7 A2 A2 A1 A4 A1	0	Doesn't do activity	A1	0	Doesn't do activity	A1	0	Doesn't do activity	A1	0	Doesn't do activity	A1	2	No change	A5	0	Doesn't do activity	A1	0	Doesn't do activity	A1	0	Doesn't do activity	A1	0	Doesn't do activity	A1	3	More	A7	1	Less	A2	1	Less	A2	0	Doesn't do activity	A1	1	Less	A4	0	Doesn't do activity	A1	7	7	7
1422	A3 A5 A1 A1 A6 A1 A6 A1 A5 A1 A4 A6 A1 A5 A6	1	Less	A3	2	No change	A5	0	Doesn't do activity	A1	0	Doesn't do activity	A1	3	More	A6	0	Doesn't do activity	A1	3	More	A6	0	Doesn't do activity	A1	2	No change	A5	0	Doesn't do activity	A1	1	Less	A4	3	More	A6	0	Doesn't do activity	A1	2	No change	A5	3	More	A6	7	1	5
1423	A1 A1 A1 A1 A6 A8 A7 A1 A6 A6 A7 A8 A1 A7 A8	0	Doesn't do activity	A1	0	Doesn't do activity	A1	0	Doesn't do activity	A1	0	Doesn't do activity	A1	3	More	A6	3	More	A8	3	More	A7	0	Doesn't do activity	A1	3	More	A6	3	More	A6	3	More	A7	3	More	A8	0	Doesn't do activity	A1	3	More	A7	3	More	A8	7	7	7
1427	A1 A1 A1 A1 A5 A5 A1 A5 A1 A5 A5 A5 A1 A5 A5	0	Doesn't do activity	A1	0	Doesn't do activity	A1	0	Doesn't do activity	A1	0	Doesn't do activity	A1	2	No change	A5	2	No change	A5	0	Doesn't do activity	A1	2	No change	A5	0	Doesn't do activity	A1	2	No change	A5	2	No change	A5	2	No change	A5	0	Doesn't do activity	A1	2	No change	A5	2	No change	A5	7	7	7
1428	A8 A5 A2 A1 A7 A1 A2 A1 A5 A1 A6 A5 A1 A7 A7	3	More	A8	2	No change	A5	1	Less	A2	0	Doesn't do activity	A1	3	More	A7	0	Doesn't do activity	A1	1	Less	A2	0	Doesn't do activity	A1	2	No change	A5	0	Doesn't do activity	A1	3	More	A6	2	No change	A5	0	Doesn't do activity	A1	3	More	A7	3	More	A7	7	5	3
1430	A1 A1 A1 A7 A7 A5 A4 A1 A1 A1 A6 A7 A1 A6 A5	0	Doesn't do activity	A1	0	Doesn't do activity	A1	0	Doesn't do activity	A1	3	More	A7	3	More	A7	2	No change	A5	1	Less	A4	0	Doesn't do activity	A1	0	Doesn't do activity	A1	0	Doesn't do activity	A1	3	More	A6	3	More	A7	0	Doesn't do activity	A1	3	More	A6	2	No change	A5	7	6	7
1431	A1 A5 A1 A5 A7 A5 A8 A1 A1 A8 A6 A7 A1 A5 A5	0	Doesn't do activity	A1	2	No change	A5	0	Doesn't do activity	A1	2	No change	A5	3	More	A7	2	No change	A5	3	More	A8	0	Doesn't do activity	A1	0	Doesn't do activity	A1	3	More	A8	3	More	A6	3	More	A7	0	Doesn't do activity	A1	2	No change	A5	2	No change	A5	7	4	3
1433	A5 A5 A1 A1 A7 A1 A6 A1 A1 A5 A7 A7 A1 A7 A5	2	No change	A5	2	No change	A5	0	Doesn't do activity	A1	0	Doesn't do activity	A1	3	More	A7	0	Doesn't do activity	A1	3	More	A6	0	Doesn't do activity	A1	0	Doesn't do activity	A1	2	No change	A5	3	More	A7	3	More	A7	0	Doesn't do activity	A1	3	More	A7	2	No change	A5	7	5	5
1434	A5 A5 A2 A1 A6 A1 A3 A1 A1 A5 A3 A4 A1 A6 A6	2	No change	A5	2	No change	A5	1	Less	A2	0	Doesn't do activity	A1	3	More	A6	0	Doesn't do activity	A1	1	Less	A3	0	Doesn't do activity	A1	0	Doesn't do activity	A1	2	No change	A5	1	Less	A3	1	Less	A4	0	Doesn't do activity	A1	3	More	A6	3	More	A6	7	5	5
1435	A2 A5 A4 A1 A5 A6 A6 A1 A1 A7 A6 A3 A1 A7 A5	1	Less	A2	2	No change	A5	1	Less	A4	0	Doesn't do activity	A1	2	No change	A5	3	More	A6	3	More	A6	0	Doesn't do activity	A1	0	Doesn't do activity	A1	3	More	A7	3	More	A6	1	Less	A3	0	Doesn't do activity	A1	3	More	A7	2	No change	A5	7	4	7
1436	A6 A6 A1 A1 A5 A1 A5 A1 A1 A1 A1 A1 A1 A6 A1	3	More	A6	3	More	A6	0	Doesn't do activity	A1	0	Doesn't do activity	A1	2	No change	A5	0	Doesn't do activity	A1	2	No change	A5	0	Doesn't do activity	A1	0	Doesn't do activity	A1	0	Doesn't do activity	A1	0	Doesn't do activity	A1	0	Doesn't do activity	A1	0	Doesn't do activity	A1	3	More	A6	0	Doesn't do activity	A1	7	4	2
1438	A7 A3 A1 A1 A5 A1 A5 A1 A1 A1 A2 A5 A1 A6 A5	3	More	A7	1	Less	A3	0	Doesn't do activity	A1	0	Doesn't do activity	A1	2	No change	A5	0	Doesn't do activity	A1	2	No change	A5	0	Doesn't do activity	A1	0	Doesn't do activity	A1	0	Doesn't do activity	A1	1	Less	A2	2	No change	A5	0	Doesn't do activity	A1	3	More	A6	2	No change	A5	6	4	4
1439	A6 A4 A3 A1 A3 A1 A5 A1 A1 A7 A4 A4 A1 A5 A1	3	More	A6	1	Less	A4	1	Less	A3	0	Doesn't do activity	A1	1	Less	A3	0	Doesn't do activity	A1	2	No change	A5	0	Doesn't do activity	A1	0	Doesn't do activity	A1	3	More	A7	1	Less	A4	1	Less	A4	0	Doesn't do activity	A1	2	No change	A5	0	Doesn't do activity	A1	7	6	5
1441	A5 A6 A5 A6 A7 A5 A5 A5 A5 A6 A2 A7 A5 A6 A7	2	No change	A5	3	More	A6	2	No change	A5	3	More	A6	3	More	A7	2	No change	A5	2	No change	A5	2	No change	A5	2	No change	A5	3	More	A6	1	Less	A2	3	More	A7	2	No change	A5	3	More	A6	3	More	A7	7	7	7
1442	A1 A1 A1 A1 A7 A8 A1 A1 A1 A5 A2 A6 A1 A6 A6	0	Doesn't do activity	A1	0	Doesn't do activity	A1	0	Doesn't do activity	A1	0	Doesn't do activity	A1	3	More	A7	3	More	A8	0	Doesn't do activity	A1	0	Doesn't do activity	A1	0	Doesn't do activity	A1	2	No change	A5	1	Less	A2	3	More	A6	0	Doesn't do activity	A1	3	More	A6	3	More	A6	7	7	7
1443	A6 A5 A5 A1 A8 A5 A2 A1 A1 A5 A6 A6 A1 A5 A6	3	More	A6	2	No change	A5	2	No change	A5	0	Doesn't do activity	A1	3	More	A8	2	No change	A5	1	Less	A2	0	Doesn't do activity	A1	0	Doesn't do activity	A1	2	No change	A5	3	More	A6	3	More	A6	0	Doesn't do activity	A1	2	No change	A5	3	More	A6	7	7	7
1444	A3 A1 A1 A1 A5 A1 A6 A1 A1 A1 A3 A6 A1 A6 A5	1	Less	A3	0	Doesn't do activity	A1	0	Doesn't do activity	A1	0	Doesn't do activity	A1	2	No change	A5	0	Doesn't do activity	A1	3	More	A6	0	Doesn't do activity	A1	0	Doesn't do activity	A1	0	Doesn't do activity	A1	1	Less	A3	3	More	A6	0	Doesn't do activity	A1	3	More	A6	2	No change	A5	6	6	4
1445	A4 A5 A5 A5 A5 A1 A5 A1 A1 A5 A5 A6 A1 A5 A5	1	Less	A4	2	No change	A5	2	No change	A5	2	No change	A5	2	No change	A5	0	Doesn't do activity	A1	2	No change	A5	0	Doesn't do activity	A1	0	Doesn't do activity	A1	2	No change	A5	2	No change	A5	3	More	A6	0	Doesn't do activity	A1	2	No change	A5	2	No change	A5	7	7	5
1446	A5 A1 A1 A1 A7 A4 A3 A1 A1 A7 A2 A5 A1 A7 A6	2	No change	A5	0	Doesn't do activity	A1	0	Doesn't do activity	A1	0	Doesn't do activity	A1	3	More	A7	1	Less	A4	1	Less	A3	0	Doesn't do activity	A1	0	Doesn't do activity	A1	3	More	A7	1	Less	A2	2	No change	A5	0	Doesn't do activity	A1	3	More	A7	3	More	A6	7	6	6
1448	A6 A5 A1 A1 A6 A1 A8 A1 A7 A1 A7 A5 A1 A8 A5	3	More	A6	2	No change	A5	0	Doesn't do activity	A1	0	Doesn't do activity	A1	3	More	A6	0	Doesn't do activity	A1	3	More	A8	0	Doesn't do activity	A1	3	More	A7	0	Doesn't do activity	A1	3	More	A7	2	No change	A5	0	Doesn't do activity	A1	3	More	A8	2	No change	A5	7	5	5
1449	A1 A1 A1 A1 A5 A5 A3 A1 A1 A1 A7 A6 A1 A6 A6	0	Doesn't do activity	A1	0	Doesn't do activity	A1	0	Doesn't do activity	A1	0	Doesn't do activity	A1	2	No change	A5	2	No change	A5	1	Less	A3	0	Doesn't do activity	A1	0	Doesn't do activity	A1	0	Doesn't do activity	A1	3	More	A7	3	More	A6	0	Doesn't do activity	A1	3	More	A6	3	More	A6	7	6	5
1450	A1 A1 A1 A1 A3 A1 A6 A1 A1 A1 A1 A1 A1 A6 A5	0	Doesn't do activity	A1	0	Doesn't do activity	A1	0	Doesn't do activity	A1	0	Doesn't do activity	A1	1	Less	A3	0	Doesn't do activity	A1	3	More	A6	0	Doesn't do activity	A1	0	Doesn't do activity	A1	0	Doesn't do activity	A1	0	Doesn't do activity	A1	0	Doesn't do activity	A1	0	Doesn't do activity	A1	3	More	A6	2	No change	A5	7	4	4
1454	A5 A1 A5 A5 A5 A1 A3 A1 A4 A5 A6 A5 A1 A8 A6	2	No change	A5	0	Doesn't do activity	A1	2	No change	A5	2	No change	A5	2	No change	A5	0	Doesn't do activity	A1	1	Less	A3	0	Doesn't do activity	A1	1	Less	A4	2	No change	A5	3	More	A6	2	No change	A5	0	Doesn't do activity	A1	3	More	A8	3	More	A6	7	7	7
1456	A1 A1 A1 A1 A1 A6 A7 A1 A1 A7 A2 A4 A1 A6 A7	0	Doesn't do activity	A1	0	Doesn't do activity	A1	0	Doesn't do activity	A1	0	Doesn't do activity	A1	0	Doesn't do activity	A1	3	More	A6	3	More	A7	0	Doesn't do activity	A1	0	Doesn't do activity	A1	3	More	A7	1	Less	A2	1	Less	A4	0	Doesn't do activity	A1	3	More	A6	3	More	A7	7	6	6
1457	A2 A3 A3 A1 A1 A1 A2 A1 A6 A1 A5 A6 A1 A7 A5	1	Less	A2	1	Less	A3	1	Less	A3	0	Doesn't do activity	A1	0	Doesn't do activity	A1	0	Doesn't do activity	A1	1	Less	A2	0	Doesn't do activity	A1	3	More	A6	0	Doesn't do activity	A1	2	No change	A5	3	More	A6	0	Doesn't do activity	A1	3	More	A7	2	No change	A5	7	4	4
1458	A3 A5 A1 A1 A5 A1 A6 A1 A1 A6 A8 A7 A1 A8 A8	1	Less	A3	2	No change	A5	0	Doesn't do activity	A1	0	Doesn't do activity	A1	2	No change	A5	0	Doesn't do activity	A1	3	More	A6	0	Doesn't do activity	A1	0	Doesn't do activity	A1	3	More	A6	3	More	A8	3	More	A7	0	Doesn't do activity	A1	3	More	A8	3	More	A8	7	4	5
1459	A1 A4 A3 A3 A1 A1 A2 A1 A1 A1 A3 A3 A1 A5 A4	0	Doesn't do activity	A1	1	Less	A4	1	Less	A3	1	Less	A3	0	Doesn't do activity	A1	0	Doesn't do activity	A1	1	Less	A2	0	Doesn't do activity	A1	0	Doesn't do activity	A1	0	Doesn't do activity	A1	1	Less	A3	1	Less	A3	0	Doesn't do activity	A1	2	No change	A5	1	Less	A4	7	4	5
1461	A1 A4 A2 A1 A7 A1 A2 A1 A1 A7 A5 A7 A1 A5 A6	0	Doesn't do activity	A1	1	Less	A4	1	Less	A2	0	Doesn't do activity	A1	3	More	A7	0	Doesn't do activity	A1	1	Less	A2	0	Doesn't do activity	A1	0	Doesn't do activity	A1	3	More	A7	2	No change	A5	3	More	A7	0	Doesn't do activity	A1	2	No change	A5	3	More	A6	7	7	6
1462	A7 A1 A1 A1 A7 A1 A5 A1 A5 A5 A2 A1 A1 A5 A6	3	More	A7	0	Doesn't do activity	A1	0	Doesn't do activity	A1	0	Doesn't do activity	A1	3	More	A7	0	Doesn't do activity	A1	2	No change	A5	0	Doesn't do activity	A1	2	No change	A5	2	No change	A5	1	Less	A2	0	Doesn't do activity	A1	0	Doesn't do activity	A1	2	No change	A5	3	More	A6	7	7	7
1464	A2 A1 A1 A1 A4 A3 A1 A1 A1 A1 A2 A6 A1 A6 A5	1	Less	A2	0	Doesn't do activity	A1	0	Doesn't do activity	A1	0	Doesn't do activity	A1	1	Less	A4	1	Less	A3	0	Doesn't do activity	A1	0	Doesn't do activity	A1	0	Doesn't do activity	A1	0	Doesn't do activity	A1	1	Less	A2	3	More	A6	0	Doesn't do activity	A1	3	More	A6	2	No change	A5	7	7	4
1466	A5 A5 A8 A5 A8 A1 A8 A1 A6 A6 A8 A8 A1 A8 A8	2	No change	A5	2	No change	A5	3	More	A8	2	No change	A5	3	More	A8	0	Doesn't do activity	A1	3	More	A8	0	Doesn't do activity	A1	3	More	A6	3	More	A6	3	More	A8	3	More	A8	0	Doesn't do activity	A1	3	More	A8	3	More	A8	7	7	7
1467	A2 A1 A2 A1 A2 A3 A1 A1 A1 A6 A3 A3 A1 A2 A7	1	Less	A2	0	Doesn't do activity	A1	1	Less	A2	0	Doesn't do activity	A1	1	Less	A2	1	Less	A3	0	Doesn't do activity	A1	0	Doesn't do activity	A1	0	Doesn't do activity	A1	3	More	A6	1	Less	A3	1	Less	A3	0	Doesn't do activity	A1	1	Less	A2	3	More	A7	7	7	7
1468	A5 A5 A1 A1 A3 A1 A2 A1 A1 A1 A5 A1 A1 A6 A1	2	No change	A5	2	No change	A5	0	Doesn't do activity	A1	0	Doesn't do activity	A1	1	Less	A3	0	Doesn't do activity	A1	1	Less	A2	0	Doesn't do activity	A1	0	Doesn't do activity	A1	0	Doesn't do activity	A1	2	No change	A5	0	Doesn't do activity	A1	0	Doesn't do activity	A1	3	More	A6	0	Doesn't do activity	A1	5	4	3
1469	A5 A1 A1 A1 A1 A1 A7 A1 A1 A1 A7 A7 A1 A8 A5	2	No change	A5	0	Doesn't do activity	A1	0	Doesn't do activity	A1	0	Doesn't do activity	A1	0	Doesn't do activity	A1	0	Doesn't do activity	A1	3	More	A7	0	Doesn't do activity	A1	0	Doesn't do activity	A1	0	Doesn't do activity	A1	3	More	A7	3	More	A7	0	Doesn't do activity	A1	3	More	A8	2	No change	A5	7	7	7
1470	A1 A1 A1 A1 A8 A1 A6 A1 A1 A1 A1 A5 A1 A6 A5	0	Doesn't do activity	A1	0	Doesn't do activity	A1	0	Doesn't do activity	A1	0	Doesn't do activity	A1	3	More	A8	0	Doesn't do activity	A1	3	More	A6	0	Doesn't do activity	A1	0	Doesn't do activity	A1	0	Doesn't do activity	A1	0	Doesn't do activity	A1	2	No change	A5	0	Doesn't do activity	A1	3	More	A6	2	No change	A5	7	6	1
1471	A1 A4 A5 A5 A1 A1 A5 A1 A7 A6 A6 A5 A1 A5 A5	0	Doesn't do activity	A1	1	Less	A4	2	No change	A5	2	No change	A5	0	Doesn't do activity	A1	0	Doesn't do activity	A1	2	No change	A5	0	Doesn't do activity	A1	3	More	A7	3	More	A6	3	More	A6	2	No change	A5	0	Doesn't do activity	A1	2	No change	A5	2	No change	A5	6	7	6
1472	A2 A1 A1 A1 A4 A1 A2 A1 A1 A1 A6 A4 A1 A6 A5	1	Less	A2	0	Doesn't do activity	A1	0	Doesn't do activity	A1	0	Doesn't do activity	A1	1	Less	A4	0	Doesn't do activity	A1	1	Less	A2	0	Doesn't do activity	A1	0	Doesn't do activity	A1	0	Doesn't do activity	A1	3	More	A6	1	Less	A4	0	Doesn't do activity	A1	3	More	A6	2	No change	A5	7	5	4
1473	A1 A1 A1 A1 A6 A5 A7 A1 A5 A7 A3 A7 A1 A7 A7	0	Doesn't do activity	A1	0	Doesn't do activity	A1	0	Doesn't do activity	A1	0	Doesn't do activity	A1	3	More	A6	2	No change	A5	3	More	A7	0	Doesn't do activity	A1	2	No change	A5	3	More	A7	1	Less	A3	3	More	A7	0	Doesn't do activity	A1	3	More	A7	3	More	A7	7	7	7
1474	A1 A1 A1 A1 A6 A1 A5 A1 A1 A4 A2 A6 A1 A6 A4	0	Doesn't do activity	A1	0	Doesn't do activity	A1	0	Doesn't do activity	A1	0	Doesn't do activity	A1	3	More	A6	0	Doesn't do activity	A1	2	No change	A5	0	Doesn't do activity	A1	0	Doesn't do activity	A1	1	Less	A4	1	Less	A2	3	More	A6	0	Doesn't do activity	A1	3	More	A6	1	Less	A4	7	5	4
1475	A5 A1 A1 A1 A1 A1 A1 A1 A5 A1 A1 A1 A1 A1 A1	2	No change	A5	0	Doesn't do activity	A1	0	Doesn't do activity	A1	0	Doesn't do activity	A1	0	Doesn't do activity	A1	0	Doesn't do activity	A1	0	Doesn't do activity	A1	0	Doesn't do activity	A1	2	No change	A5	0	Doesn't do activity	A1	0	Doesn't do activity	A1	0	Doesn't do activity	A1	0	Doesn't do activity	A1	0	Doesn't do activity	A1	0	Doesn't do activity	A1	4	4	4
1476	A4 A3 A2 A1 A6 A1 A8 A1 A1 A1 A2 A7 A1 A7 A7	1	Less	A4	1	Less	A3	1	Less	A2	0	Doesn't do activity	A1	3	More	A6	0	Doesn't do activity	A1	3	More	A8	0	Doesn't do activity	A1	0	Doesn't do activity	A1	0	Doesn't do activity	A1	1	Less	A2	3	More	A7	0	Doesn't do activity	A1	3	More	A7	3	More	A7	7	7	7
1478	A2 A1 A4 A1 A4 A1 A2 A1 A1 A6 A2 A4 A1 A5 A1	1	Less	A2	0	Doesn't do activity	A1	1	Less	A4	0	Doesn't do activity	A1	1	Less	A4	0	Doesn't do activity	A1	1	Less	A2	0	Doesn't do activity	A1	0	Doesn't do activity	A1	3	More	A6	1	Less	A2	1	Less	A4	0	Doesn't do activity	A1	2	No change	A5	0	Doesn't do activity	A1	7	6	5
1479	A4 A2 A2 A1 A6 A5 A2 A1 A4 A5 A4 A6 A1 A7 A6	1	Less	A4	1	Less	A2	1	Less	A2	0	Doesn't do activity	A1	3	More	A6	2	No change	A5	1	Less	A2	0	Doesn't do activity	A1	1	Less	A4	2	No change	A5	1	Less	A4	3	More	A6	0	Doesn't do activity	A1	3	More	A7	3	More	A6	7	6	6
1481	A2 A3 A3 A5 A6 A5 A5 A6 A1 A1 A3 A2 A1 A6 A5	1	Less	A2	1	Less	A3	1	Less	A3	2	No change	A5	3	More	A6	2	No change	A5	2	No change	A5	3	More	A6	0	Doesn't do activity	A1	0	Doesn't do activity	A1	1	Less	A3	1	Less	A2	0	Doesn't do activity	A1	3	More	A6	2	No change	A5	6	3	5
1482	A5 A4 A1 A1 A6 A1 A5 A1 A1 A5 A5 A6 A1 A5 A5	2	No change	A5	1	Less	A4	0	Doesn't do activity	A1	0	Doesn't do activity	A1	3	More	A6	0	Doesn't do activity	A1	2	No change	A5	0	Doesn't do activity	A1	0	Doesn't do activity	A1	2	No change	A5	2	No change	A5	3	More	A6	0	Doesn't do activity	A1	2	No change	A5	2	No change	A5	7	7	7
1483	A1 A1 A1 A1 A3 A1 A1 A1 A1 A1 A2 A2 A1 A4 A7	0	Doesn't do activity	A1	0	Doesn't do activity	A1	0	Doesn't do activity	A1	0	Doesn't do activity	A1	1	Less	A3	0	Doesn't do activity	A1	0	Doesn't do activity	A1	0	Doesn't do activity	A1	0	Doesn't do activity	A1	0	Doesn't do activity	A1	1	Less	A2	1	Less	A2	0	Doesn't do activity	A1	1	Less	A4	3	More	A7	6	4	4
1487	A1 A4 A1 A5 A6 A1 A5 A1 A1 A1 A4 A4 A1 A7 A1	0	Doesn't do activity	A1	1	Less	A4	0	Doesn't do activity	A1	2	No change	A5	3	More	A6	0	Doesn't do activity	A1	2	No change	A5	0	Doesn't do activity	A1	0	Doesn't do activity	A1	0	Doesn't do activity	A1	1	Less	A4	1	Less	A4	0	Doesn't do activity	A1	3	More	A7	0	Doesn't do activity	A1	6	4	4
1488	A2 A1 A3 A1 A8 A7 A5 A1 A1 A6 A2 A6 A1 A6 A6	1	Less	A2	0	Doesn't do activity	A1	1	Less	A3	0	Doesn't do activity	A1	3	More	A8	3	More	A7	2	No change	A5	0	Doesn't do activity	A1	0	Doesn't do activity	A1	3	More	A6	1	Less	A2	3	More	A6	0	Doesn't do activity	A1	3	More	A6	3	More	A6	7	6	4
1489	A8 A5 A2 A6 A8 A6 A8 A1 A6 A7 A2 A8 A1 A8 A6	3	More	A8	2	No change	A5	1	Less	A2	3	More	A6	3	More	A8	3	More	A6	3	More	A8	0	Doesn't do activity	A1	3	More	A6	3	More	A7	1	Less	A2	3	More	A8	0	Doesn't do activity	A1	3	More	A8	3	More	A6	7	5	6
1490	A1 A5 A5 A6 A8 A1 A5 A1 A1 A5 A8 A7 A1 A8 A8	0	Doesn't do activity	A1	2	No change	A5	2	No change	A5	3	More	A6	3	More	A8	0	Doesn't do activity	A1	2	No change	A5	0	Doesn't do activity	A1	0	Doesn't do activity	A1	2	No change	A5	3	More	A8	3	More	A7	0	Doesn't do activity	A1	3	More	A8	3	More	A8	7	5	7
1491	A5 A6 A5 A1 A6 A1 A2 A1 A1 A1 A3 A3 A1 A5 A6	2	No change	A5	3	More	A6	2	No change	A5	0	Doesn't do activity	A1	3	More	A6	0	Doesn't do activity	A1	1	Less	A2	0	Doesn't do activity	A1	0	Doesn't do activity	A1	0	Doesn't do activity	A1	1	Less	A3	1	Less	A3	0	Doesn't do activity	A1	2	No change	A5	3	More	A6	7	6	6
1496	A5 A1 A1 A1 A7 A1 A7 A1 A5 A5 A5 A6 A5 A8 A8	2	No change	A5	0	Doesn't do activity	A1	0	Doesn't do activity	A1	0	Doesn't do activity	A1	3	More	A7	0	Doesn't do activity	A1	3	More	A7	0	Doesn't do activity	A1	2	No change	A5	2	No change	A5	2	No change	A5	3	More	A6	2	No change	A5	3	More	A8	3	More	A8	6	4	4
1497	A3 A3 A2 A1 A5 A5 A2 A1 A1 A1 A2 A2 A1 A2 A1	1	Less	A3	1	Less	A3	1	Less	A2	0	Doesn't do activity	A1	2	No change	A5	2	No change	A5	1	Less	A2	0	Doesn't do activity	A1	0	Doesn't do activity	A1	0	Doesn't do activity	A1	1	Less	A2	1	Less	A2	0	Doesn't do activity	A1	1	Less	A2	0	Doesn't do activity	A1	7	7	7
1498	A4 A5 A5 A5 A6 A1 A6 A1 A6 A1 A6 A1 A1 A6 A7	1	Less	A4	2	No change	A5	2	No change	A5	2	No change	A5	3	More	A6	0	Doesn't do activity	A1	3	More	A6	0	Doesn't do activity	A1	3	More	A6	0	Doesn't do activity	A1	3	More	A6	0	Doesn't do activity	A1	0	Doesn't do activity	A1	3	More	A6	3	More	A7	7	4	7
1499	A5 A5 A5 A5 A6 A1 A6 A5 A1 A6 A7 A6 A1 A6 A7	2	No change	A5	2	No change	A5	2	No change	A5	2	No change	A5	3	More	A6	0	Doesn't do activity	A1	3	More	A6	2	No change	A5	0	Doesn't do activity	A1	3	More	A6	3	More	A7	3	More	A6	0	Doesn't do activity	A1	3	More	A6	3	More	A7	7	5	4
1500	A3 A1 A1 A1 A3 A1 A3 A1 A3 A3 A3 A3 A3 A4 A6	1	Less	A3	0	Doesn't do activity	A1	0	Doesn't do activity	A1	0	Doesn't do activity	A1	1	Less	A3	0	Doesn't do activity	A1	1	Less	A3	0	Doesn't do activity	A1	1	Less	A3	1	Less	A3	1	Less	A3	1	Less	A3	1	Less	A3	1	Less	A4	3	More	A6	7	7	7
1502	A1 A1 A1 A1 A6 A5 A6 A1 A1 A6 A6 A5 A1 A6 A5	0	Doesn't do activity	A1	0	Doesn't do activity	A1	0	Doesn't do activity	A1	0	Doesn't do activity	A1	3	More	A6	2	No change	A5	3	More	A6	0	Doesn't do activity	A1	0	Doesn't do activity	A1	3	More	A6	3	More	A6	2	No change	A5	0	Doesn't do activity	A1	3	More	A6	2	No change	A5	7	6	6
1503	A4 A5 A5 A1 A5 A6 A5 A1 A1 A5 A6 A6 A1 A5 A5	1	Less	A4	2	No change	A5	2	No change	A5	0	Doesn't do activity	A1	2	No change	A5	3	More	A6	2	No change	A5	0	Doesn't do activity	A1	0	Doesn't do activity	A1	2	No change	A5	3	More	A6	3	More	A6	0	Doesn't do activity	A1	2	No change	A5	2	No change	A5	7	4	5
1504	A5 A1 A5 A1 A6 A1 A8 A1 A1 A6 A5 A7 A1 A8 A1	2	No change	A5	0	Doesn't do activity	A1	2	No change	A5	0	Doesn't do activity	A1	3	More	A6	0	Doesn't do activity	A1	3	More	A8	0	Doesn't do activity	A1	0	Doesn't do activity	A1	3	More	A6	2	No change	A5	3	More	A7	0	Doesn't do activity	A1	3	More	A8	0	Doesn't do activity	A1	6	5	6
1506	A5 A5 A2 A4 A5 A1 A6 A1 A3 A7 A2 A7 A1 A5 A6	2	No change	A5	2	No change	A5	1	Less	A2	1	Less	A4	2	No change	A5	0	Doesn't do activity	A1	3	More	A6	0	Doesn't do activity	A1	1	Less	A3	3	More	A7	1	Less	A2	3	More	A7	0	Doesn't do activity	A1	2	No change	A5	3	More	A6	7	7	7
1508	A3 A2 A2 A1 A5 A1 A6 A1 A1 A1 A4 A5 A1 A4 A1	1	Less	A3	1	Less	A2	1	Less	A2	0	Doesn't do activity	A1	2	No change	A5	0	Doesn't do activity	A1	3	More	A6	0	Doesn't do activity	A1	0	Doesn't do activity	A1	0	Doesn't do activity	A1	1	Less	A4	2	No change	A5	0	Doesn't do activity	A1	1	Less	A4	0	Doesn't do activity	A1	6	6	6
1509	A5 A5 A1 A1 A8 A1 A8 A1 A1 A6 A6 A8 A1 A8 A6	2	No change	A5	2	No change	A5	0	Doesn't do activity	A1	0	Doesn't do activity	A1	3	More	A8	0	Doesn't do activity	A1	3	More	A8	0	Doesn't do activity	A1	0	Doesn't do activity	A1	3	More	A6	3	More	A6	3	More	A8	0	Doesn't do activity	A1	3	More	A8	3	More	A6	7	5	7
1513	A1 A1 A1 A1 A6 A1 A8 A1 A8 A1 A6 A7 A1 A6 A8	0	Doesn't do activity	A1	0	Doesn't do activity	A1	0	Doesn't do activity	A1	0	Doesn't do activity	A1	3	More	A6	0	Doesn't do activity	A1	3	More	A8	0	Doesn't do activity	A1	3	More	A8	0	Doesn't do activity	A1	3	More	A6	3	More	A7	0	Doesn't do activity	A1	3	More	A6	3	More	A8	7	7	6
1514	A8 A2 A5 A5 A6 A6 A4 A1 A1 A6 A8 A8 A1 A6 A8	3	More	A8	1	Less	A2	2	No change	A5	2	No change	A5	3	More	A6	3	More	A6	1	Less	A4	0	Doesn't do activity	A1	0	Doesn't do activity	A1	3	More	A6	3	More	A8	3	More	A8	0	Doesn't do activity	A1	3	More	A6	3	More	A8	7	7	7
1517	A5 A5 A5 A5 A8 A1 A5 A1 A1 A1 A3 A6 A1 A8 A7	2	No change	A5	2	No change	A5	2	No change	A5	2	No change	A5	3	More	A8	0	Doesn't do activity	A1	2	No change	A5	0	Doesn't do activity	A1	0	Doesn't do activity	A1	0	Doesn't do activity	A1	1	Less	A3	3	More	A6	0	Doesn't do activity	A1	3	More	A8	3	More	A7	6	4	4
1518	A5 A5 A5 A7 A7 A6 A6 A1 A1 A5 A4 A6 A1 A6 A6	2	No change	A5	2	No change	A5	2	No change	A5	3	More	A7	3	More	A7	3	More	A6	3	More	A6	0	Doesn't do activity	A1	0	Doesn't do activity	A1	2	No change	A5	1	Less	A4	3	More	A6	0	Doesn't do activity	A1	3	More	A6	3	More	A6	7	4	5
1519	A8 A1 A2 A1 A8 A1 A8 A1 A8 A6 A8 A8 A1 A8 A8	3	More	A8	0	Doesn't do activity	A1	1	Less	A2	0	Doesn't do activity	A1	3	More	A8	0	Doesn't do activity	A1	3	More	A8	0	Doesn't do activity	A1	3	More	A8	3	More	A6	3	More	A8	3	More	A8	0	Doesn't do activity	A1	3	More	A8	3	More	A8	7	5	7
1520	A5 A4 A2 A1 A7 A1 A6 A1 A7 A5 A5 A5 A1 A5 A1	2	No change	A5	1	Less	A4	1	Less	A2	0	Doesn't do activity	A1	3	More	A7	0	Doesn't do activity	A1	3	More	A6	0	Doesn't do activity	A1	3	More	A7	2	No change	A5	2	No change	A5	2	No change	A5	0	Doesn't do activity	A1	2	No change	A5	0	Doesn't do activity	A1	7	5	6
1521	A5 A5 A5 A1 A5 A1 A6 A1 A5 A1 A4 A5 A1 A7 A5	2	No change	A5	2	No change	A5	2	No change	A5	0	Doesn't do activity	A1	2	No change	A5	0	Doesn't do activity	A1	3	More	A6	0	Doesn't do activity	A1	2	No change	A5	0	Doesn't do activity	A1	1	Less	A4	2	No change	A5	0	Doesn't do activity	A1	3	More	A7	2	No change	A5	7	7	7
1522	A2 A4 A5 A1 A7 A1 A2 A1 A5 A5 A2 A2 A5 A7 A2	1	Less	A2	1	Less	A4	2	No change	A5	0	Doesn't do activity	A1	3	More	A7	0	Doesn't do activity	A1	1	Less	A2	0	Doesn't do activity	A1	2	No change	A5	2	No change	A5	1	Less	A2	1	Less	A2	2	No change	A5	3	More	A7	1	Less	A2	7	4	4
1523	A1 A6 A1 A5 A6 A1 A5 A1 A1 A1 A5 A6 A1 A6 A5	0	Doesn't do activity	A1	3	More	A6	0	Doesn't do activity	A1	2	No change	A5	3	More	A6	0	Doesn't do activity	A1	2	No change	A5	0	Doesn't do activity	A1	0	Doesn't do activity	A1	0	Doesn't do activity	A1	2	No change	A5	3	More	A6	0	Doesn't do activity	A1	3	More	A6	2	No change	A5	7	4	4
1524	A1 A1 A1 A1 A4 A1 A1 A1 A1 A1 A3 A4 A1 A7 A6	0	Doesn't do activity	A1	0	Doesn't do activity	A1	0	Doesn't do activity	A1	0	Doesn't do activity	A1	1	Less	A4	0	Doesn't do activity	A1	0	Doesn't do activity	A1	0	Doesn't do activity	A1	0	Doesn't do activity	A1	0	Doesn't do activity	A1	1	Less	A3	1	Less	A4	0	Doesn't do activity	A1	3	More	A7	3	More	A6	7	4	4
1525	A3 A5 A1 A1 A4 A1 A8 A1 A1 A5 A7 A5 A1 A8 A5	1	Less	A3	2	No change	A5	0	Doesn't do activity	A1	0	Doesn't do activity	A1	1	Less	A4	0	Doesn't do activity	A1	3	More	A8	0	Doesn't do activity	A1	0	Doesn't do activity	A1	2	No change	A5	3	More	A7	2	No change	A5	0	Doesn't do activity	A1	3	More	A8	2	No change	A5	6	6	7
1526	A8 A3 A2 A2 A7 A3 A4 A1 A8 A7 A7 A8 A3 A8 A7	3	More	A8	1	Less	A3	1	Less	A2	1	Less	A2	3	More	A7	1	Less	A3	1	Less	A4	0	Doesn't do activity	A1	3	More	A8	3	More	A7	3	More	A7	3	More	A8	1	Less	A3	3	More	A8	3	More	A7	7	7	7
1527	A6 A1 A1 A1 A8 A1 A6 A1 A8 A7 A8 A8 A1 A6 A7	3	More	A6	0	Doesn't do activity	A1	0	Doesn't do activity	A1	0	Doesn't do activity	A1	3	More	A8	0	Doesn't do activity	A1	3	More	A6	0	Doesn't do activity	A1	3	More	A8	3	More	A7	3	More	A8	3	More	A8	0	Doesn't do activity	A1	3	More	A6	3	More	A7	7	7	7
1529	A8 A5 A5 A6 A7 A5 A5 A5 A5 A5 A6 A5 A5 A5 A5	3	More	A8	2	No change	A5	2	No change	A5	3	More	A6	3	More	A7	2	No change	A5	2	No change	A5	2	No change	A5	2	No change	A5	2	No change	A5	3	More	A6	2	No change	A5	2	No change	A5	2	No change	A5	2	No change	A5	6	4	4
1534	A6 A1 A2 A5 A5 A5 A5 A1 A1 A7 A5 A5 A1 A8 A6	3	More	A6	0	Doesn't do activity	A1	1	Less	A2	2	No change	A5	2	No change	A5	2	No change	A5	2	No change	A5	0	Doesn't do activity	A1	0	Doesn't do activity	A1	3	More	A7	2	No change	A5	2	No change	A5	0	Doesn't do activity	A1	3	More	A8	3	More	A6	7	7	7
1536	A6 A5 A2 A5 A7 A5 A5 A1 A4 A5 A3 A8 A1 A7 A5	3	More	A6	2	No change	A5	1	Less	A2	2	No change	A5	3	More	A7	2	No change	A5	2	No change	A5	0	Doesn't do activity	A1	1	Less	A4	2	No change	A5	1	Less	A3	3	More	A8	0	Doesn't do activity	A1	3	More	A7	2	No change	A5	7	7	7
1537	A1 A5 A5 A8 A1 A1 A5 A6 A5 A1 A2 A8 A1 A6 A5	0	Doesn't do activity	A1	2	No change	A5	2	No change	A5	3	More	A8	0	Doesn't do activity	A1	0	Doesn't do activity	A1	2	No change	A5	3	More	A6	2	No change	A5	0	Doesn't do activity	A1	1	Less	A2	3	More	A8	0	Doesn't do activity	A1	3	More	A6	2	No change	A5	7	4	4
1538	A1 A1 A5 A1 A5 A1 A5 A1 A1 A6 A4 A8 A1 A5 A6	0	Doesn't do activity	A1	0	Doesn't do activity	A1	2	No change	A5	0	Doesn't do activity	A1	2	No change	A5	0	Doesn't do activity	A1	2	No change	A5	0	Doesn't do activity	A1	0	Doesn't do activity	A1	3	More	A6	1	Less	A4	3	More	A8	0	Doesn't do activity	A1	2	No change	A5	3	More	A6	7	6	6
1539	A6 A3 A3 A2 A7 A1 A3 A1 A1 A7 A6 A7 A1 A3 A8	3	More	A6	1	Less	A3	1	Less	A3	1	Less	A2	3	More	A7	0	Doesn't do activity	A1	1	Less	A3	0	Doesn't do activity	A1	0	Doesn't do activity	A1	3	More	A7	3	More	A6	3	More	A7	0	Doesn't do activity	A1	1	Less	A3	3	More	A8	7	7	7
1540	A1 A3 A1 A3 A7 A2 A3 A1 A1 A1 A2 A6 A1 A7 A6	0	Doesn't do activity	A1	1	Less	A3	0	Doesn't do activity	A1	1	Less	A3	3	More	A7	1	Less	A2	1	Less	A3	0	Doesn't do activity	A1	0	Doesn't do activity	A1	0	Doesn't do activity	A1	1	Less	A2	3	More	A6	0	Doesn't do activity	A1	3	More	A7	3	More	A6	6	4	5
1541	A1 A5 A3 A1 A3 A3 A3 A1 A4 A5 A2 A4 A1 A6 A1	0	Doesn't do activity	A1	2	No change	A5	1	Less	A3	0	Doesn't do activity	A1	1	Less	A3	1	Less	A3	1	Less	A3	0	Doesn't do activity	A1	1	Less	A4	2	No change	A5	1	Less	A2	1	Less	A4	0	Doesn't do activity	A1	3	More	A6	0	Doesn't do activity	A1	7	5	5
1542	A4 A3 A3 A3 A5 A1 A3 A1 A1 A3 A2 A2 A1 A4 A4	1	Less	A4	1	Less	A3	1	Less	A3	1	Less	A3	2	No change	A5	0	Doesn't do activity	A1	1	Less	A3	0	Doesn't do activity	A1	0	Doesn't do activity	A1	1	Less	A3	1	Less	A2	1	Less	A2	0	Doesn't do activity	A1	1	Less	A4	1	Less	A4	7	7	7
1543	A1 A1 A1 A1 A6 A1 A5 A1 A1 A5 A6 A6 A1 A6 A6	0	Doesn't do activity	A1	0	Doesn't do activity	A1	0	Doesn't do activity	A1	0	Doesn't do activity	A1	3	More	A6	0	Doesn't do activity	A1	2	No change	A5	0	Doesn't do activity	A1	0	Doesn't do activity	A1	2	No change	A5	3	More	A6	3	More	A6	0	Doesn't do activity	A1	3	More	A6	3	More	A6	7	5	6
1546	A5 A5 A5 A5 A5 A8 A7 A1 A2 A5 A6 A5 A1 A6 A5	2	No change	A5	2	No change	A5	2	No change	A5	2	No change	A5	2	No change	A5	3	More	A8	3	More	A7	0	Doesn't do activity	A1	1	Less	A2	2	No change	A5	3	More	A6	2	No change	A5	0	Doesn't do activity	A1	3	More	A6	2	No change	A5	7	6	6
1547	A1 A6 A5 A1 A5 A1 A6 A1 A6 A6 A6 A8 A1 A8 A1	0	Doesn't do activity	A1	3	More	A6	2	No change	A5	0	Doesn't do activity	A1	2	No change	A5	0	Doesn't do activity	A1	3	More	A6	0	Doesn't do activity	A1	3	More	A6	3	More	A6	3	More	A6	3	More	A8	0	Doesn't do activity	A1	3	More	A8	0	Doesn't do activity	A1	7	4	4
1548	A5 A6 A2 A5 A8 A1 A6 A1 A6 A5 A2 A5 A1 A8 A8	2	No change	A5	3	More	A6	1	Less	A2	2	No change	A5	3	More	A8	0	Doesn't do activity	A1	3	More	A6	0	Doesn't do activity	A1	3	More	A6	2	No change	A5	1	Less	A2	2	No change	A5	0	Doesn't do activity	A1	3	More	A8	3	More	A8	7	6	6
1550	A1 A5 A5 A6 A8 A8 A8 A1 A1 A8 A8 A8 A1 A8 A8	0	Doesn't do activity	A1	2	No change	A5	2	No change	A5	3	More	A6	3	More	A8	3	More	A8	3	More	A8	0	Doesn't do activity	A1	0	Doesn't do activity	A1	3	More	A8	3	More	A8	3	More	A8	0	Doesn't do activity	A1	3	More	A8	3	More	A8	7	7	7
1555	A2 A1 A2 A1 A6 A6 A2 A1 A1 A4 A3 A7 A1 A6 A5	1	Less	A2	0	Doesn't do activity	A1	1	Less	A2	0	Doesn't do activity	A1	3	More	A6	3	More	A6	1	Less	A2	0	Doesn't do activity	A1	0	Doesn't do activity	A1	1	Less	A4	1	Less	A3	3	More	A7	0	Doesn't do activity	A1	3	More	A6	2	No change	A5	7	7	7
1556	A1 A1 A2 A1 A5 A1 A4 A1 A1 A1 A4 A1 A1 A5 A1	0	Doesn't do activity	A1	0	Doesn't do activity	A1	1	Less	A2	0	Doesn't do activity	A1	2	No change	A5	0	Doesn't do activity	A1	1	Less	A4	0	Doesn't do activity	A1	0	Doesn't do activity	A1	0	Doesn't do activity	A1	1	Less	A4	0	Doesn't do activity	A1	0	Doesn't do activity	A1	2	No change	A5	0	Doesn't do activity	A1	7	4	4
1559	A5 A8 A1 A1 A5 A1 A6 A1 A7 A1 A2 A1 A1 A6 A1	2	No change	A5	3	More	A8	0	Doesn't do activity	A1	0	Doesn't do activity	A1	2	No change	A5	0	Doesn't do activity	A1	3	More	A6	0	Doesn't do activity	A1	3	More	A7	0	Doesn't do activity	A1	1	Less	A2	0	Doesn't do activity	A1	0	Doesn't do activity	A1	3	More	A6	0	Doesn't do activity	A1	6	4	5
1560	A6 A1 A1 A1 A6 A5 A4 A1 A5 A1 A5 A5 A1 A7 A1	3	More	A6	0	Doesn't do activity	A1	0	Doesn't do activity	A1	0	Doesn't do activity	A1	3	More	A6	2	No change	A5	1	Less	A4	0	Doesn't do activity	A1	2	No change	A5	0	Doesn't do activity	A1	2	No change	A5	2	No change	A5	0	Doesn't do activity	A1	3	More	A7	0	Doesn't do activity	A1	7	5	4
1562	A4 A1 A5 A1 A5 A1 A8 A1 A1 A6 A7 A6 A1 A7 A7	1	Less	A4	0	Doesn't do activity	A1	2	No change	A5	0	Doesn't do activity	A1	2	No change	A5	0	Doesn't do activity	A1	3	More	A8	0	Doesn't do activity	A1	0	Doesn't do activity	A1	3	More	A6	3	More	A7	3	More	A6	0	Doesn't do activity	A1	3	More	A7	3	More	A7	7	6	4
1563	A6 A5 A1 A1 A7 A1 A1 A1 A1 A5 A2 A6 A1 A1 A1	3	More	A6	2	No change	A5	0	Doesn't do activity	A1	0	Doesn't do activity	A1	3	More	A7	0	Doesn't do activity	A1	0	Doesn't do activity	A1	0	Doesn't do activity	A1	0	Doesn't do activity	A1	2	No change	A5	1	Less	A2	3	More	A6	0	Doesn't do activity	A1	0	Doesn't do activity	A1	0	Doesn't do activity	A1	6	6	6
1565	A1 A1 A1 A1 A6 A5 A7 A1 A1 A6 A7 A8 A1 A7 A6	0	Doesn't do activity	A1	0	Doesn't do activity	A1	0	Doesn't do activity	A1	0	Doesn't do activity	A1	3	More	A6	2	No change	A5	3	More	A7	0	Doesn't do activity	A1	0	Doesn't do activity	A1	3	More	A6	3	More	A7	3	More	A8	0	Doesn't do activity	A1	3	More	A7	3	More	A6	6	6	4
1567	A1 A1 A1 A1 A8 A1 A1 A1 A1 A1 A1 A7 A1 A1 A6	0	Doesn't do activity	A1	0	Doesn't do activity	A1	0	Doesn't do activity	A1	0	Doesn't do activity	A1	3	More	A8	0	Doesn't do activity	A1	0	Doesn't do activity	A1	0	Doesn't do activity	A1	0	Doesn't do activity	A1	0	Doesn't do activity	A1	0	Doesn't do activity	A1	3	More	A7	0	Doesn't do activity	A1	0	Doesn't do activity	A1	3	More	A6	7	4	6
1568	A7 A1 A1 A1 A5 A1 A8 A1 A8 A1 A8 A8 A1 A8 A1	3	More	A7	0	Doesn't do activity	A1	0	Doesn't do activity	A1	0	Doesn't do activity	A1	2	No change	A5	0	Doesn't do activity	A1	3	More	A8	0	Doesn't do activity	A1	3	More	A8	0	Doesn't do activity	A1	3	More	A8	3	More	A8	0	Doesn't do activity	A1	3	More	A8	0	Doesn't do activity	A1	7	6	4
1570	A1 A2 A5 A2 A6 A7 A2 A1 A1 A8 A7 A7 A1 A5 A8	0	Doesn't do activity	A1	1	Less	A2	2	No change	A5	1	Less	A2	3	More	A6	3	More	A7	1	Less	A2	0	Doesn't do activity	A1	0	Doesn't do activity	A1	3	More	A8	3	More	A7	3	More	A7	0	Doesn't do activity	A1	2	No change	A5	3	More	A8	7	6	7
1572	A1 A1 A1 A1 A7 A6 A8 A1 A1 A5 A3 A6 A1 A8 A6	0	Doesn't do activity	A1	0	Doesn't do activity	A1	0	Doesn't do activity	A1	0	Doesn't do activity	A1	3	More	A7	3	More	A6	3	More	A8	0	Doesn't do activity	A1	0	Doesn't do activity	A1	2	No change	A5	1	Less	A3	3	More	A6	0	Doesn't do activity	A1	3	More	A8	3	More	A6	7	5	6
1573	A5 A5 A2 A5 A8 A1 A8 A1 A5 A8 A7 A5 A1 A6 A7	2	No change	A5	2	No change	A5	1	Less	A2	2	No change	A5	3	More	A8	0	Doesn't do activity	A1	3	More	A8	0	Doesn't do activity	A1	2	No change	A5	3	More	A8	3	More	A7	2	No change	A5	0	Doesn't do activity	A1	3	More	A6	3	More	A7	7	6	3
1576	A5 A1 A1 A1 A5 A1 A2 A1 A1 A5 A5 A2 A1 A6 A5	2	No change	A5	0	Doesn't do activity	A1	0	Doesn't do activity	A1	0	Doesn't do activity	A1	2	No change	A5	0	Doesn't do activity	A1	1	Less	A2	0	Doesn't do activity	A1	0	Doesn't do activity	A1	2	No change	A5	2	No change	A5	1	Less	A2	0	Doesn't do activity	A1	3	More	A6	2	No change	A5	7	7	7
1578	A1 A1 A5 A1 A5 A1 A4 A1 A1 A1 A2 A4 A1 A4 A7	0	Doesn't do activity	A1	0	Doesn't do activity	A1	2	No change	A5	0	Doesn't do activity	A1	2	No change	A5	0	Doesn't do activity	A1	1	Less	A4	0	Doesn't do activity	A1	0	Doesn't do activity	A1	0	Doesn't do activity	A1	1	Less	A2	1	Less	A4	0	Doesn't do activity	A1	1	Less	A4	3	More	A7	7	4	3
1579	A4 A1 A3 A1 A6 A5 A2 A1 A1 A1 A2 A2 A2 A5 A5	1	Less	A4	0	Doesn't do activity	A1	1	Less	A3	0	Doesn't do activity	A1	3	More	A6	2	No change	A5	1	Less	A2	0	Doesn't do activity	A1	0	Doesn't do activity	A1	0	Doesn't do activity	A1	1	Less	A2	1	Less	A2	1	Less	A2	2	No change	A5	2	No change	A5	6	5	4
1580	A1 A1 A1 A1 A8 A1 A6 A1 A1 A5 A4 A7 A1 A6 A6	0	Doesn't do activity	A1	0	Doesn't do activity	A1	0	Doesn't do activity	A1	0	Doesn't do activity	A1	3	More	A8	0	Doesn't do activity	A1	3	More	A6	0	Doesn't do activity	A1	0	Doesn't do activity	A1	2	No change	A5	1	Less	A4	3	More	A7	0	Doesn't do activity	A1	3	More	A6	3	More	A6	7	7	7
1581	A5 A5 A5 A1 A8 A1 A5 A1 A1 A5 A7 A8 A1 A8 A6	2	No change	A5	2	No change	A5	2	No change	A5	0	Doesn't do activity	A1	3	More	A8	0	Doesn't do activity	A1	2	No change	A5	0	Doesn't do activity	A1	0	Doesn't do activity	A1	2	No change	A5	3	More	A7	3	More	A8	0	Doesn't do activity	A1	3	More	A8	3	More	A6	7	4	4
1582	A5 A1 A1 A1 A6 A1 A6 A1 A1 A1 A1 A7 A1 A1 A7	2	No change	A5	0	Doesn't do activity	A1	0	Doesn't do activity	A1	0	Doesn't do activity	A1	3	More	A6	0	Doesn't do activity	A1	3	More	A6	0	Doesn't do activity	A1	0	Doesn't do activity	A1	0	Doesn't do activity	A1	0	Doesn't do activity	A1	3	More	A7	0	Doesn't do activity	A1	0	Doesn't do activity	A1	3	More	A7	7	4	4
1583	A2 A2 A2 A1 A3 A1 A2 A1 A1 A5 A2 A5 A1 A6 A5	1	Less	A2	1	Less	A2	1	Less	A2	0	Doesn't do activity	A1	1	Less	A3	0	Doesn't do activity	A1	1	Less	A2	0	Doesn't do activity	A1	0	Doesn't do activity	A1	2	No change	A5	1	Less	A2	2	No change	A5	0	Doesn't do activity	A1	3	More	A6	2	No change	A5	7	6	6
1585	A5 A4 A2 A5 A6 A1 A1 A1 A1 A6 A7 A7 A1 A6 A6	2	No change	A5	1	Less	A4	1	Less	A2	2	No change	A5	3	More	A6	0	Doesn't do activity	A1	0	Doesn't do activity	A1	0	Doesn't do activity	A1	0	Doesn't do activity	A1	3	More	A6	3	More	A7	3	More	A7	0	Doesn't do activity	A1	3	More	A6	3	More	A6	6	4	6
1586	A6 A5 A5 A1 A8 A7 A7 A1 A6 A5 A6 A6 A1 A8 A7	3	More	A6	2	No change	A5	2	No change	A5	0	Doesn't do activity	A1	3	More	A8	3	More	A7	3	More	A7	0	Doesn't do activity	A1	3	More	A6	2	No change	A5	3	More	A6	3	More	A6	0	Doesn't do activity	A1	3	More	A8	3	More	A7	7	7	7
1588	A5 A5 A1 A1 A7 A1 A5 A1 A1 A1 A2 A7 A1 A7 A6	2	No change	A5	2	No change	A5	0	Doesn't do activity	A1	0	Doesn't do activity	A1	3	More	A7	0	Doesn't do activity	A1	2	No change	A5	0	Doesn't do activity	A1	0	Doesn't do activity	A1	0	Doesn't do activity	A1	1	Less	A2	3	More	A7	0	Doesn't do activity	A1	3	More	A7	3	More	A6	7	2	5
1590	A1 A1 A1 A1 A5 A1 A1 A1 A6 A1 A3 A6 A1 A5 A5	0	Doesn't do activity	A1	0	Doesn't do activity	A1	0	Doesn't do activity	A1	0	Doesn't do activity	A1	2	No change	A5	0	Doesn't do activity	A1	0	Doesn't do activity	A1	0	Doesn't do activity	A1	3	More	A6	0	Doesn't do activity	A1	1	Less	A3	3	More	A6	0	Doesn't do activity	A1	2	No change	A5	2	No change	A5	7	7	4
1591	A1 A3 A1 A1 A6 A1 A6 A1 A1 A1 A2 A5 A1 A7 A6	0	Doesn't do activity	A1	1	Less	A3	0	Doesn't do activity	A1	0	Doesn't do activity	A1	3	More	A6	0	Doesn't do activity	A1	3	More	A6	0	Doesn't do activity	A1	0	Doesn't do activity	A1	0	Doesn't do activity	A1	1	Less	A2	2	No change	A5	0	Doesn't do activity	A1	3	More	A7	3	More	A6	7	4	4
1592	A5 A1 A1 A1 A8 A7 A5 A1 A1 A5 A2 A8 A1 A8 A8	2	No change	A5	0	Doesn't do activity	A1	0	Doesn't do activity	A1	0	Doesn't do activity	A1	3	More	A8	3	More	A7	2	No change	A5	0	Doesn't do activity	A1	0	Doesn't do activity	A1	2	No change	A5	1	Less	A2	3	More	A8	0	Doesn't do activity	A1	3	More	A8	3	More	A8	7	7	7
1593	A1 A1 A1 A1 A3 A1 A1 A2 A1 A1 A3 A2 A1 A3 A4	0	Doesn't do activity	A1	0	Doesn't do activity	A1	0	Doesn't do activity	A1	0	Doesn't do activity	A1	1	Less	A3	0	Doesn't do activity	A1	0	Doesn't do activity	A1	1	Less	A2	0	Doesn't do activity	A1	0	Doesn't do activity	A1	1	Less	A3	1	Less	A2	0	Doesn't do activity	A1	1	Less	A3	1	Less	A4	7	4	7
1594	A7 A7 A5 A5 A7 A1 A5 A1 A1 A7 A6 A7 A1 A7 A7	3	More	A7	3	More	A7	2	No change	A5	2	No change	A5	3	More	A7	0	Doesn't do activity	A1	2	No change	A5	0	Doesn't do activity	A1	0	Doesn't do activity	A1	3	More	A7	3	More	A6	3	More	A7	0	Doesn't do activity	A1	3	More	A7	3	More	A7	7	7	4
1597	A5 A1 A1 A1 A5 A1 A5 A1 A1 A5 A2 A6 A1 A6 A6	2	No change	A5	0	Doesn't do activity	A1	0	Doesn't do activity	A1	0	Doesn't do activity	A1	2	No change	A5	0	Doesn't do activity	A1	2	No change	A5	0	Doesn't do activity	A1	0	Doesn't do activity	A1	2	No change	A5	1	Less	A2	3	More	A6	0	Doesn't do activity	A1	3	More	A6	3	More	A6	7	5	4
1600	A3 A5 A1 A1 A5 A1 A6 A1 A1 A6 A6 A6 A1 A6 A7	1	Less	A3	2	No change	A5	0	Doesn't do activity	A1	0	Doesn't do activity	A1	2	No change	A5	0	Doesn't do activity	A1	3	More	A6	0	Doesn't do activity	A1	0	Doesn't do activity	A1	3	More	A6	3	More	A6	3	More	A6	0	Doesn't do activity	A1	3	More	A6	3	More	A7	7	5	5
1601	A1 A1 A1 A1 A3 A6 A1 A1 A1 A1 A1 A6 A1 A6 A7	0	Doesn't do activity	A1	0	Doesn't do activity	A1	0	Doesn't do activity	A1	0	Doesn't do activity	A1	1	Less	A3	3	More	A6	0	Doesn't do activity	A1	0	Doesn't do activity	A1	0	Doesn't do activity	A1	0	Doesn't do activity	A1	0	Doesn't do activity	A1	3	More	A6	0	Doesn't do activity	A1	3	More	A6	3	More	A7	7	4	4
1603	A1 A1 A1 A1 A8 A8 A8 A1 A7 A1 A7 A7 A1 A8 A8	0	Doesn't do activity	A1	0	Doesn't do activity	A1	0	Doesn't do activity	A1	0	Doesn't do activity	A1	3	More	A8	3	More	A8	3	More	A8	0	Doesn't do activity	A1	3	More	A7	0	Doesn't do activity	A1	3	More	A7	3	More	A7	0	Doesn't do activity	A1	3	More	A8	3	More	A8	7	6	4
1608	A5 A5 A5 A5 A6 A5 A5 A1 A1 A6 A6 A7 A1 A5 A5	2	No change	A5	2	No change	A5	2	No change	A5	2	No change	A5	3	More	A6	2	No change	A5	2	No change	A5	0	Doesn't do activity	A1	0	Doesn't do activity	A1	3	More	A6	3	More	A6	3	More	A7	0	Doesn't do activity	A1	2	No change	A5	2	No change	A5	7	6	4
1609	A5 A8 A5 A1 A8 A7 A7 A1 A7 A1 A4 A1 A1 A7 A7	2	No change	A5	3	More	A8	2	No change	A5	0	Doesn't do activity	A1	3	More	A8	3	More	A7	3	More	A7	0	Doesn't do activity	A1	3	More	A7	0	Doesn't do activity	A1	1	Less	A4	0	Doesn't do activity	A1	0	Doesn't do activity	A1	3	More	A7	3	More	A7	7	4	7
1610	A1 A1 A1 A1 A6 A1 A1 A1 A1 A6 A4 A7 A1 A8 A6	0	Doesn't do activity	A1	0	Doesn't do activity	A1	0	Doesn't do activity	A1	0	Doesn't do activity	A1	3	More	A6	0	Doesn't do activity	A1	0	Doesn't do activity	A1	0	Doesn't do activity	A1	0	Doesn't do activity	A1	3	More	A6	1	Less	A4	3	More	A7	0	Doesn't do activity	A1	3	More	A8	3	More	A6	6	4	4
1611	A5 A3 A5 A7 A7 A1 A8 A5 A1 A8 A6 A8 A1 A7 A8	2	No change	A5	1	Less	A3	2	No change	A5	3	More	A7	3	More	A7	0	Doesn't do activity	A1	3	More	A8	2	No change	A5	0	Doesn't do activity	A1	3	More	A8	3	More	A6	3	More	A8	0	Doesn't do activity	A1	3	More	A7	3	More	A8	7	6	7
1612	A1 A1 A1 A1 A7 A1 A7 A1 A1 A8 A8 A8 A1 A6 A7	0	Doesn't do activity	A1	0	Doesn't do activity	A1	0	Doesn't do activity	A1	0	Doesn't do activity	A1	3	More	A7	0	Doesn't do activity	A1	3	More	A7	0	Doesn't do activity	A1	0	Doesn't do activity	A1	3	More	A8	3	More	A8	3	More	A8	0	Doesn't do activity	A1	3	More	A6	3	More	A7	7	7	2
1614	A5 A5 A5 A1 A8 A1 A4 A1 A7 A5 A6 A5 A1 A8 A6	2	No change	A5	2	No change	A5	2	No change	A5	0	Doesn't do activity	A1	3	More	A8	0	Doesn't do activity	A1	1	Less	A4	0	Doesn't do activity	A1	3	More	A7	2	No change	A5	3	More	A6	2	No change	A5	0	Doesn't do activity	A1	3	More	A8	3	More	A6	7	7	7
1615	A1 A5 A3 A7 A8 A1 A7 A1 A1 A7 A8 A8 A1 A8 A6	0	Doesn't do activity	A1	2	No change	A5	1	Less	A3	3	More	A7	3	More	A8	0	Doesn't do activity	A1	3	More	A7	0	Doesn't do activity	A1	0	Doesn't do activity	A1	3	More	A7	3	More	A8	3	More	A8	0	Doesn't do activity	A1	3	More	A8	3	More	A6	7	5	6
1618	A5 A1 A1 A1 A5 A1 A5 A1 A6 A1 A3 A5 A1 A5 A5	2	No change	A5	0	Doesn't do activity	A1	0	Doesn't do activity	A1	0	Doesn't do activity	A1	2	No change	A5	0	Doesn't do activity	A1	2	No change	A5	0	Doesn't do activity	A1	3	More	A6	0	Doesn't do activity	A1	1	Less	A3	2	No change	A5	0	Doesn't do activity	A1	2	No change	A5	2	No change	A5	7	6	6
1619	A1 A1 A1 A2 A8 A1 A2 A1 A1 A1 A2 A1 A1 A8 A8	0	Doesn't do activity	A1	0	Doesn't do activity	A1	0	Doesn't do activity	A1	1	Less	A2	3	More	A8	0	Doesn't do activity	A1	1	Less	A2	0	Doesn't do activity	A1	0	Doesn't do activity	A1	0	Doesn't do activity	A1	1	Less	A2	0	Doesn't do activity	A1	0	Doesn't do activity	A1	3	More	A8	3	More	A8	7	7	7
1620	A5 A1 A2 A2 A8 A1 A8 A1 A8 A8 A8 A8 A1 A8 A7	2	No change	A5	0	Doesn't do activity	A1	1	Less	A2	1	Less	A2	3	More	A8	0	Doesn't do activity	A1	3	More	A8	0	Doesn't do activity	A1	3	More	A8	3	More	A8	3	More	A8	3	More	A8	0	Doesn't do activity	A1	3	More	A8	3	More	A7	7	6	3
1622	A1 A1 A1 A1 A6 A1 A1 A1 A1 A7 A3 A5 A1 A5 A6	0	Doesn't do activity	A1	0	Doesn't do activity	A1	0	Doesn't do activity	A1	0	Doesn't do activity	A1	3	More	A6	0	Doesn't do activity	A1	0	Doesn't do activity	A1	0	Doesn't do activity	A1	0	Doesn't do activity	A1	3	More	A7	1	Less	A3	2	No change	A5	0	Doesn't do activity	A1	2	No change	A5	3	More	A6	7	4	4
1623	A5 A1 A3 A1 A6 A1 A4 A1 A1 A1 A4 A6 A1 A5 A5	2	No change	A5	0	Doesn't do activity	A1	1	Less	A3	0	Doesn't do activity	A1	3	More	A6	0	Doesn't do activity	A1	1	Less	A4	0	Doesn't do activity	A1	0	Doesn't do activity	A1	0	Doesn't do activity	A1	1	Less	A4	3	More	A6	0	Doesn't do activity	A1	2	No change	A5	2	No change	A5	7	7	7
1626	A1 A1 A1 A7 A6 A1 A8 A1 A6 A1 A8 A5 A1 A8 A8	0	Doesn't do activity	A1	0	Doesn't do activity	A1	0	Doesn't do activity	A1	3	More	A7	3	More	A6	0	Doesn't do activity	A1	3	More	A8	0	Doesn't do activity	A1	3	More	A6	0	Doesn't do activity	A1	3	More	A8	2	No change	A5	0	Doesn't do activity	A1	3	More	A8	3	More	A8	6	4	6
1628	A1 A1 A1 A1 A1 A1 A5 A1 A1 A1 A1 A5 A1 A5 A1	0	Doesn't do activity	A1	0	Doesn't do activity	A1	0	Doesn't do activity	A1	0	Doesn't do activity	A1	0	Doesn't do activity	A1	0	Doesn't do activity	A1	2	No change	A5	0	Doesn't do activity	A1	0	Doesn't do activity	A1	0	Doesn't do activity	A1	0	Doesn't do activity	A1	2	No change	A5	0	Doesn't do activity	A1	2	No change	A5	0	Doesn't do activity	A1	7	5	3
1630	A6 A1 A1 A1 A5 A1 A1 A1 A1 A1 A1 A1 A1 A5 A1	3	More	A6	0	Doesn't do activity	A1	0	Doesn't do activity	A1	0	Doesn't do activity	A1	2	No change	A5	0	Doesn't do activity	A1	0	Doesn't do activity	A1	0	Doesn't do activity	A1	0	Doesn't do activity	A1	0	Doesn't do activity	A1	0	Doesn't do activity	A1	0	Doesn't do activity	A1	0	Doesn't do activity	A1	2	No change	A5	0	Doesn't do activity	A1	6	5	5
1632	A5 A5 A5 A5 A8 A7 A7 A1 A1 A1 A6 A7 A1 A8 A7	2	No change	A5	2	No change	A5	2	No change	A5	2	No change	A5	3	More	A8	3	More	A7	3	More	A7	0	Doesn't do activity	A1	0	Doesn't do activity	A1	0	Doesn't do activity	A1	3	More	A6	3	More	A7	0	Doesn't do activity	A1	3	More	A8	3	More	A7	7	6	7
1633	A2 A5 A1 A5 A5 A1 A1 A1 A1 A1 A4 A1 A1 A5 A4	1	Less	A2	2	No change	A5	0	Doesn't do activity	A1	2	No change	A5	2	No change	A5	0	Doesn't do activity	A1	0	Doesn't do activity	A1	0	Doesn't do activity	A1	0	Doesn't do activity	A1	0	Doesn't do activity	A1	1	Less	A4	0	Doesn't do activity	A1	0	Doesn't do activity	A1	2	No change	A5	1	Less	A4	7	4	4
1634	A6 A7 A5 A1 A8 A1 A7 A1 A8 A6 A8 A6 A1 A8 A6	3	More	A6	3	More	A7	2	No change	A5	0	Doesn't do activity	A1	3	More	A8	0	Doesn't do activity	A1	3	More	A7	0	Doesn't do activity	A1	3	More	A8	3	More	A6	3	More	A8	3	More	A6	0	Doesn't do activity	A1	3	More	A8	3	More	A6	7	7	7
1635	A1 A1 A5 A1 A8 A8 A8 A1 A1 A1 A8 A8 A1 A1 A8	0	Doesn't do activity	A1	0	Doesn't do activity	A1	2	No change	A5	0	Doesn't do activity	A1	3	More	A8	3	More	A8	3	More	A8	0	Doesn't do activity	A1	0	Doesn't do activity	A1	0	Doesn't do activity	A1	3	More	A8	3	More	A8	0	Doesn't do activity	A1	0	Doesn't do activity	A1	3	More	A8	7	7	7
1637	A5 A7 A5 A5 A8 A5 A8 A5 A5 A6 A8 A5 A5 A8 A8	2	No change	A5	3	More	A7	2	No change	A5	2	No change	A5	3	More	A8	2	No change	A5	3	More	A8	2	No change	A5	2	No change	A5	3	More	A6	3	More	A8	2	No change	A5	2	No change	A5	3	More	A8	3	More	A8	7	7	7
1638	A6 A5 A5 A1 A5 A1 A6 A1 A1 A1 A1 A7 A1 A7 A7	3	More	A6	2	No change	A5	2	No change	A5	0	Doesn't do activity	A1	2	No change	A5	0	Doesn't do activity	A1	3	More	A6	0	Doesn't do activity	A1	0	Doesn't do activity	A1	0	Doesn't do activity	A1	0	Doesn't do activity	A1	3	More	A7	0	Doesn't do activity	A1	3	More	A7	3	More	A7	7	7	4
1644	A4 A1 A1 A1 A5 A1 A3 A1 A7 A1 A3 A6 A2 A8 A8	1	Less	A4	0	Doesn't do activity	A1	0	Doesn't do activity	A1	0	Doesn't do activity	A1	2	No change	A5	0	Doesn't do activity	A1	1	Less	A3	0	Doesn't do activity	A1	3	More	A7	0	Doesn't do activity	A1	1	Less	A3	3	More	A6	1	Less	A2	3	More	A8	3	More	A8	7	5	3
1645	A1 A3 A3 A1 A5 A1 A2 A1 A1 A4 A4 A5 A1 A5 A6	0	Doesn't do activity	A1	1	Less	A3	1	Less	A3	0	Doesn't do activity	A1	2	No change	A5	0	Doesn't do activity	A1	1	Less	A2	0	Doesn't do activity	A1	0	Doesn't do activity	A1	1	Less	A4	1	Less	A4	2	No change	A5	0	Doesn't do activity	A1	2	No change	A5	3	More	A6	7	6	6
1646	A5 A5 A5 A1 A5 A1 A4 A1 A5 A5 A4 A5 A1 A6 A5	2	No change	A5	2	No change	A5	2	No change	A5	0	Doesn't do activity	A1	2	No change	A5	0	Doesn't do activity	A1	1	Less	A4	0	Doesn't do activity	A1	2	No change	A5	2	No change	A5	1	Less	A4	2	No change	A5	0	Doesn't do activity	A1	3	More	A6	2	No change	A5	7	7	7
1647	A5 A4 A1 A1 A5 A1 A3 A1 A1 A7 A4 A6 A1 A4 A4	2	No change	A5	1	Less	A4	0	Doesn't do activity	A1	0	Doesn't do activity	A1	2	No change	A5	0	Doesn't do activity	A1	1	Less	A3	0	Doesn't do activity	A1	0	Doesn't do activity	A1	3	More	A7	1	Less	A4	3	More	A6	0	Doesn't do activity	A1	1	Less	A4	1	Less	A4	7	7	7
1648	A6 A5 A5 A5 A5 A5 A5 A5 A6 A5 A5 A6 A5 A5 A5	3	More	A6	2	No change	A5	2	No change	A5	2	No change	A5	2	No change	A5	2	No change	A5	2	No change	A5	2	No change	A5	3	More	A6	2	No change	A5	2	No change	A5	3	More	A6	2	No change	A5	2	No change	A5	2	No change	A5	4	4	4
1651	A7 A5 A1 A1 A7 A1 A3 A1 A5 A1 A2 A2 A1 A3 A6	3	More	A7	2	No change	A5	0	Doesn't do activity	A1	0	Doesn't do activity	A1	3	More	A7	0	Doesn't do activity	A1	1	Less	A3	0	Doesn't do activity	A1	2	No change	A5	0	Doesn't do activity	A1	1	Less	A2	1	Less	A2	0	Doesn't do activity	A1	1	Less	A3	3	More	A6	6	4	6
1652	A6 A6 A4 A1 A7 A1 A4 A1 A6 A1 A6 A6 A1 A6 A1	3	More	A6	3	More	A6	1	Less	A4	0	Doesn't do activity	A1	3	More	A7	0	Doesn't do activity	A1	1	Less	A4	0	Doesn't do activity	A1	3	More	A6	0	Doesn't do activity	A1	3	More	A6	3	More	A6	0	Doesn't do activity	A1	3	More	A6	0	Doesn't do activity	A1	7	5	5
1654	A6 A5 A5 A1 A7 A5 A3 A1 A6 A6 A7 A7 A1 A7 A6	3	More	A6	2	No change	A5	2	No change	A5	0	Doesn't do activity	A1	3	More	A7	2	No change	A5	1	Less	A3	0	Doesn't do activity	A1	3	More	A6	3	More	A6	3	More	A7	3	More	A7	0	Doesn't do activity	A1	3	More	A7	3	More	A6	7	5	5
1655	A1 A1 A2 A1 A1 A1 A2 A1 A6 A4 A2 A2 A2 A6 A1	0	Doesn't do activity	A1	0	Doesn't do activity	A1	1	Less	A2	0	Doesn't do activity	A1	0	Doesn't do activity	A1	0	Doesn't do activity	A1	1	Less	A2	0	Doesn't do activity	A1	3	More	A6	1	Less	A4	1	Less	A2	1	Less	A2	1	Less	A2	3	More	A6	0	Doesn't do activity	A1	7	7	5
1656	A1 A1 A1 A1 A1 A1 A7 A1 A1 A1 A1 A4 A1 A5 A5	0	Doesn't do activity	A1	0	Doesn't do activity	A1	0	Doesn't do activity	A1	0	Doesn't do activity	A1	0	Doesn't do activity	A1	0	Doesn't do activity	A1	3	More	A7	0	Doesn't do activity	A1	0	Doesn't do activity	A1	0	Doesn't do activity	A1	0	Doesn't do activity	A1	1	Less	A4	0	Doesn't do activity	A1	2	No change	A5	2	No change	A5	5	4	2
1658	A1 A1 A1 A1 A7 A1 A1 A1 A1 A1 A1 A6 A1 A6 A7	0	Doesn't do activity	A1	0	Doesn't do activity	A1	0	Doesn't do activity	A1	0	Doesn't do activity	A1	3	More	A7	0	Doesn't do activity	A1	0	Doesn't do activity	A1	0	Doesn't do activity	A1	0	Doesn't do activity	A1	0	Doesn't do activity	A1	0	Doesn't do activity	A1	3	More	A6	0	Doesn't do activity	A1	3	More	A6	3	More	A7	7	6	7
1661	A1 A1 A1 A1 A6 A1 A7 A1 A1 A6 A6 A6 A1 A6 A7	0	Doesn't do activity	A1	0	Doesn't do activity	A1	0	Doesn't do activity	A1	0	Doesn't do activity	A1	3	More	A6	0	Doesn't do activity	A1	3	More	A7	0	Doesn't do activity	A1	0	Doesn't do activity	A1	3	More	A6	3	More	A6	3	More	A6	0	Doesn't do activity	A1	3	More	A6	3	More	A7	7	7	7
1662	A1 A1 A1 A1 A8 A1 A1 A1 A1 A6 A2 A8 A1 A4 A1	0	Doesn't do activity	A1	0	Doesn't do activity	A1	0	Doesn't do activity	A1	0	Doesn't do activity	A1	3	More	A8	0	Doesn't do activity	A1	0	Doesn't do activity	A1	0	Doesn't do activity	A1	0	Doesn't do activity	A1	3	More	A6	1	Less	A2	3	More	A8	0	Doesn't do activity	A1	1	Less	A4	0	Doesn't do activity	A1	7	5	7
1668	A5 A1 A2 A1 A4 A8 A7 A1 A5 A7 A4 A8 A1 A7 A6	2	No change	A5	0	Doesn't do activity	A1	1	Less	A2	0	Doesn't do activity	A1	1	Less	A4	3	More	A8	3	More	A7	0	Doesn't do activity	A1	2	No change	A5	3	More	A7	1	Less	A4	3	More	A8	0	Doesn't do activity	A1	3	More	A7	3	More	A6	7	5	6
1669	A4 A3 A3 A1 A6 A1 A4 A1 A7 A5 A1 A6 A1 A5 A5	1	Less	A4	1	Less	A3	1	Less	A3	0	Doesn't do activity	A1	3	More	A6	0	Doesn't do activity	A1	1	Less	A4	0	Doesn't do activity	A1	3	More	A7	2	No change	A5	0	Doesn't do activity	A1	3	More	A6	0	Doesn't do activity	A1	2	No change	A5	2	No change	A5	7	4	5
1670	A6 A5 A4 A5 A7 A5 A5 A5 A6 A5 A6 A6 A5 A6 A7	3	More	A6	2	No change	A5	1	Less	A4	2	No change	A5	3	More	A7	2	No change	A5	2	No change	A5	2	No change	A5	3	More	A6	2	No change	A5	3	More	A6	3	More	A6	2	No change	A5	3	More	A6	3	More	A7	7	7	7
1671	A6 A5 A5 A1 A6 A1 A7 A1 A5 A6 A7 A7 A1 A6 A6	3	More	A6	2	No change	A5	2	No change	A5	0	Doesn't do activity	A1	3	More	A6	0	Doesn't do activity	A1	3	More	A7	0	Doesn't do activity	A1	2	No change	A5	3	More	A6	3	More	A7	3	More	A7	0	Doesn't do activity	A1	3	More	A6	3	More	A6	7	7	5
1673	A6 A1 A1 A1 A5 A6 A5 A1 A6 A6 A8 A7 A1 A8 A8	3	More	A6	0	Doesn't do activity	A1	0	Doesn't do activity	A1	0	Doesn't do activity	A1	2	No change	A5	3	More	A6	2	No change	A5	0	Doesn't do activity	A1	3	More	A6	3	More	A6	3	More	A8	3	More	A7	0	Doesn't do activity	A1	3	More	A8	3	More	A8	7	7	3
1674	A6 A1 A5 A1 A5 A1 A5 A1 A6 A6 A6 A5 A1 A5 A1	3	More	A6	0	Doesn't do activity	A1	2	No change	A5	0	Doesn't do activity	A1	2	No change	A5	0	Doesn't do activity	A1	2	No change	A5	0	Doesn't do activity	A1	3	More	A6	3	More	A6	3	More	A6	2	No change	A5	0	Doesn't do activity	A1	2	No change	A5	0	Doesn't do activity	A1	5	1	5
1675	A5 A1 A1 A1 A6 A1 A8 A1 A1 A1 A1 A1 A1 A8 A8	2	No change	A5	0	Doesn't do activity	A1	0	Doesn't do activity	A1	0	Doesn't do activity	A1	3	More	A6	0	Doesn't do activity	A1	3	More	A8	0	Doesn't do activity	A1	0	Doesn't do activity	A1	0	Doesn't do activity	A1	0	Doesn't do activity	A1	0	Doesn't do activity	A1	0	Doesn't do activity	A1	3	More	A8	3	More	A8	7	4	4
1677	A1 A1 A1 A1 A6 A1 A6 A1 A7 A1 A1 A6 A1 A6 A6	0	Doesn't do activity	A1	0	Doesn't do activity	A1	0	Doesn't do activity	A1	0	Doesn't do activity	A1	3	More	A6	0	Doesn't do activity	A1	3	More	A6	0	Doesn't do activity	A1	3	More	A7	0	Doesn't do activity	A1	0	Doesn't do activity	A1	3	More	A6	0	Doesn't do activity	A1	3	More	A6	3	More	A6	6	4	6
1679	A8 A1 A1 A7 A1 A1 A8 A1 A1 A7 A5 A1 A1 A8 A8	3	More	A8	0	Doesn't do activity	A1	0	Doesn't do activity	A1	3	More	A7	0	Doesn't do activity	A1	0	Doesn't do activity	A1	3	More	A8	0	Doesn't do activity	A1	0	Doesn't do activity	A1	3	More	A7	2	No change	A5	0	Doesn't do activity	A1	0	Doesn't do activity	A1	3	More	A8	3	More	A8	7	6	6
1682	A5 A5 A5 A1 A5 A1 A6 A1 A6 A1 A6 A5 A1 A6 A5	2	No change	A5	2	No change	A5	2	No change	A5	0	Doesn't do activity	A1	2	No change	A5	0	Doesn't do activity	A1	3	More	A6	0	Doesn't do activity	A1	3	More	A6	0	Doesn't do activity	A1	3	More	A6	2	No change	A5	0	Doesn't do activity	A1	3	More	A6	2	No change	A5	7	7	5
1683	A5 A5 A5 A1 A8 A7 A7 A1 A1 A6 A6 A6 A1 A6 A7	2	No change	A5	2	No change	A5	2	No change	A5	0	Doesn't do activity	A1	3	More	A8	3	More	A7	3	More	A7	0	Doesn't do activity	A1	0	Doesn't do activity	A1	3	More	A6	3	More	A6	3	More	A6	0	Doesn't do activity	A1	3	More	A6	3	More	A7	7	7	7
1684	A1 A1 A1 A1 A5 A1 A6 A1 A1 A1 A5 A6 A1 A7 A1	0	Doesn't do activity	A1	0	Doesn't do activity	A1	0	Doesn't do activity	A1	0	Doesn't do activity	A1	2	No change	A5	0	Doesn't do activity	A1	3	More	A6	0	Doesn't do activity	A1	0	Doesn't do activity	A1	0	Doesn't do activity	A1	2	No change	A5	3	More	A6	0	Doesn't do activity	A1	3	More	A7	0	Doesn't do activity	A1	7	4	4
1685	A1 A1 A2 A1 A7 A1 A8 A1 A1 A8 A2 A7 A1 A3 A7	0	Doesn't do activity	A1	0	Doesn't do activity	A1	1	Less	A2	0	Doesn't do activity	A1	3	More	A7	0	Doesn't do activity	A1	3	More	A8	0	Doesn't do activity	A1	0	Doesn't do activity	A1	3	More	A8	1	Less	A2	3	More	A7	0	Doesn't do activity	A1	1	Less	A3	3	More	A7	7	7	7
1686	A5 A5 A5 A1 A6 A1 A7 A1 A7 A7 A6 A5 A1 A7 A1	2	No change	A5	2	No change	A5	2	No change	A5	0	Doesn't do activity	A1	3	More	A6	0	Doesn't do activity	A1	3	More	A7	0	Doesn't do activity	A1	3	More	A7	3	More	A7	3	More	A6	2	No change	A5	0	Doesn't do activity	A1	3	More	A7	0	Doesn't do activity	A1	7	5	3
1687	A5 A1 A1 A1 A5 A1 A3 A1 A1 A5 A2 A3 A1 A6 A1	2	No change	A5	0	Doesn't do activity	A1	0	Doesn't do activity	A1	0	Doesn't do activity	A1	2	No change	A5	0	Doesn't do activity	A1	1	Less	A3	0	Doesn't do activity	A1	0	Doesn't do activity	A1	2	No change	A5	1	Less	A2	1	Less	A3	0	Doesn't do activity	A1	3	More	A6	0	Doesn't do activity	A1	7	6	6
1688	A1 A1 A1 A1 A7 A1 A1 A1 A1 A6 A6 A7 A1 A7 A8	0	Doesn't do activity	A1	0	Doesn't do activity	A1	0	Doesn't do activity	A1	0	Doesn't do activity	A1	3	More	A7	0	Doesn't do activity	A1	0	Doesn't do activity	A1	0	Doesn't do activity	A1	0	Doesn't do activity	A1	3	More	A6	3	More	A6	3	More	A7	0	Doesn't do activity	A1	3	More	A7	3	More	A8	7	7	7
1690	A6 A1 A2 A3 A7 A1 A2 A1 A6 A6 A2 A5 A1 A6 A7	3	More	A6	0	Doesn't do activity	A1	1	Less	A2	1	Less	A3	3	More	A7	0	Doesn't do activity	A1	1	Less	A2	0	Doesn't do activity	A1	3	More	A6	3	More	A6	1	Less	A2	2	No change	A5	0	Doesn't do activity	A1	3	More	A6	3	More	A7	7	5	6
1691	A5 A1 A2 A1 A6 A6 A5 A1 A1 A1 A1 A1 A1 A6 A6	2	No change	A5	0	Doesn't do activity	A1	1	Less	A2	0	Doesn't do activity	A1	3	More	A6	3	More	A6	2	No change	A5	0	Doesn't do activity	A1	0	Doesn't do activity	A1	0	Doesn't do activity	A1	0	Doesn't do activity	A1	0	Doesn't do activity	A1	0	Doesn't do activity	A1	3	More	A6	3	More	A6	5	4	3
1692	A3 A1 A1 A1 A1 A1 A6 A1 A1 A1 A2 A8 A1 A8 A8	1	Less	A3	0	Doesn't do activity	A1	0	Doesn't do activity	A1	0	Doesn't do activity	A1	0	Doesn't do activity	A1	0	Doesn't do activity	A1	3	More	A6	0	Doesn't do activity	A1	0	Doesn't do activity	A1	0	Doesn't do activity	A1	1	Less	A2	3	More	A8	0	Doesn't do activity	A1	3	More	A8	3	More	A8	7	4	7
1695	A6 A5 A5 A1 A6 A1 A6 A1 A1 A6 A6 A6 A1 A7 A6	3	More	A6	2	No change	A5	2	No change	A5	0	Doesn't do activity	A1	3	More	A6	0	Doesn't do activity	A1	3	More	A6	0	Doesn't do activity	A1	0	Doesn't do activity	A1	3	More	A6	3	More	A6	3	More	A6	0	Doesn't do activity	A1	3	More	A7	3	More	A6	7	5	5
1696	A5 A5 A1 A1 A5 A1 A1 A1 A1 A6 A8 A7 A1 A7 A8	2	No change	A5	2	No change	A5	0	Doesn't do activity	A1	0	Doesn't do activity	A1	2	No change	A5	0	Doesn't do activity	A1	0	Doesn't do activity	A1	0	Doesn't do activity	A1	0	Doesn't do activity	A1	3	More	A6	3	More	A8	3	More	A7	0	Doesn't do activity	A1	3	More	A7	3	More	A8	7	6	7
1697	A1 A1 A3 A1 A1 A1 A2 A1 A1 A1 A1 A1 A1 A7 A1	0	Doesn't do activity	A1	0	Doesn't do activity	A1	1	Less	A3	0	Doesn't do activity	A1	0	Doesn't do activity	A1	0	Doesn't do activity	A1	1	Less	A2	0	Doesn't do activity	A1	0	Doesn't do activity	A1	0	Doesn't do activity	A1	0	Doesn't do activity	A1	0	Doesn't do activity	A1	0	Doesn't do activity	A1	3	More	A7	0	Doesn't do activity	A1	6	5	4
1699	A1 A1 A1 A1 A1 A1 A6 A1 A1 A6 A1 A1 A1 A7 A6	0	Doesn't do activity	A1	0	Doesn't do activity	A1	0	Doesn't do activity	A1	0	Doesn't do activity	A1	0	Doesn't do activity	A1	0	Doesn't do activity	A1	3	More	A6	0	Doesn't do activity	A1	0	Doesn't do activity	A1	3	More	A6	0	Doesn't do activity	A1	0	Doesn't do activity	A1	0	Doesn't do activity	A1	3	More	A7	3	More	A6	7	7	4
1700	A3 A3 A3 A3 A1 A1 A6 A1 A3 A5 A6 A3 A3 A7 A6	1	Less	A3	1	Less	A3	1	Less	A3	1	Less	A3	0	Doesn't do activity	A1	0	Doesn't do activity	A1	3	More	A6	0	Doesn't do activity	A1	1	Less	A3	2	No change	A5	3	More	A6	1	Less	A3	1	Less	A3	3	More	A7	3	More	A6	7	7	7
1701	A5 A1 A3 A1 A3 A1 A3 A1 A1 A3 A3 A3 A1 A7 A5	2	No change	A5	0	Doesn't do activity	A1	1	Less	A3	0	Doesn't do activity	A1	1	Less	A3	0	Doesn't do activity	A1	1	Less	A3	0	Doesn't do activity	A1	0	Doesn't do activity	A1	1	Less	A3	1	Less	A3	1	Less	A3	0	Doesn't do activity	A1	3	More	A7	2	No change	A5	7	6	5
1702	A5 A3 A3 A1 A8 A1 A1 A1 A1 A6 A7 A6 A1 A8 A8	2	No change	A5	1	Less	A3	1	Less	A3	0	Doesn't do activity	A1	3	More	A8	0	Doesn't do activity	A1	0	Doesn't do activity	A1	0	Doesn't do activity	A1	0	Doesn't do activity	A1	3	More	A6	3	More	A7	3	More	A6	0	Doesn't do activity	A1	3	More	A8	3	More	A8	7	5	4
1703	A1 A1 A1 A1 A1 A1 A4 A1 A1 A1 A3 A3 A1 A5 A5	0	Doesn't do activity	A1	0	Doesn't do activity	A1	0	Doesn't do activity	A1	0	Doesn't do activity	A1	0	Doesn't do activity	A1	0	Doesn't do activity	A1	1	Less	A4	0	Doesn't do activity	A1	0	Doesn't do activity	A1	0	Doesn't do activity	A1	1	Less	A3	1	Less	A3	0	Doesn't do activity	A1	2	No change	A5	2	No change	A5	7	7	6
1704	A1 A5 A2 A1 A6 A1 A4 A1 A5 A1 A2 A5 A1 A8 A7	0	Doesn't do activity	A1	2	No change	A5	1	Less	A2	0	Doesn't do activity	A1	3	More	A6	0	Doesn't do activity	A1	1	Less	A4	0	Doesn't do activity	A1	2	No change	A5	0	Doesn't do activity	A1	1	Less	A2	2	No change	A5	0	Doesn't do activity	A1	3	More	A8	3	More	A7	7	4	5
1707	A1 A5 A5 A1 A8 A1 A6 A1 A6 A1 A6 A6 A1 A7 A7	0	Doesn't do activity	A1	2	No change	A5	2	No change	A5	0	Doesn't do activity	A1	3	More	A8	0	Doesn't do activity	A1	3	More	A6	0	Doesn't do activity	A1	3	More	A6	0	Doesn't do activity	A1	3	More	A6	3	More	A6	0	Doesn't do activity	A1	3	More	A7	3	More	A7	6	4	5
1709	A6 A6 A5 A1 A1 A1 A3 A1 A5 A4 A2 A3 A2 A6 A5	3	More	A6	3	More	A6	2	No change	A5	0	Doesn't do activity	A1	0	Doesn't do activity	A1	0	Doesn't do activity	A1	1	Less	A3	0	Doesn't do activity	A1	2	No change	A5	1	Less	A4	1	Less	A2	1	Less	A3	1	Less	A2	3	More	A6	2	No change	A5	7	6	5
1710	A2 A5 A3 A1 A5 A5 A5 A1 A6 A7 A5 A5 A2 A7 A5	1	Less	A2	2	No change	A5	1	Less	A3	0	Doesn't do activity	A1	2	No change	A5	2	No change	A5	2	No change	A5	0	Doesn't do activity	A1	3	More	A6	3	More	A7	2	No change	A5	2	No change	A5	1	Less	A2	3	More	A7	2	No change	A5	7	7	2
1711	A6 A5 A5 A1 A6 A5 A6 A1 A1 A6 A7 A7 A1 A7 A7	3	More	A6	2	No change	A5	2	No change	A5	0	Doesn't do activity	A1	3	More	A6	2	No change	A5	3	More	A6	0	Doesn't do activity	A1	0	Doesn't do activity	A1	3	More	A6	3	More	A7	3	More	A7	0	Doesn't do activity	A1	3	More	A7	3	More	A7	7	6	6
1712	A1 A1 A1 A1 A1 A1 A1 A1 A3 A1 A5 A5 A1 A5 A5	0	Doesn't do activity	A1	0	Doesn't do activity	A1	0	Doesn't do activity	A1	0	Doesn't do activity	A1	0	Doesn't do activity	A1	0	Doesn't do activity	A1	0	Doesn't do activity	A1	0	Doesn't do activity	A1	1	Less	A3	0	Doesn't do activity	A1	2	No change	A5	2	No change	A5	0	Doesn't do activity	A1	2	No change	A5	2	No change	A5	6	4	4
1715	A1 A1 A1 A1 A7 A7 A7 A1 A1 A8 A7 A8 A1 A6 A7	0	Doesn't do activity	A1	0	Doesn't do activity	A1	0	Doesn't do activity	A1	0	Doesn't do activity	A1	3	More	A7	3	More	A7	3	More	A7	0	Doesn't do activity	A1	0	Doesn't do activity	A1	3	More	A8	3	More	A7	3	More	A8	0	Doesn't do activity	A1	3	More	A6	3	More	A7	7	5	6
1716	A5 A1 A5 A1 A1 A1 A7 A1 A3 A1 A2 A2 A1 A1 A1	2	No change	A5	0	Doesn't do activity	A1	2	No change	A5	0	Doesn't do activity	A1	0	Doesn't do activity	A1	0	Doesn't do activity	A1	3	More	A7	0	Doesn't do activity	A1	1	Less	A3	0	Doesn't do activity	A1	1	Less	A2	1	Less	A2	0	Doesn't do activity	A1	0	Doesn't do activity	A1	0	Doesn't do activity	A1	6	3	7
1717	A6 A7 A1 A5 A4 A5 A6 A1 A5 A1 A4 A5 A1 A6 A5	3	More	A6	3	More	A7	0	Doesn't do activity	A1	2	No change	A5	1	Less	A4	2	No change	A5	3	More	A6	0	Doesn't do activity	A1	2	No change	A5	0	Doesn't do activity	A1	1	Less	A4	2	No change	A5	0	Doesn't do activity	A1	3	More	A6	2	No change	A5	7	7	7
1718	A1 A1 A1 A1 A6 A6 A1 A1 A1 A1 A5 A5 A1 A1 A5	0	Doesn't do activity	A1	0	Doesn't do activity	A1	0	Doesn't do activity	A1	0	Doesn't do activity	A1	3	More	A6	3	More	A6	0	Doesn't do activity	A1	0	Doesn't do activity	A1	0	Doesn't do activity	A1	0	Doesn't do activity	A1	2	No change	A5	2	No change	A5	0	Doesn't do activity	A1	0	Doesn't do activity	A1	2	No change	A5	7	6	6
1719	A5 A6 A5 A1 A5 A1 A6 A1 A8 A8 A7 A7 A4 A8 A1	2	No change	A5	3	More	A6	2	No change	A5	0	Doesn't do activity	A1	2	No change	A5	0	Doesn't do activity	A1	3	More	A6	0	Doesn't do activity	A1	3	More	A8	3	More	A8	3	More	A7	3	More	A7	1	Less	A4	3	More	A8	0	Doesn't do activity	A1	7	7	6
1721	A1 A1 A1 A1 A6 A6 A7 A1 A6 A1 A7 A1 A1 A7 A6	0	Doesn't do activity	A1	0	Doesn't do activity	A1	0	Doesn't do activity	A1	0	Doesn't do activity	A1	3	More	A6	3	More	A6	3	More	A7	0	Doesn't do activity	A1	3	More	A6	0	Doesn't do activity	A1	3	More	A7	0	Doesn't do activity	A1	0	Doesn't do activity	A1	3	More	A7	3	More	A6	7	6	6
1723	A1 A1 A1 A1 A6 A1 A4 A1 A4 A3 A4 A2 A1 A6 A6	0	Doesn't do activity	A1	0	Doesn't do activity	A1	0	Doesn't do activity	A1	0	Doesn't do activity	A1	3	More	A6	0	Doesn't do activity	A1	1	Less	A4	0	Doesn't do activity	A1	1	Less	A4	1	Less	A3	1	Less	A4	1	Less	A2	0	Doesn't do activity	A1	3	More	A6	3	More	A6	7	5	6
1724	A2 A3 A3 A1 A7 A1 A3 A1 A1 A6 A3 A7 A1 A8 A7	1	Less	A2	1	Less	A3	1	Less	A3	0	Doesn't do activity	A1	3	More	A7	0	Doesn't do activity	A1	1	Less	A3	0	Doesn't do activity	A1	0	Doesn't do activity	A1	3	More	A6	1	Less	A3	3	More	A7	0	Doesn't do activity	A1	3	More	A8	3	More	A7	7	5	6
1727	A1 A1 A1 A1 A3 A8 A8 A1 A3 A1 A2 A6 A1 A5 A1	0	Doesn't do activity	A1	0	Doesn't do activity	A1	0	Doesn't do activity	A1	0	Doesn't do activity	A1	1	Less	A3	3	More	A8	3	More	A8	0	Doesn't do activity	A1	1	Less	A3	0	Doesn't do activity	A1	1	Less	A2	3	More	A6	0	Doesn't do activity	A1	2	No change	A5	0	Doesn't do activity	A1	5	4	5
1729	A1 A4 A5 A1 A7 A1 A3 A1 A1 A4 A3 A3 A1 A7 A5	0	Doesn't do activity	A1	1	Less	A4	2	No change	A5	0	Doesn't do activity	A1	3	More	A7	0	Doesn't do activity	A1	1	Less	A3	0	Doesn't do activity	A1	0	Doesn't do activity	A1	1	Less	A4	1	Less	A3	1	Less	A3	0	Doesn't do activity	A1	3	More	A7	2	No change	A5	7	6	6
1730	A7 A2 A1 A1 A7 A1 A8 A1 A1 A6 A7 A6 A1 A8 A1	3	More	A7	1	Less	A2	0	Doesn't do activity	A1	0	Doesn't do activity	A1	3	More	A7	0	Doesn't do activity	A1	3	More	A8	0	Doesn't do activity	A1	0	Doesn't do activity	A1	3	More	A6	3	More	A7	3	More	A6	0	Doesn't do activity	A1	3	More	A8	0	Doesn't do activity	A1	6	6	6
1731	A1 A5 A1 A1 A6 A1 A1 A1 A1 A6 A1 A6 A1 A6 A1	0	Doesn't do activity	A1	2	No change	A5	0	Doesn't do activity	A1	0	Doesn't do activity	A1	3	More	A6	0	Doesn't do activity	A1	0	Doesn't do activity	A1	0	Doesn't do activity	A1	0	Doesn't do activity	A1	3	More	A6	0	Doesn't do activity	A1	3	More	A6	0	Doesn't do activity	A1	3	More	A6	0	Doesn't do activity	A1	6	5	4
1732	A7 A1 A1 A1 A6 A1 A6 A1 A8 A1 A7 A7 A1 A8 A8	3	More	A7	0	Doesn't do activity	A1	0	Doesn't do activity	A1	0	Doesn't do activity	A1	3	More	A6	0	Doesn't do activity	A1	3	More	A6	0	Doesn't do activity	A1	3	More	A8	0	Doesn't do activity	A1	3	More	A7	3	More	A7	0	Doesn't do activity	A1	3	More	A8	3	More	A8	7	6	4
1733	A2 A5 A4 A5 A1 A5 A2 A1 A3 A1 A4 A4 A2 A3 A4	1	Less	A2	2	No change	A5	1	Less	A4	2	No change	A5	0	Doesn't do activity	A1	2	No change	A5	1	Less	A2	0	Doesn't do activity	A1	1	Less	A3	0	Doesn't do activity	A1	1	Less	A4	1	Less	A4	1	Less	A2	1	Less	A3	1	Less	A4	5	5	6
1734	A8 A5 A5 A1 A8 A8 A5 A1 A5 A4 A5 A5 A3 A5 A5	3	More	A8	2	No change	A5	2	No change	A5	0	Doesn't do activity	A1	3	More	A8	3	More	A8	2	No change	A5	0	Doesn't do activity	A1	2	No change	A5	1	Less	A4	2	No change	A5	2	No change	A5	1	Less	A3	2	No change	A5	2	No change	A5	6	6	5
1735	A5 A5 A5 A5 A6 A1 A5 A1 A5 A5 A7 A5 A1 A6 A6	2	No change	A5	2	No change	A5	2	No change	A5	2	No change	A5	3	More	A6	0	Doesn't do activity	A1	2	No change	A5	0	Doesn't do activity	A1	2	No change	A5	2	No change	A5	3	More	A7	2	No change	A5	0	Doesn't do activity	A1	3	More	A6	3	More	A6	6	5	4
1736	A1 A5 A4 A1 A7 A1 A1 A1 A1 A5 A5 A6 A1 A6 A6	0	Doesn't do activity	A1	2	No change	A5	1	Less	A4	0	Doesn't do activity	A1	3	More	A7	0	Doesn't do activity	A1	0	Doesn't do activity	A1	0	Doesn't do activity	A1	0	Doesn't do activity	A1	2	No change	A5	2	No change	A5	3	More	A6	0	Doesn't do activity	A1	3	More	A6	3	More	A6	6	4	5
1738	A7 A5 A4 A4 A1 A1 A6 A1 A6 A1 A3 A5 A1 A7 A1	3	More	A7	2	No change	A5	1	Less	A4	1	Less	A4	0	Doesn't do activity	A1	0	Doesn't do activity	A1	3	More	A6	0	Doesn't do activity	A1	3	More	A6	0	Doesn't do activity	A1	1	Less	A3	2	No change	A5	0	Doesn't do activity	A1	3	More	A7	0	Doesn't do activity	A1	7	5	7
1739	A1 A1 A1 A1 A1 A1 A6 A1 A7 A6 A8 A8 A1 A8 A5	0	Doesn't do activity	A1	0	Doesn't do activity	A1	0	Doesn't do activity	A1	0	Doesn't do activity	A1	0	Doesn't do activity	A1	0	Doesn't do activity	A1	3	More	A6	0	Doesn't do activity	A1	3	More	A7	3	More	A6	3	More	A8	3	More	A8	0	Doesn't do activity	A1	3	More	A8	2	No change	A5	7	4	4
1741	A5 A1 A4 A1 A5 A1 A5 A1 A6 A6 A6 A6 A1 A8 A6	2	No change	A5	0	Doesn't do activity	A1	1	Less	A4	0	Doesn't do activity	A1	2	No change	A5	0	Doesn't do activity	A1	2	No change	A5	0	Doesn't do activity	A1	3	More	A6	3	More	A6	3	More	A6	3	More	A6	0	Doesn't do activity	A1	3	More	A8	3	More	A6	7	5	3
1742	A7 A1 A2 A1 A2 A8 A7 A1 A6 A1 A1 A7 A1 A5 A5	3	More	A7	0	Doesn't do activity	A1	1	Less	A2	0	Doesn't do activity	A1	1	Less	A2	3	More	A8	3	More	A7	0	Doesn't do activity	A1	3	More	A6	0	Doesn't do activity	A1	0	Doesn't do activity	A1	3	More	A7	0	Doesn't do activity	A1	2	No change	A5	2	No change	A5	6	5	4
1743	A6 A1 A1 A1 A7 A1 A5 A1 A1 A1 A6 A6 A1 A8 A6	3	More	A6	0	Doesn't do activity	A1	0	Doesn't do activity	A1	0	Doesn't do activity	A1	3	More	A7	0	Doesn't do activity	A1	2	No change	A5	0	Doesn't do activity	A1	0	Doesn't do activity	A1	0	Doesn't do activity	A1	3	More	A6	3	More	A6	0	Doesn't do activity	A1	3	More	A8	3	More	A6	7	7	7
1744	A5 A1 A1 A1 A5 A1 A6 A1 A1 A1 A6 A6 A1 A6 A6	2	No change	A5	0	Doesn't do activity	A1	0	Doesn't do activity	A1	0	Doesn't do activity	A1	2	No change	A5	0	Doesn't do activity	A1	3	More	A6	0	Doesn't do activity	A1	0	Doesn't do activity	A1	0	Doesn't do activity	A1	3	More	A6	3	More	A6	0	Doesn't do activity	A1	3	More	A6	3	More	A6	7	6	6
1745	A5 A5 A3 A1 A5 A1 A4 A1 A1 A5 A5 A5 A1 A6 A5	2	No change	A5	2	No change	A5	1	Less	A3	0	Doesn't do activity	A1	2	No change	A5	0	Doesn't do activity	A1	1	Less	A4	0	Doesn't do activity	A1	0	Doesn't do activity	A1	2	No change	A5	2	No change	A5	2	No change	A5	0	Doesn't do activity	A1	3	More	A6	2	No change	A5	7	7	7
1746	A2 A5 A4 A6 A7 A5 A2 A2 A2 A4 A6 A4 A4 A8 A1	1	Less	A2	2	No change	A5	1	Less	A4	3	More	A6	3	More	A7	2	No change	A5	1	Less	A2	1	Less	A2	1	Less	A2	1	Less	A4	3	More	A6	1	Less	A4	1	Less	A4	3	More	A8	0	Doesn't do activity	A1	7	7	7
1747	A1 A1 A1 A1 A5 A1 A1 A1 A1 A7 A7 A1 A1 A7 A8	0	Doesn't do activity	A1	0	Doesn't do activity	A1	0	Doesn't do activity	A1	0	Doesn't do activity	A1	2	No change	A5	0	Doesn't do activity	A1	0	Doesn't do activity	A1	0	Doesn't do activity	A1	0	Doesn't do activity	A1	3	More	A7	3	More	A7	0	Doesn't do activity	A1	0	Doesn't do activity	A1	3	More	A7	3	More	A8	6	5	4
1748	A5 A1 A1 A1 A8 A6 A8 A1 A6 A8 A8 A8 A1 A8 A8	2	No change	A5	0	Doesn't do activity	A1	0	Doesn't do activity	A1	0	Doesn't do activity	A1	3	More	A8	3	More	A6	3	More	A8	0	Doesn't do activity	A1	3	More	A6	3	More	A8	3	More	A8	3	More	A8	0	Doesn't do activity	A1	3	More	A8	3	More	A8	7	7	7
1749	A6 A1 A1 A1 A5 A1 A6 A1 A1 A6 A1 A6 A1 A5 A5	3	More	A6	0	Doesn't do activity	A1	0	Doesn't do activity	A1	0	Doesn't do activity	A1	2	No change	A5	0	Doesn't do activity	A1	3	More	A6	0	Doesn't do activity	A1	0	Doesn't do activity	A1	3	More	A6	0	Doesn't do activity	A1	3	More	A6	0	Doesn't do activity	A1	2	No change	A5	2	No change	A5	6	4	4
1750	A1 A1 A1 A1 A8 A8 A8 A1 A5 A4 A6 A8 A1 A5 A8	0	Doesn't do activity	A1	0	Doesn't do activity	A1	0	Doesn't do activity	A1	0	Doesn't do activity	A1	3	More	A8	3	More	A8	3	More	A8	0	Doesn't do activity	A1	2	No change	A5	1	Less	A4	3	More	A6	3	More	A8	0	Doesn't do activity	A1	2	No change	A5	3	More	A8	7	7	4
1751	A4 A5 A5 A1 A5 A1 A5 A1 A8 A1 A7 A7 A1 A8 A7	1	Less	A4	2	No change	A5	2	No change	A5	0	Doesn't do activity	A1	2	No change	A5	0	Doesn't do activity	A1	2	No change	A5	0	Doesn't do activity	A1	3	More	A8	0	Doesn't do activity	A1	3	More	A7	3	More	A7	0	Doesn't do activity	A1	3	More	A8	3	More	A7	7	7	7
1752	A5 A5 A2 A1 A6 A1 A5 A1 A5 A1 A6 A6 A1 A7 A5	2	No change	A5	2	No change	A5	1	Less	A2	0	Doesn't do activity	A1	3	More	A6	0	Doesn't do activity	A1	2	No change	A5	0	Doesn't do activity	A1	2	No change	A5	0	Doesn't do activity	A1	3	More	A6	3	More	A6	0	Doesn't do activity	A1	3	More	A7	2	No change	A5	7	5	4
1753	A1 A1 A1 A1 A8 A1 A5 A1 A1 A6 A5 A5 A1 A5 A5	0	Doesn't do activity	A1	0	Doesn't do activity	A1	0	Doesn't do activity	A1	0	Doesn't do activity	A1	3	More	A8	0	Doesn't do activity	A1	2	No change	A5	0	Doesn't do activity	A1	0	Doesn't do activity	A1	3	More	A6	2	No change	A5	2	No change	A5	0	Doesn't do activity	A1	2	No change	A5	2	No change	A5	7	7	7
1754	A1 A1 A1 A4 A8 A8 A4 A1 A1 A1 A3 A1 A1 A8 A8	0	Doesn't do activity	A1	0	Doesn't do activity	A1	0	Doesn't do activity	A1	1	Less	A4	3	More	A8	3	More	A8	1	Less	A4	0	Doesn't do activity	A1	0	Doesn't do activity	A1	0	Doesn't do activity	A1	1	Less	A3	0	Doesn't do activity	A1	0	Doesn't do activity	A1	3	More	A8	3	More	A8	7	7	7
1755	A5 A5 A1 A1 A7 A5 A4 A1 A1 A5 A5 A5 A1 A5 A6	2	No change	A5	2	No change	A5	0	Doesn't do activity	A1	0	Doesn't do activity	A1	3	More	A7	2	No change	A5	1	Less	A4	0	Doesn't do activity	A1	0	Doesn't do activity	A1	2	No change	A5	2	No change	A5	2	No change	A5	0	Doesn't do activity	A1	2	No change	A5	3	More	A6	7	7	7
1756	A1 A5 A5 A1 A6 A1 A5 A5 A6 A8 A7 A7 A1 A7 A7	0	Doesn't do activity	A1	2	No change	A5	2	No change	A5	0	Doesn't do activity	A1	3	More	A6	0	Doesn't do activity	A1	2	No change	A5	2	No change	A5	3	More	A6	3	More	A8	3	More	A7	3	More	A7	0	Doesn't do activity	A1	3	More	A7	3	More	A7	7	6	4
1757	A3 A1 A1 A1 A3 A8 A8 A1 A8 A1 A6 A3 A1 A7 A1	1	Less	A3	0	Doesn't do activity	A1	0	Doesn't do activity	A1	0	Doesn't do activity	A1	1	Less	A3	3	More	A8	3	More	A8	0	Doesn't do activity	A1	3	More	A8	0	Doesn't do activity	A1	3	More	A6	1	Less	A3	0	Doesn't do activity	A1	3	More	A7	0	Doesn't do activity	A1	7	4	4
1759	A4 A1 A1 A1 A8 A6 A6 A1 A1 A5 A8 A7 A1 A6 A6	1	Less	A4	0	Doesn't do activity	A1	0	Doesn't do activity	A1	0	Doesn't do activity	A1	3	More	A8	3	More	A6	3	More	A6	0	Doesn't do activity	A1	0	Doesn't do activity	A1	2	No change	A5	3	More	A8	3	More	A7	0	Doesn't do activity	A1	3	More	A6	3	More	A6	7	6	5
1760	A1 A1 A1 A6 A6 A1 A5 A1 A5 A1 A5 A5 A1 A5 A6	0	Doesn't do activity	A1	0	Doesn't do activity	A1	0	Doesn't do activity	A1	3	More	A6	3	More	A6	0	Doesn't do activity	A1	2	No change	A5	0	Doesn't do activity	A1	2	No change	A5	0	Doesn't do activity	A1	2	No change	A5	2	No change	A5	0	Doesn't do activity	A1	2	No change	A5	3	More	A6	7	5	5
1761	A6 A1 A1 A1 A6 A1 A7 A1 A1 A1 A7 A5 A1 A8 A7	3	More	A6	0	Doesn't do activity	A1	0	Doesn't do activity	A1	0	Doesn't do activity	A1	3	More	A6	0	Doesn't do activity	A1	3	More	A7	0	Doesn't do activity	A1	0	Doesn't do activity	A1	0	Doesn't do activity	A1	3	More	A7	2	No change	A5	0	Doesn't do activity	A1	3	More	A8	3	More	A7	7	4	4
1763	A5 A5 A2 A1 A5 A5 A2 A1 A1 A5 A2 A5 A1 A5 A5	2	No change	A5	2	No change	A5	1	Less	A2	0	Doesn't do activity	A1	2	No change	A5	2	No change	A5	1	Less	A2	0	Doesn't do activity	A1	0	Doesn't do activity	A1	2	No change	A5	1	Less	A2	2	No change	A5	0	Doesn't do activity	A1	2	No change	A5	2	No change	A5	7	7	1
1765	A1 A1 A1 A1 A6 A1 A1 A1 A1 A6 A2 A6 A1 A5 A7	0	Doesn't do activity	A1	0	Doesn't do activity	A1	0	Doesn't do activity	A1	0	Doesn't do activity	A1	3	More	A6	0	Doesn't do activity	A1	0	Doesn't do activity	A1	0	Doesn't do activity	A1	0	Doesn't do activity	A1	3	More	A6	1	Less	A2	3	More	A6	0	Doesn't do activity	A1	2	No change	A5	3	More	A7	7	7	4
1766	A4 A1 A1 A1 A6 A1 A6 A1 A7 A8 A5 A6 A1 A6 A6	1	Less	A4	0	Doesn't do activity	A1	0	Doesn't do activity	A1	0	Doesn't do activity	A1	3	More	A6	0	Doesn't do activity	A1	3	More	A6	0	Doesn't do activity	A1	3	More	A7	3	More	A8	2	No change	A5	3	More	A6	0	Doesn't do activity	A1	3	More	A6	3	More	A6	7	5	3
1768	A1 A4 A1 A1 A8 A8 A6 A1 A1 A4 A6 A6 A1 A7 A8	0	Doesn't do activity	A1	1	Less	A4	0	Doesn't do activity	A1	0	Doesn't do activity	A1	3	More	A8	3	More	A8	3	More	A6	0	Doesn't do activity	A1	0	Doesn't do activity	A1	1	Less	A4	3	More	A6	3	More	A6	0	Doesn't do activity	A1	3	More	A7	3	More	A8	7	7	7
1769	A1 A5 A7 A1 A8 A1 A5 A1 A6 A7 A6 A8 A1 A8 A6	0	Doesn't do activity	A1	2	No change	A5	3	More	A7	0	Doesn't do activity	A1	3	More	A8	0	Doesn't do activity	A1	2	No change	A5	0	Doesn't do activity	A1	3	More	A6	3	More	A7	3	More	A6	3	More	A8	0	Doesn't do activity	A1	3	More	A8	3	More	A6	7	4	6
1770	A5 A5 A1 A1 A6 A5 A5 A1 A5 A1 A5 A5 A1 A7 A6	2	No change	A5	2	No change	A5	0	Doesn't do activity	A1	0	Doesn't do activity	A1	3	More	A6	2	No change	A5	2	No change	A5	0	Doesn't do activity	A1	2	No change	A5	0	Doesn't do activity	A1	2	No change	A5	2	No change	A5	0	Doesn't do activity	A1	3	More	A7	3	More	A6	7	4	6
1771	A4 A1 A1 A1 A5 A1 A4 A1 A1 A1 A4 A5 A1 A5 A5	1	Less	A4	0	Doesn't do activity	A1	0	Doesn't do activity	A1	0	Doesn't do activity	A1	2	No change	A5	0	Doesn't do activity	A1	1	Less	A4	0	Doesn't do activity	A1	0	Doesn't do activity	A1	0	Doesn't do activity	A1	1	Less	A4	2	No change	A5	0	Doesn't do activity	A1	2	No change	A5	2	No change	A5	6	6	5
1773	A8 A5 A3 A1 A8 A1 A7 A1 A1 A6 A7 A8 A1 A8 A7	3	More	A8	2	No change	A5	1	Less	A3	0	Doesn't do activity	A1	3	More	A8	0	Doesn't do activity	A1	3	More	A7	0	Doesn't do activity	A1	0	Doesn't do activity	A1	3	More	A6	3	More	A7	3	More	A8	0	Doesn't do activity	A1	3	More	A8	3	More	A7	7	7	7
1776	A6 A5 A4 A1 A7 A1 A5 A1 A1 A5 A4 A6 A1 A7 A6	3	More	A6	2	No change	A5	1	Less	A4	0	Doesn't do activity	A1	3	More	A7	0	Doesn't do activity	A1	2	No change	A5	0	Doesn't do activity	A1	0	Doesn't do activity	A1	2	No change	A5	1	Less	A4	3	More	A6	0	Doesn't do activity	A1	3	More	A7	3	More	A6	7	6	7
1777	A1 A1 A1 A1 A5 A5 A5 A1 A6 A8 A8 A7 A1 A8 A1	0	Doesn't do activity	A1	0	Doesn't do activity	A1	0	Doesn't do activity	A1	0	Doesn't do activity	A1	2	No change	A5	2	No change	A5	2	No change	A5	0	Doesn't do activity	A1	3	More	A6	3	More	A8	3	More	A8	3	More	A7	0	Doesn't do activity	A1	3	More	A8	0	Doesn't do activity	A1	7	4	7
1778	A4 A1 A1 A1 A7 A1 A3 A1 A1 A5 A4 A5 A1 A6 A5	1	Less	A4	0	Doesn't do activity	A1	0	Doesn't do activity	A1	0	Doesn't do activity	A1	3	More	A7	0	Doesn't do activity	A1	1	Less	A3	0	Doesn't do activity	A1	0	Doesn't do activity	A1	2	No change	A5	1	Less	A4	2	No change	A5	0	Doesn't do activity	A1	3	More	A6	2	No change	A5	7	4	4
1779	A1 A1 A1 A1 A1 A1 A5 A1 A1 A6 A8 A7 A1 A8 A7	0	Doesn't do activity	A1	0	Doesn't do activity	A1	0	Doesn't do activity	A1	0	Doesn't do activity	A1	0	Doesn't do activity	A1	0	Doesn't do activity	A1	2	No change	A5	0	Doesn't do activity	A1	0	Doesn't do activity	A1	3	More	A6	3	More	A8	3	More	A7	0	Doesn't do activity	A1	3	More	A8	3	More	A7	7	7	7
1781	A1 A1 A1 A1 A7 A1 A7 A1 A1 A1 A6 A6 A1 A7 A7	0	Doesn't do activity	A1	0	Doesn't do activity	A1	0	Doesn't do activity	A1	0	Doesn't do activity	A1	3	More	A7	0	Doesn't do activity	A1	3	More	A7	0	Doesn't do activity	A1	0	Doesn't do activity	A1	0	Doesn't do activity	A1	3	More	A6	3	More	A6	0	Doesn't do activity	A1	3	More	A7	3	More	A7	7	5	5
1782	A1 A1 A1 A1 A7 A1 A5 A1 A5 A7 A5 A6 A1 A5 A6	0	Doesn't do activity	A1	0	Doesn't do activity	A1	0	Doesn't do activity	A1	0	Doesn't do activity	A1	3	More	A7	0	Doesn't do activity	A1	2	No change	A5	0	Doesn't do activity	A1	2	No change	A5	3	More	A7	2	No change	A5	3	More	A6	0	Doesn't do activity	A1	2	No change	A5	3	More	A6	7	7	7
1785	A7 A1 A1 A1 A6 A6 A7 A1 A8 A6 A8 A6 A1 A7 A7	3	More	A7	0	Doesn't do activity	A1	0	Doesn't do activity	A1	0	Doesn't do activity	A1	3	More	A6	3	More	A6	3	More	A7	0	Doesn't do activity	A1	3	More	A8	3	More	A6	3	More	A8	3	More	A6	0	Doesn't do activity	A1	3	More	A7	3	More	A7	6	5	6
1786	A1 A5 A3 A1 A8 A6 A6 A1 A6 A1 A3 A1 A1 A6 A6	0	Doesn't do activity	A1	2	No change	A5	1	Less	A3	0	Doesn't do activity	A1	3	More	A8	3	More	A6	3	More	A6	0	Doesn't do activity	A1	3	More	A6	0	Doesn't do activity	A1	1	Less	A3	0	Doesn't do activity	A1	0	Doesn't do activity	A1	3	More	A6	3	More	A6	7	7	7
1787	A1 A1 A1 A1 A8 A1 A6 A1 A1 A1 A8 A5 A1 A6 A5	0	Doesn't do activity	A1	0	Doesn't do activity	A1	0	Doesn't do activity	A1	0	Doesn't do activity	A1	3	More	A8	0	Doesn't do activity	A1	3	More	A6	0	Doesn't do activity	A1	0	Doesn't do activity	A1	0	Doesn't do activity	A1	3	More	A8	2	No change	A5	0	Doesn't do activity	A1	3	More	A6	2	No change	A5	7	7	7
1789	A6 A5 A5 A5 A6 A5 A5 A5 A6 A5 A8 A7 A5 A8 A7	3	More	A6	2	No change	A5	2	No change	A5	2	No change	A5	3	More	A6	2	No change	A5	2	No change	A5	2	No change	A5	3	More	A6	2	No change	A5	3	More	A8	3	More	A7	2	No change	A5	3	More	A8	3	More	A7	7	5	6
1792	A3 A1 A1 A1 A7 A1 A6 A1 A1 A1 A7 A7 A1 A8 A6	1	Less	A3	0	Doesn't do activity	A1	0	Doesn't do activity	A1	0	Doesn't do activity	A1	3	More	A7	0	Doesn't do activity	A1	3	More	A6	0	Doesn't do activity	A1	0	Doesn't do activity	A1	0	Doesn't do activity	A1	3	More	A7	3	More	A7	0	Doesn't do activity	A1	3	More	A8	3	More	A6	7	7	5
1793	A7 A1 A1 A1 A6 A1 A6 A1 A6 A1 A5 A6 A1 A6 A5	3	More	A7	0	Doesn't do activity	A1	0	Doesn't do activity	A1	0	Doesn't do activity	A1	3	More	A6	0	Doesn't do activity	A1	3	More	A6	0	Doesn't do activity	A1	3	More	A6	0	Doesn't do activity	A1	2	No change	A5	3	More	A6	0	Doesn't do activity	A1	3	More	A6	2	No change	A5	7	5	3
1794	A1 A1 A2 A2 A8 A5 A2 A1 A2 A6 A2 A2 A1 A6 A5	0	Doesn't do activity	A1	0	Doesn't do activity	A1	1	Less	A2	1	Less	A2	3	More	A8	2	No change	A5	1	Less	A2	0	Doesn't do activity	A1	1	Less	A2	3	More	A6	1	Less	A2	1	Less	A2	0	Doesn't do activity	A1	3	More	A6	2	No change	A5	7	6	6
1797	A1 A3 A1 A3 A3 A1 A1 A1 A1 A1 A3 A1 A1 A3 A8	0	Doesn't do activity	A1	1	Less	A3	0	Doesn't do activity	A1	1	Less	A3	1	Less	A3	0	Doesn't do activity	A1	0	Doesn't do activity	A1	0	Doesn't do activity	A1	0	Doesn't do activity	A1	0	Doesn't do activity	A1	1	Less	A3	0	Doesn't do activity	A1	0	Doesn't do activity	A1	1	Less	A3	3	More	A8	7	7	7
1799	A1 A3 A1 A1 A8 A6 A6 A1 A1 A6 A6 A6 A1 A8 A7	0	Doesn't do activity	A1	1	Less	A3	0	Doesn't do activity	A1	0	Doesn't do activity	A1	3	More	A8	3	More	A6	3	More	A6	0	Doesn't do activity	A1	0	Doesn't do activity	A1	3	More	A6	3	More	A6	3	More	A6	0	Doesn't do activity	A1	3	More	A8	3	More	A7	7	6	5
1800	A6 A6 A1 A6 A1 A1 A6 A1 A1 A6 A2 A6 A1 A6 A7	3	More	A6	3	More	A6	0	Doesn't do activity	A1	3	More	A6	0	Doesn't do activity	A1	0	Doesn't do activity	A1	3	More	A6	0	Doesn't do activity	A1	0	Doesn't do activity	A1	3	More	A6	1	Less	A2	3	More	A6	0	Doesn't do activity	A1	3	More	A6	3	More	A7	7	7	7
1801	A3 A5 A3 A1 A7 A5 A8 A1 A5 A1 A2 A8 A1 A8 A8	1	Less	A3	2	No change	A5	1	Less	A3	0	Doesn't do activity	A1	3	More	A7	2	No change	A5	3	More	A8	0	Doesn't do activity	A1	2	No change	A5	0	Doesn't do activity	A1	1	Less	A2	3	More	A8	0	Doesn't do activity	A1	3	More	A8	3	More	A8	7	5	6
1802	A1 A5 A2 A1 A7 A1 A2 A1 A5 A6 A5 A6 A1 A7 A7	0	Doesn't do activity	A1	2	No change	A5	1	Less	A2	0	Doesn't do activity	A1	3	More	A7	0	Doesn't do activity	A1	1	Less	A2	0	Doesn't do activity	A1	2	No change	A5	3	More	A6	2	No change	A5	3	More	A6	0	Doesn't do activity	A1	3	More	A7	3	More	A7	7	7	7
1804	A1 A5 A1 A1 A6 A1 A6 A1 A1 A6 A6 A8 A1 A8 A6	0	Doesn't do activity	A1	2	No change	A5	0	Doesn't do activity	A1	0	Doesn't do activity	A1	3	More	A6	0	Doesn't do activity	A1	3	More	A6	0	Doesn't do activity	A1	0	Doesn't do activity	A1	3	More	A6	3	More	A6	3	More	A8	0	Doesn't do activity	A1	3	More	A8	3	More	A6	7	7	7
1805	A8 A1 A1 A1 A6 A1 A8 A1 A1 A1 A1 A5 A1 A8 A1	3	More	A8	0	Doesn't do activity	A1	0	Doesn't do activity	A1	0	Doesn't do activity	A1	3	More	A6	0	Doesn't do activity	A1	3	More	A8	0	Doesn't do activity	A1	0	Doesn't do activity	A1	0	Doesn't do activity	A1	0	Doesn't do activity	A1	2	No change	A5	0	Doesn't do activity	A1	3	More	A8	0	Doesn't do activity	A1	6	6	6
1806	A1 A1 A1 A1 A8 A5 A7 A1 A1 A5 A6 A6 A1 A7 A7	0	Doesn't do activity	A1	0	Doesn't do activity	A1	0	Doesn't do activity	A1	0	Doesn't do activity	A1	3	More	A8	2	No change	A5	3	More	A7	0	Doesn't do activity	A1	0	Doesn't do activity	A1	2	No change	A5	3	More	A6	3	More	A6	0	Doesn't do activity	A1	3	More	A7	3	More	A7	7	7	7
1807	A6 A1 A5 A1 A6 A1 A1 A1 A6 A6 A4 A6 A1 A8 A7	3	More	A6	0	Doesn't do activity	A1	2	No change	A5	0	Doesn't do activity	A1	3	More	A6	0	Doesn't do activity	A1	0	Doesn't do activity	A1	0	Doesn't do activity	A1	3	More	A6	3	More	A6	1	Less	A4	3	More	A6	0	Doesn't do activity	A1	3	More	A8	3	More	A7	6	4	3
1808	A1 A5 A5 A5 A8 A8 A5 A5 A1 A8 A7 A7 A1 A6 A7	0	Doesn't do activity	A1	2	No change	A5	2	No change	A5	2	No change	A5	3	More	A8	3	More	A8	2	No change	A5	2	No change	A5	0	Doesn't do activity	A1	3	More	A8	3	More	A7	3	More	A7	0	Doesn't do activity	A1	3	More	A6	3	More	A7	7	7	7
1810	A1 A1 A3 A1 A5 A1 A6 A1 A3 A7 A5 A4 A1 A7 A6	0	Doesn't do activity	A1	0	Doesn't do activity	A1	1	Less	A3	0	Doesn't do activity	A1	2	No change	A5	0	Doesn't do activity	A1	3	More	A6	0	Doesn't do activity	A1	1	Less	A3	3	More	A7	2	No change	A5	1	Less	A4	0	Doesn't do activity	A1	3	More	A7	3	More	A6	7	6	7
1811	A5 A5 A5 A5 A2 A5 A8 A5 A5 A5 A8 A8 A5 A8 A8	2	No change	A5	2	No change	A5	2	No change	A5	2	No change	A5	1	Less	A2	2	No change	A5	3	More	A8	2	No change	A5	2	No change	A5	2	No change	A5	3	More	A8	3	More	A8	2	No change	A5	3	More	A8	3	More	A8	7	6	6
1812	A3 A2 A2 A2 A6 A5 A3 A5 A5 A6 A6 A6 A5 A7 A6	1	Less	A3	1	Less	A2	1	Less	A2	1	Less	A2	3	More	A6	2	No change	A5	1	Less	A3	2	No change	A5	2	No change	A5	3	More	A6	3	More	A6	3	More	A6	2	No change	A5	3	More	A7	3	More	A6	7	7	7
1819	A1 A1 A1 A1 A7 A1 A1 A1 A1 A1 A1 A6 A1 A8 A6	0	Doesn't do activity	A1	0	Doesn't do activity	A1	0	Doesn't do activity	A1	0	Doesn't do activity	A1	3	More	A7	0	Doesn't do activity	A1	0	Doesn't do activity	A1	0	Doesn't do activity	A1	0	Doesn't do activity	A1	0	Doesn't do activity	A1	0	Doesn't do activity	A1	3	More	A6	0	Doesn't do activity	A1	3	More	A8	3	More	A6	7	7	6
1820	A7 A1 A1 A1 A8 A1 A8 A1 A1 A1 A5 A8 A1 A8 A8	3	More	A7	0	Doesn't do activity	A1	0	Doesn't do activity	A1	0	Doesn't do activity	A1	3	More	A8	0	Doesn't do activity	A1	3	More	A8	0	Doesn't do activity	A1	0	Doesn't do activity	A1	0	Doesn't do activity	A1	2	No change	A5	3	More	A8	0	Doesn't do activity	A1	3	More	A8	3	More	A8	7	7	7
1821	A1 A5 A5 A1 A6 A6 A5 A5 A1 A5 A5 A5 A1 A6 A6	0	Doesn't do activity	A1	2	No change	A5	2	No change	A5	0	Doesn't do activity	A1	3	More	A6	3	More	A6	2	No change	A5	2	No change	A5	0	Doesn't do activity	A1	2	No change	A5	2	No change	A5	2	No change	A5	0	Doesn't do activity	A1	3	More	A6	3	More	A6	7	7	7
1822	A1 A4 A1 A1 A6 A1 A1 A1 A1 A1 A5 A5 A1 A5 A5	0	Doesn't do activity	A1	1	Less	A4	0	Doesn't do activity	A1	0	Doesn't do activity	A1	3	More	A6	0	Doesn't do activity	A1	0	Doesn't do activity	A1	0	Doesn't do activity	A1	0	Doesn't do activity	A1	0	Doesn't do activity	A1	2	No change	A5	2	No change	A5	0	Doesn't do activity	A1	2	No change	A5	2	No change	A5	7	7	7
[truncated: 1,944 more rows]
[truncated: 76 more columns]
