# Supplementary material for: COVID-19 and human-nature relationships: Vermonters’ activities in nature and associated nonmaterial values during the pandemic
Source: PLoS One. 2020 Dec 11;15(12):e0243697. doi: 10.1371/journal.pone.0243697 (PMC7732125; doi:10.1371/journal.pone.0243697)
Supplement: S1 Table — These tables include: sample sizes, model fitting information and pseudo R-squares for each regression; Pearson and Deviance chi-square statistics; classification tables; and likelihood ratio tests, coefficients (with standard error), p values, and odds ratios (with 95% confidence intervals) for each variable in each regression. (XLSX) [file pone.0243697.s003.xlsx]

## Sheet: S1 Table
S1 TABLE: multinomial logistic regression of respondents by value factor (1 = Nurture and Recreation; 2 = Unassigned; 3 = Inspiration and Nourishment)
Warnings
There are 24 (19.0%) cells (i.e., dependent variable levels by subpopulations) with zero frequencies.
Case Processing Summary							Parameter Estimates
		N	Marginal Percentage				UA v. FAa		B	Std. Error	Wald	df	Sig.	Exp(B)	95% Confidence Interval for Exp(B)
UA v. FA	1	1571	0.664												Lower Bound	Upper Bound
	2	683	0.289				1	Intercept	0.567	0.281	4.087	1	0.043				Inverses
	3	113	0.048					[GeographyCatNum=0]	-0.582	0.113	26.694	1	0	0.559	0.448	0.697	1.78891
GeographyCatNum	0	1729	0.73					[GeographyCatNum=1]	0b	.	.	0	.	.	.	.
	1	638	0.27					[GenderCatNumInverse=0]	0.521	0.097	28.818	1	0	1.685	1.392	2.038
GenderCatNumInverse	0	1560	0.659					[GenderCatNumInverse=1]	0b	.	.	0	.	.	.	.
	1	807	0.341					[Race/EthnicityCatNum=0]	0.38	0.208	3.347	1	0.067	1.463	0.973	2.199
Race/EthnicityCatNum	0	2253	0.952					[Race/EthnicityCatNum=1]	0b	.	.	0	.	.	.	.
	1	114	0.048					[IncomeCatNum=1]	-0.379	0.115	10.795	1	0.001	0.685	0.546	0.858	1.45985
IncomeCatNum	1	587	0.248					[IncomeCatNum=2]	-0.246	0.118	4.349	1	0.037	0.782	0.62	0.985	1.27877
	2	523	0.221					[IncomeCatNum=3]	0b	.	.	0	.	.	.	.
	3	1257	0.531					[EmploymentCatNum=0]	0.175	0.168	1.083	1	0.298	1.191	0.857	1.654
EmploymentCatNum	0	2167	0.916					[EmploymentCatNum=1]	0b	.	.	0	.	.	.	.
	1	200	0.084				3	Intercept	-1.61	0.565	8.107	1	0.004
Valid		2367	1					[GeographyCatNum=0]	0.08	0.266	0.091	1	0.762	1.084	0.643	1.826
Missing		837						[GeographyCatNum=1]	0b	.	.	0	.	.	.	.
Total		3204						[GenderCatNumInverse=0]	0.086	0.211	0.165	1	0.685	1.089	0.721	1.646
Subpopulation		42a						[GenderCatNumInverse=1]	0b	.	.	0	.	.	.	.
a The dependent variable has only one value observed in 7 (16.7%) subpopulations.								[Race/EthnicityCatNum=0]	0.073	0.424	0.03	1	0.863	1.076	0.469	2.471
								[Race/EthnicityCatNum=1]	0b	.	.	0	.	.	.	.
Model Fitting Information								[IncomeCatNum=1]	0.214	0.242	0.78	1	0.377	1.238	0.77	1.991
Model	Model Fitting Criteria	Likelihood Ratio Tests						[IncomeCatNum=2]	-0.003	0.266	0	1	0.99	0.997	0.591	1.679
	-2 Log Likelihood	Chi-Square	df	Sig.				[IncomeCatNum=3]	0b	.	.	0	.	.	.	.
Intercept Only	359.5							[EmploymentCatNum=0]	-0.504	0.297	2.876	1	0.09	0.604	0.337	1.082
Final	264.243	95.257	12	0				[EmploymentCatNum=1]	0b	.	.	0	.	.	.	.
							a The reference category is: 2.
Goodness-of-Fit							b This parameter is set to zero because it is redundant.
	Chi-Square	df	Sig.
Pearson	76.663	70	0.274				Classification
Deviance	80.416	70	0.185				Observed	Predicted
								1	2	3	Percent Correct
Likelihood Ratio Tests							1	1553	18	0	0.989
Effect	Model Fitting Criteria	Likelihood Ratio Tests					2	666	17	0	0.025
	-2 Log Likelihood of Reduced Model	Chi-Square	df	Sig.			3	110	3	0	0
Intercept	264.243a	0	0	.			Overall Percentage	0.984	0.016	0	0.663
GeographyCatNum	296.703	32.46	2	0
GenderCatNumInverse	294.496	30.253	2	0			Proportional-By-Change Accuracy Rate
Race/EthnicityCatNum	267.656	3.413	2	0.182			DV Level	Marginal % Squared	Sum M%2 * 1.25	Overall Model %
Income Cat1 dummy	280.123	15.879	4	0.003			1	0.440896	0.658401	0.663
EmploymentCatNum	269.715	5.472	2	0.065			2	0.083521
The chi-square statistic is the difference in -2 log-likelihoods between the final model and a reduced model. The reduced model is formed by omitting an effect from the final model. The null hypothesis is that all parameters of that effect are 0.	-						3	0.002304
a This reduced model is equivalent to the final model because omitting the effect does not increase the degrees of freedom.	-
							Overall model % is greater than a 25% improvement on the sum of M%^2, so this model is useful for predicting respondent membership in F1
Pseudo R-Square
Cox and Snell	0.039
Nagelkerke	0.05
McFadden	0.026
