# Supplementary material for: COVID-19 and human-nature relationships: Vermonters’ activities in nature and associated nonmaterial values during the pandemic
Source: PLoS One. 2020 Dec 11;15(12):e0243697. doi: 10.1371/journal.pone.0243697 (PMC7732125; doi:10.1371/journal.pone.0243697)
Supplement: S2 Table — These tables include: sample sizes, model fitting information and pseudo R-squares for each regression; Pearson and Deviance chi-square statistics; classification tables; and likelihood ratio tests, coefficients (with standard error), p values, and odds ratios (with 95% confidence intervals) for each variable in each regression. (XLSX) [file pone.0243697.s004.xlsx]

## Sheet: S2 Table
S2 Table: Multinomial logistic regression of participants’ engagement in gardening during COVID-19.
Warnings
There are 30 (23.8%) cells (i.e., dependent variable levels by subpopulations) with zero frequencies.
Case Processing Summary								Parameter Estimates
		N	Marginal Percentage					GardeningOrdinalScaleNum		B	Std. Error	Wald	df	Sig.	Exp(B)	95% Confidence Interval for Exp(B)
GardeningOrdinalScaleNum	1	166	0.066													Lower Bound	Upper Bound	Inverses
	2	672	0.267					1	Intercept	-0.028	0.489	0.003	1	0.954
	3	1683	0.668						[GeographyCatNum=0]	-0.448	0.188	5.709	1	0.017	0.639	0.442	0.923
GeographyCatNum	0	1897	0.752						[GeographyCatNum=1]	0b	.	.	0	.	.	.	.
	1	624	0.248						[GenderCatNum=0]	0	0.18	0	1	0.999	1	0.702	1.424
GenderCatNum	0	895	0.355						[GenderCatNum=1]	0b	.	.	0	.	.	.	.
	1	1626	0.645						[Race/EthnicityCatNum=0]	-0.82	0.361	5.158	1	0.023	0.441	0.217	0.894
Race/EthnicityCatNum	0	2409	0.956						[Race/EthnicityCatNum=1]	0b	.	.	0	.	.	.	.
	1	112	0.044						[IncomeCatNum=1]	0.545	0.21	6.759	1	0.009	1.724	1.144	2.601
IncomeCatNum	1	612	0.243						[IncomeCatNum=2]	0.155	0.226	0.467	1	0.494	1.167	0.749	1.818
	2	570	0.226						[IncomeCatNum=3]	0b	.	.	0	.	.	.	.
	3	1339	0.531						[EmploymentCatNum=0]	-0.516	0.307	2.829	1	0.093	0.597	0.327	1.089
EmploymentCatNum	0	2301	0.913						[EmploymentCatNum=1]	0b	.	.	0	.	.	.	.
	1	220	0.087					3	Intercept	1.75	0.315	30.784	1	0
Valid		2521	1						[GeographyCatNum=0]	0.246	0.106	5.344	1	0.021	1.279	1.038	1.575
Missing		683							[GeographyCatNum=1]	0b	.	.	0	.	.	.	.
Total		3204							[GenderCatNum=0]	-0.514	0.096	28.994	1	0	0.598	0.496	0.721	1.67224
Subpopulation		42a							[GenderCatNum=1]	0b	.	.	0	.	.	.	.
a The dependent variable has only one value observed in 10 (23.8%) subpopulations.									[Race/EthnicityCatNum=0]	-0.262	0.245	1.142	1	0.285	0.77	0.476	1.244
									[Race/EthnicityCatNum=1]	0b	.	.	0	.	.	.	.
Model Fitting Information									[IncomeCatNum=1]	-0.162	0.118	1.888	1	0.169	0.851	0.675	1.071
Model	Model Fitting Criteria	Likelihood Ratio Tests							[IncomeCatNum=2]	-0.144	0.115	1.56	1	0.212	0.866	0.69	1.086
	-2 Log Likelihood	Chi-Square	df	Sig.					[IncomeCatNum=3]	0b	.	.	0	.	.	.	.
Intercept Only	351.264								[EmploymentCatNum=0]	-0.543	0.189	8.244	1	0.004	0.581	0.401	0.842	1.72117
Final	278.728	72.535	12	0					[EmploymentCatNum=1]	0b	.	.	0	.	.	.	.
								a The reference category is: 2.
Goodness-of-Fit								b This parameter is set to zero because it is redundant.
	Chi-Square	df	Sig.
Pearson	86.119	70	0.093					Proportional-By-Change Accuracy Rate						Classification
Deviance	95.6	70	0.023					DV Level	Marginal % Squared	Sum M%2 * 1.25	Overall Model %			Observed	Predicted
								1	0.004356	0.652336	0.668				1	2	3	Percent Correct
Pseudo R-Square								2	0.071289					1	0	0	166	0
Cox and Snell	0.028							3	0.446224					2	0	0	672	0
Nagelkerke	0.036							Overall model % is greater than a 25% improvement on the sum of M%^2, so this model is useful for predicting respondent membership in Increased (L3)						3	0	0	1683	1
McFadden	0.018													Overall Percentage	0	0	1	0.668
Likelihood Ratio Tests
Effect	Model Fitting Criteria	Likelihood Ratio Tests
	-2 Log Likelihood of Reduced Model	Chi-Square	df	Sig.
Intercept	278.728a	0	0	.
GeographyCatNum	296.206	17.477	2	0
GenderCatNum	311.994	33.266	2	0
Race/EthnicityCatNum	283.508	4.78	2	0.092
Income Cat1 dummy	292.707	13.979	4	0.007
EmploymentCatNum	287.838	9.11	2	0.011
The chi-square statistic is the difference in -2 log-likelihoods between the final model and a reduced model. The reduced model is formed by omitting an effect from the final model. The null hypothesis is that all parameters of that effect are 0.
a This reduced model is equivalent to the final model because omitting the effect does not increase the degrees of freedom.
