# Supplementary material for: COVID-19 and human-nature relationships: Vermonters’ activities in nature and associated nonmaterial values during the pandemic
Source: PLoS One. 2020 Dec 11;15(12):e0243697. doi: 10.1371/journal.pone.0243697 (PMC7732125; doi:10.1371/journal.pone.0243697)
Supplement: S3 Table — These tables include: sample sizes, model fitting information and pseudo R-squares for each regression; Pearson and Deviance chi-square statistics; classification tables; and likelihood ratio tests, coefficients (with standard error), p values, and odds ratios (with 95% confidence intervals) for each variable in each regression. (XLSX) [file pone.0243697.s005.xlsx]

## Sheet: S3 Table
S3 Table: Multinomial logistic regression of participants’ engagement in hiking during COVID-19
Warnings
There are 19 (15.1%) cells (i.e., dependent variable levels by subpopulations) with zero frequencies.
Case Processing Summary								Parameter Estimates
		N	Marginal Percentage					HikingOrdinalScaleNum		B	Std. Error	Wald	df	Sig.	Exp(B)	95% Confidence Interval for Exp(B)
HikingOrdinalScaleNum	1	616	0.258													Lower Bound	Upper Bound	Inverses
	2	609	0.255					1	Intercept	0.446	0.366	1.485	1	0.223
	3	1162	0.487						[GeographyCatNum=0]	-0.636	0.13	23.999	1	0	0.53	0.411	0.683
GeographyCatNum	0	1766	0.74						[GeographyCatNum=1]	0b	.	.	0	.	.	.	.
	1	621	0.26						[GenderCatNum=0]	-0.149	0.119	1.579	1	0.209	0.862	0.683	1.087
GenderCatNum	0	858	0.359						[GenderCatNum=1]	0b	.	.	0	.	.	.	.
	1	1529	0.641						[Race/EthnicityCatNum=0]	-0.25	0.286	0.766	1	0.381	0.779	0.445	1.364
Race/EthnicityCatNum	0	2278	0.954						[Race/EthnicityCatNum=1]	0b	.	.	0	.	.	.	.
	1	109	0.046						[IncomeCatNum=1]	0.216	0.143	2.283	1	0.131	1.241	0.938	1.642
IncomeCatNum	1	573	0.24						[IncomeCatNum=2]	0.066	0.148	0.198	1	0.656	1.068	0.799	1.427
	2	539	0.226						[IncomeCatNum=3]	0b	.	.	0	.	.	.	.
	3	1275	0.534						[EmploymentCatNum=0]	0.272	0.221	1.514	1	0.219	1.312	0.851	2.023
EmploymentCatNum	0	2173	0.91						[EmploymentCatNum=1]	0b	.	.	0	.	.	.	.
	1	214	0.09					3	Intercept	1.305	0.319	16.776	1	0
Valid		2387	1						[GeographyCatNum=0]	-0.012	0.121	0.011	1	0.918	0.988	0.779	1.252
Missing		817							[GeographyCatNum=1]	0b	.	.	0	.	.	.	.
Total		3204							[GenderCatNum=0]	-0.533	0.105	25.891	1	0	0.587	0.478	0.721	1.70358
Subpopulation		42a							[GenderCatNum=1]	0b	.	.	0	.	.	.	.
a The dependent variable has only one value observed in 6 (14.3%) subpopulations.									[Race/EthnicityCatNum=0]	-0.243	0.255	0.905	1	0.341	0.785	0.476	1.293
									[Race/EthnicityCatNum=1]	0b	.	.	0	.	.	.	.
Model Fitting Information									[IncomeCatNum=1]	-0.19	0.129	2.188	1	0.139	0.827	0.642	1.064
Model	Model Fitting Criteria	Likelihood Ratio Tests							[IncomeCatNum=2]	0.035	0.127	0.075	1	0.784	1.036	0.807	1.329
	-2 Log Likelihood	Chi-Square	df	Sig.					[IncomeCatNum=3]	0b	.	.	0	.	.	.	.
Intercept Only	383.814								[EmploymentCatNum=0]	-0.203	0.181	1.265	1	0.261	0.816	0.573	1.163
Final	303.506	80.308	12	0					[EmploymentCatNum=1]	0b	.	.	0	.	.	.	.
								a The reference category is: 2.
Goodness-of-Fit								b This parameter is set to zero because it is redundant.
	Chi-Square	df	Sig.
Pearson	78.514	70	0.227					Proportional-By-Change Accuracy Rate						Classification
Deviance	85.956	70	0.095					DV Level	Marginal % Squared	Sum M%2 * 1.25	Overall Model %			Observed	Predicted
								1	0.066564	0.460948	0.496				1	2	3	Percent Correct
Pseudo R-Square								2	0.065025					1	70	0	546	0.114
Cox and Snell	0.033							3	0.237169					2	30	0	579	0
Nagelkerke	0.038							Overall model % is greater than a 25% improvement on the sum of M%^2, so this model is useful for predicting respondent membership in Increased (L3)						3	47	0	1115	0.96
McFadden	0.016													Overall Percentage	0.062	0	0.938	0.496
Likelihood Ratio Tests
Effect	Model Fitting Criteria	Likelihood Ratio Tests
	-2 Log Likelihood of Reduced Model	Chi-Square	df	Sig.
Intercept	303.506a	0	0	.
GeographyCatNum	340.097	36.591	2	0
GenderCatNum	333.023	29.517	2	0
Race/EthnicityCatNum	304.584	1.078	2	0.583
Income Cat1 dummy	314.912	11.406	4	0.022
EmploymentCatNum	310.062	6.556	2	0.038
The chi-square statistic is the difference in -2 log-likelihoods between the final model and a reduced model. The reduced model is formed by omitting an effect from the final model. The null hypothesis is that all parameters of that effect are 0.
a This reduced model is equivalent to the final model because omitting the effect does not increase the degrees of freedom.
