# Supplementary material for: COVID-19 and human-nature relationships: Vermonters’ activities in nature and associated nonmaterial values during the pandemic
Source: PLoS One. 2020 Dec 11;15(12):e0243697. doi: 10.1371/journal.pone.0243697 (PMC7732125; doi:10.1371/journal.pone.0243697)
Supplement: S4 Table — These tables include: sample sizes, model fitting information and pseudo R-squares for each regression; Pearson and Deviance chi-square statistics; classification tables; and likelihood ratio tests, coefficients (with standard error), p values, and odds ratios (with 95% confidence intervals) for each variable in each regression. (XLSX) [file pone.0243697.s006.xlsx]

## Sheet: S4 Table
S4 Table: Multinomial logistic regression of participants’ engagement in relaxing socially during COVID-19
Warnings
There are 17 (13.8%) cells (i.e., dependent variable levels by subpopulations) with zero frequencies.
Case Processing Summary								Parameter Estimates
		N	Marginal Percentage					RelaxOthersOrdinalScaleNum		B	Std. Error	Wald	df	Sig.	Exp(B)	95% Confidence Interval for Exp(B)
RelaxOthersOrdinalScaleNum	1	1030	0.421													Lower Bound	Upper Bound	Inverses
	2	434	0.177					1	Intercept	1.855	0.393	22.317	1	0
	3	984	0.402						[GeographyCatNum=0]	-0.34	0.134	6.422	1	0.011	0.712	0.547	0.926	1.07991
GeographyCatNum	0	1798	0.734						[GeographyCatNum=1]	0b	.	.	0	.	.	.	.
	1	650	0.266						[GenderCatNum=0]	-0.426	0.118	13.079	1	0	0.653	0.519	0.823	1.21507
GenderCatNum	0	832	0.34						[GenderCatNum=1]	0b	.	.	0	.	.	.	.
	1	1616	0.66						[Race/EthnicityCatNum=0]	-0.289	0.303	0.905	1	0.342	0.749	0.413	1.358
Race/EthnicityCatNum	0	2333	0.953						[Race/EthnicityCatNum=1]	0b	.	.	0	.	.	.	.
	1	115	0.047						[IncomeCatNum=1]	0.251	0.144	3.036	1	0.081	1.285	0.969	1.704
IncomeCatNum	1	609	0.249						[IncomeCatNum=2]	0.101	0.147	0.468	1	0.494	1.106	0.829	1.476
	2	543	0.222						[IncomeCatNum=3]	0b	.	.	0	.	.	.	.
	3	1296	0.529						[EmploymentCatNum=0]	-0.403	0.234	2.979	1	0.084	0.668	0.423	1.056
EmploymentCatNum	0	2227	0.91						[EmploymentCatNum=1]	0b	.	.	0	.	.	.	.
	1	221	0.09					3	Intercept	2.251	0.395	32.557	1	0
Valid		2448	1						[GeographyCatNum=0]	0.013	0.139	0.009	1	0.925	1.013	0.772	1.33
Missing		756							[GeographyCatNum=1]	0b	.	.	0	.	.	.	.
Total		3204							[GenderCatNum=0]	-1.036	0.123	71.17	1	0	0.355	0.279	0.452	2.8169
Subpopulation		41a							[GenderCatNum=1]	0b	.	.	0	.	.	.	.
a The dependent variable has only one value observed in 5 (12.2%) subpopulations.									[Race/EthnicityCatNum=0]	-0.471	0.304	2.408	1	0.121	0.624	0.344	1.132
									[Race/EthnicityCatNum=1]	0b	.	.	0	.	.	.	.
Model Fitting Information									[IncomeCatNum=1]	-0.367	0.151	5.925	1	0.015	0.693	0.516	0.931	1.443
Model	Model Fitting Criteria	Likelihood Ratio Tests							[IncomeCatNum=2]	-0.096	0.149	0.421	1	0.516	0.908	0.679	1.215
	-2 Log Likelihood	Chi-Square	df	Sig.					[IncomeCatNum=3]	0b	.	.	0	.	.	.	.
Intercept Only	426.473								[EmploymentCatNum=0]	-0.557	0.236	5.577	1	0.018	0.573	0.361	0.91	1.7452
Final	303.022	123.451	12	0					[EmploymentCatNum=1]	0b	.	.	0	.	.	.	.
								a The reference category is: 2.
Goodness-of-Fit								b This parameter is set to zero because it is redundant.
	Chi-Square	df	Sig.
Pearson	84.519	68	0.085					Proportional-By-Change Accuracy Rate						Classification
Deviance	86.705	68	0.063					DV Level	Marginal % Squared	Sum M%2 * 1.25	Overall Model %			Observed	Predicted
								1	0.177241	0.462718	0.471				1	2	3	Percent Correct
Pseudo R-Square								2	0.031329					1	624	0	406	0.606
Cox and Snell	0.049							3	0.161604					2	286	0	148	0
Nagelkerke	0.056							Overall model % is greater than a 25% improvement on the sum of M%^2, so this model is useful for predicting respondent membership in Increased (L3)						3	454	0	530	0.539
McFadden	0.024													Overall Percentage	0.557	0	0.443	0.471
Likelihood Ratio Tests
Effect	Model Fitting Criteria	Likelihood Ratio Tests
	-2 Log Likelihood of Reduced Model	Chi-Square	df	Sig.
Intercept	303.022a	0	0	.
GeographyCatNum	316.993	13.971	2	0.001
GenderCatNum	383.07	80.048	2	0
Race/EthnicityCatNum	305.679	2.657	2	0.265
Income Cat1 dummy	332.835	29.813	4	0
EmploymentCatNum	309.044	6.021	2	0.049
The chi-square statistic is the difference in -2 log-likelihoods between the final model and a reduced model. The reduced model is formed by omitting an effect from the final model. The null hypothesis is that all parameters of that effect are 0.
a This reduced model is equivalent to the final model because omitting the effect does not increase the degrees of freedom.
