# Supplementary material for: COVID-19 and human-nature relationships: Vermonters’ activities in nature and associated nonmaterial values during the pandemic
Source: PLoS One. 2020 Dec 11;15(12):e0243697. doi: 10.1371/journal.pone.0243697 (PMC7732125; doi:10.1371/journal.pone.0243697)
Supplement: S5 Table — These tables include: sample sizes, model fitting information and pseudo R-squares for each regression; Pearson and Deviance chi-square statistics; classification tables; and likelihood ratio tests, coefficients (with standard error), p values, and odds ratios (with 95% confidence intervals) for each variable in each regression. (XLSX) [file pone.0243697.s007.xlsx]

## Sheet: S5 Table
S5 Table: Multinomial logistic regression of participants’ engagement in relaxing alone during COVID-19
Warnings
There are 16 (13.0%) cells (i.e., dependent variable levels by subpopulations) with zero frequencies.
Case Processing Summary								Parameter Estimates
		N	Marginal Percentage					RelaxMyselfOrdinalScaleNum		B	Std. Error	Wald	df	Sig.	Exp(B)	95% Confidence Interval for Exp(B)
RelaxMyselfOrdinalScaleNum	1	357	0.142													Lower Bound	Upper Bound	Inverse
	2	699	0.278					1	Intercept	0.146	0.4	0.132	1	0.716
	3	1462	0.581						[GeographyCatNum=0]	-0.487	0.143	11.636	1	0.001	0.615	0.465	0.813
GeographyCatNum	0	1862	0.739						[GeographyCatNum=1]	0b	.	.	0	.	.	.	.
	1	656	0.261						[GenderCatNum=0]	0.039	0.134	0.083	1	0.773	1.039	0.8	1.351
GenderCatNum	0	878	0.349						[GenderCatNum=1]	0b	.	.	0	.	.	.	.
	1	1640	0.651						[Race/EthnicityCatNum=0]	-0.307	0.308	0.994	1	0.319	0.735	0.402	1.346
Race/EthnicityCatNum	0	2400	0.953						[Race/EthnicityCatNum=1]	0b	.	.	0	.	.	.	.
	1	118	0.047						[IncomeCatNum=1]	0.349	0.161	4.707	1	0.03	1.417	1.034	1.941
IncomeCatNum	1	654	0.26						[IncomeCatNum=2]	0.08	0.17	0.222	1	0.637	1.083	0.777	1.511
	2	564	0.224						[IncomeCatNum=3]	0b	.	.	0	.	.	.	.
	3	1300	0.516						[EmploymentCatNum=0]	-0.333	0.24	1.931	1	0.165	0.717	0.448	1.146
EmploymentCatNum	0	2293	0.911						[EmploymentCatNum=1]	0b	.	.	0	.	.	.	.
	1	225	0.089					3	Intercept	1.335	0.303	19.457	1	0
Valid		2518	1						[GeographyCatNum=0]	0.095	0.108	0.764	1	0.382	1.099	0.889	1.359
Missing		686							[GeographyCatNum=1]	0b	.	.	0	.	.	.	.
Total		3204							[GenderCatNum=0]	-0.664	0.097	46.83	1	0	0.515	0.426	0.623	1.94175
Subpopulation		41a							[GenderCatNum=1]	0b	.	.	0	.	.	.	.
a The dependent variable has only one value observed in 5 (12.2%) subpopulations.									[Race/EthnicityCatNum=0]	-0.234	0.234	1.001	1	0.317	0.792	0.501	1.251
									[Race/EthnicityCatNum=1]	0b	.	.	0	.	.	.	.
Model Fitting Information									[IncomeCatNum=1]	0.158	0.118	1.802	1	0.179	1.171	0.93	1.474
Model	Model Fitting Criteria	Likelihood Ratio Tests							[IncomeCatNum=2]	0.126	0.118	1.129	1	0.288	1.134	0.899	1.429
	-2 Log Likelihood	Chi-Square	df	Sig.					[IncomeCatNum=3]	0b	.	.	0	.	.	.	.
Intercept Only	386.189								[EmploymentCatNum=0]	-0.296	0.18	2.712	1	0.1	0.744	0.523	1.058
Final	292.981	93.208	12	0					[EmploymentCatNum=1]	0b	.	.	0	.	.	.	.
								a The reference category is: 2.
Goodness-of-Fit								b This parameter is set to zero because it is redundant.
	Chi-Square	df	Sig.
Pearson	72.814	68	0.323					Proportional-By-Change Accuracy Rate						Classification
Deviance	75.703	68	0.244					DV Level	Marginal % Squared	Sum M%2 * 1.25	Overall Model %			Observed	Predicted
								1	0.020164	0.543761	0.581				1	2	3	Percent Correct
Pseudo R-Square								2	0.077284					1	0	0	357	0
Cox and Snell	0.036							3	0.337561					2	0	0	699	0
Nagelkerke	0.043							Overall model % is greater than a 25% improvement on the sum of M%^2, so this model is useful for predicting respondent membership in Increased (L3)						3	0	0	1462	1
McFadden	0.02													Overall Percentage	0	0	1	0.581
Likelihood Ratio Tests
Effect	Model Fitting Criteria	Likelihood Ratio Tests
	-2 Log Likelihood of Reduced Model	Chi-Square	df	Sig.
Intercept	292.981a	0	0	.
GeographyCatNum	312.796	19.815	2	0
GenderCatNum	355.214	62.233	2	0
Race/EthnicityCatNum	294.319	1.338	2	0.512
Income Cat1 dummy	298.629	5.648	4	0.227
EmploymentCatNum	296.157	3.175	2	0.204
The chi-square statistic is the difference in -2 log-likelihoods between the final model and a reduced model. The reduced model is formed by omitting an effect from the final model. The null hypothesis is that all parameters of that effect are 0.
a This reduced model is equivalent to the final model because omitting the effect does not increase the degrees of freedom.
