# Supplementary material for: COVID-19 and human-nature relationships: Vermonters’ activities in nature and associated nonmaterial values during the pandemic
Source: PLoS One. 2020 Dec 11;15(12):e0243697. doi: 10.1371/journal.pone.0243697 (PMC7732125; doi:10.1371/journal.pone.0243697)
Supplement: S6 Table — These tables include: sample sizes, model fitting information and pseudo R-squares for each regression; Pearson and Deviance chi-square statistics; classification tables; and likelihood ratio tests, coefficients (with standard error), p values, and odds ratios (with 95% confidence intervals) for each variable in each regression. (XLSX) [file pone.0243697.s008.xlsx]

## Sheet: S6 Table
S6 Table: Multinomial logistic regression of participants’ engagement in walking during COVID-19
Warnings
There are 23 (18.3%) cells (i.e., dependent variable levels by subpopulations) with zero frequencies.
Case Processing Summary								Parameter Estimates
		N	Marginal Percentage					WalkingOrdinalScaleNum		B	Std. Error	Wald	df	Sig.	Exp(B)	95% Confidence Interval for Exp(B)
WalkingOrdinalScaleNum	1	232	0.088													Lower Bound	Upper Bound	Inverses
	2	559	0.211					1	Intercept	0.581	0.48	1.464	1	0.226
	3	1859	0.702						[GeographyCatNum=0]	-0.533	0.178	9.009	1	0.003	0.587	0.414	0.831
GeographyCatNum	0	1949	0.735						[GeographyCatNum=1]	0b	.	.	0	.	.	.	.
	1	701	0.265						[GenderCatNum=0]	-0.233	0.16	2.126	1	0.145	0.792	0.579	1.083
GenderCatNum	0	933	0.352						[GenderCatNum=1]	0b	.	.	0	.	.	.	.
	1	1717	0.648						[Race/EthnicityCatNum=0]	-0.935	0.35	7.134	1	0.008	0.393	0.198	0.78
Race/EthnicityCatNum	0	2526	0.953						[Race/EthnicityCatNum=1]	0b	.	.	0	.	.	.	.
	1	124	0.047						[IncomeCatNum=1]	0.45	0.188	5.746	1	0.017	1.569	1.086	2.268
IncomeCatNum	1	664	0.251						[IncomeCatNum=2]	-0.019	0.205	0.009	1	0.926	0.981	0.656	1.466
	2	590	0.223						[IncomeCatNum=3]	0b	.	.	0	.	.	.	.
	3	1396	0.527						[EmploymentCatNum=0]	-0.201	0.306	0.432	1	0.511	0.818	0.449	1.49
EmploymentCatNum	0	2424	0.915						[EmploymentCatNum=1]	0b	.	.	0	.	.	.	.
	1	226	0.085					3	Intercept	2.817	0.351	64.44	1	0
Valid		2650	1						[GeographyCatNum=0]	-0.278	0.119	5.451	1	0.02	0.757	0.6	0.956	1.321
Missing		554							[GeographyCatNum=1]	0b	.	.	0	.	.	.	.
Total		3204							[GenderCatNum=0]	-1.049	0.101	108.611	1	0	0.35	0.288	0.427	2.85714
Subpopulation		42a							[GenderCatNum=1]	0b	.	.	0	.	.	.	.
a The dependent variable has only one value observed in 9 (21.4%) subpopulations.									[Race/EthnicityCatNum=0]	-0.445	0.275	2.627	1	0.105	0.641	0.374	1.098
									[Race/EthnicityCatNum=1]	0b	.	.	0	.	.	.	.
Model Fitting Information									[IncomeCatNum=1]	-0.202	0.125	2.6	1	0.107	0.817	0.639	1.045
Model	Model Fitting Criteria	Likelihood Ratio Tests							[IncomeCatNum=2]	-0.224	0.124	3.277	1	0.07	0.799	0.627	1.019
	-2 Log Likelihood	Chi-Square	df	Sig.					[IncomeCatNum=3]	0b	.	.	0	.	.	.	.
Intercept Only	442.966								[EmploymentCatNum=0]	-0.489	0.204	5.747	1	0.017	0.613	0.411	0.915	1.63132
Final	278.792	164.174	12	0					[EmploymentCatNum=1]	0b	.	.	0	.	.	.	.
								a The reference category is: 2.
Goodness-of-Fit								b This parameter is set to zero because it is redundant.
	Chi-Square	df	Sig.
Pearson	79.544	70	0.204					Proportional-By-Change Accuracy Rate						Classification
Deviance	80.682	70	0.18					DV Level	Marginal % Squared	Sum M%2 * 1.25	Overall Model %			Observed	Predicted
								1	0.007744	0.681336	0.702				1	2	3	Percent Correct
Pseudo R-Square								2	0.044521					1	0	0	232	0
Cox and Snell	0.06							3	0.492804					2	0	0	559	0
Nagelkerke	0.076							Overall model % is greater than a 25% improvement on the sum of M%^2, so this model is useful for predicting respondent membership in Increased (L3)						3	0	0	1859	1
McFadden	0.039													Overall Percentage	0	0	1	0.702
Likelihood Ratio Tests
Effect	Model Fitting Criteria	Likelihood Ratio Tests
	-2 Log Likelihood of Reduced Model	Chi-Square	df	Sig.
Intercept	278.792a	0	0	.
GeographyCatNum	288.706	9.914	2	0.007
GenderCatNum	402.94	124.149	2	0
Race/EthnicityCatNum	285.874	7.083	2	0.029
Income Cat1 dummy	296.807	18.016	4	0.001
EmploymentCatNum	285.552	6.761	2	0.034
The chi-square statistic is the difference in -2 log-likelihoods between the final model and a reduced model. The reduced model is formed by omitting an effect from the final model. The null hypothesis is that all parameters of that effect are 0.
a This reduced model is equivalent to the final model because omitting the effect does not increase the degrees of freedom.
