# Supplementary material for: COVID-19 and human-nature relationships: Vermonters’ activities in nature and associated nonmaterial values during the pandemic
Source: PLoS One. 2020 Dec 11;15(12):e0243697. doi: 10.1371/journal.pone.0243697 (PMC7732125; doi:10.1371/journal.pone.0243697)
Supplement: S7 Table — These tables include: sample sizes, model fitting information and pseudo R-squares for each regression; Pearson and Deviance chi-square statistics; classification tables; and likelihood ratio tests, coefficients (with standard error), p values, and odds ratios (with 95% confidence intervals) for each variable in each regression. (XLSX) [file pone.0243697.s009.xlsx]

## Sheet: S7 Table
S7 Table: Multinomial logistic regression of participants’ engagement in wildlife watching during COVID-19
Warnings
There are 21 (17.1%) cells (i.e., dependent variable levels by subpopulations) with zero frequencies.
Case Processing Summary								Parameter Estimates
		N	Marginal Percentage					WildlifeOrdinalScaleNum		B	Std. Error	Wald	df	Sig.	Exp(B)	95% Confidence Interval for Exp(B)
WildlifeOrdinalScaleNum	1	160	0.065													Lower Bound	Upper Bound	Inverses
	2	712	0.29					1	Intercept	-0.514	0.49	1.1	1	0.294
	3	1581	0.645						[GeographyCatNum=0]	-0.441	0.192	5.258	1	0.022	0.643	0.441	0.938
GeographyCatNum	0	1851	0.755						[GeographyCatNum=1]	0b	.	.	0	.	.	.	.
	1	602	0.245						[GenderCatNum=0]	0.363	0.179	4.089	1	0.043	1.437	1.011	2.043
GenderCatNum	0	870	0.355						[GenderCatNum=1]	0b	.	.	0	.	.	.	.
	1	1583	0.645						[Race/EthnicityCatNum=0]	-0.375	0.364	1.062	1	0.303	0.687	0.337	1.402
Race/EthnicityCatNum	0	2339	0.954						[Race/EthnicityCatNum=1]	0b	.	.	0	.	.	.	.
	1	114	0.046						[IncomeCatNum=1]	0.534	0.207	6.679	1	0.01	1.705	1.138	2.557
IncomeCatNum	1	627	0.256						[IncomeCatNum=2]	-0.043	0.238	0.032	1	0.858	0.958	0.601	1.528
	2	565	0.23						[IncomeCatNum=3]	0b	.	.	0	.	.	.	.
	3	1261	0.514						[EmploymentCatNum=0]	-0.696	0.301	5.356	1	0.021	0.499	0.277	0.899
EmploymentCatNum	0	2239	0.913						[EmploymentCatNum=1]	0b	.	.	0	.	.	.	.
	1	214	0.087					3	Intercept	1.414	0.297	22.717	1	0
Valid		2453	1						[GeographyCatNum=0]	0.164	0.107	2.336	1	0.126	1.178	0.955	1.453
Missing		751							[GeographyCatNum=1]	0b	.	.	0	.	.	.	.
Total		3204							[GenderCatNum=0]	-0.735	0.095	59.888	1	0	0.48	0.398	0.578	2.08333
Subpopulation		41a							[GenderCatNum=1]	0b	.	.	0	.	.	.	.
a The dependent variable has only one value observed in 7 (17.1%) subpopulations.									[Race/EthnicityCatNum=0]	0.03	0.222	0.018	1	0.894	1.03	0.667	1.59
									[Race/EthnicityCatNum=1]	0b	.	.	0	.	.	.	.
Model Fitting Information									[IncomeCatNum=1]	-0.064	0.115	0.306	1	0.58	0.938	0.748	1.176
Model	Model Fitting Criteria	Likelihood Ratio Tests							[IncomeCatNum=2]	-0.024	0.115	0.043	1	0.836	0.976	0.78	1.223
	-2 Log Likelihood	Chi-Square	df	Sig.					[IncomeCatNum=3]	0b	.	.	0	.	.	.	.
Intercept Only	373.838								[EmploymentCatNum=0]	-0.513	0.187	7.548	1	0.006	0.599	0.415	0.863	1.66945
Final	260.451	113.386	12	0					[EmploymentCatNum=1]	0b	.	.	0	.	.	.	.
								a The reference category is: 2.
Goodness-of-Fit								b This parameter is set to zero because it is redundant.
	Chi-Square	df	Sig.
Pearson	62.566	68	0.663					Proportional-By-Change Accuracy Rate						Classification
Deviance	64.409	68	0.601					DV Level	Marginal % Squared	Sum M%2 * 1.25	Overall Model %			Observed	Predicted
								1	0.004225	0.630438	0.645				1	2	3	Percent Correct
Pseudo R-Square								2	0.0841					1	0	0	160	0
Cox and Snell	0.045							3	0.416025					2	0	0	712	0
Nagelkerke	0.056							Overall model % is greater than a 25% improvement on the sum of M%^2, so this model is useful for predicting respondent membership in Increased (L3)						3	0	0	1581	1
McFadden	0.028													Overall Percentage	0	0	1	0.645
Likelihood Ratio Tests
Effect	Model Fitting Criteria	Likelihood Ratio Tests
	-2 Log Likelihood of Reduced Model	Chi-Square	df	Sig.
Intercept	260.451a	0	0	.
GeographyCatNum	271.659	11.208	2	0.004
GenderCatNum	345.645	85.194	2	0
Race/EthnicityCatNum	261.758	1.307	2	0.52
Income Cat1 dummy	270.965	10.514	4	0.033
EmploymentCatNum	270	9.548	2	0.008
The chi-square statistic is the difference in -2 log-likelihoods between the final model and a reduced model. The reduced model is formed by omitting an effect from the final model. The null hypothesis is that all parameters of that effect are 0.
a This reduced model is equivalent to the final model because omitting the effect does not increase the degrees of freedom.
